# Supplementary material for: Cerebrospinal fluid extracellular vesicle-derived miR-9-3p in spinal cord injury with neuroprotective implications and biomarker development
Source: Commun Biol. 2025 Oct 27;8:1498. doi: 10.1038/s42003-025-08947-3 (PMC12559747; doi:10.1038/s42003-025-08947-3)
Supplement: Supplementary file 3 — Supplementary Data 1 [file 42003_2025_8947_MOESM3_ESM.xlsx]

## Sheet: Sheet 1
SampleID	Batch	PC1	PC2
PR371201a	first	-10.5063	-10.8075
PR371202a	first	-10.2394	-12.7782
PR371203a	first	-9.8197	-7.58909
PR399301a	second	-8.33876	-7.59605
PR399302a	second	-10.6065	-11.8938
PR399303a	second	-10.3827	-7.72946
PR371204a	first	-13.2872	17.9238
PR371205a	first	-10.9019	4.02824
PR371206a	first	-11.4176	5.83391
PR399304a	second	-15.187	16.7209
PR399306a	second	-9.43673	7.98457
PR371207a	first	11.7097	1.54577
PR371208a	first	11.2724	0.184556
PR371209a	first	12.7172	0.308282
PR399307a	second	10.5053	1.9667
PR399308a	second	8.61442	1.57203
PR399309a	second	7.02552	-1.47365
PR371210a	first	17.2986	2.26701
PR371211a	first	9.07333	-1.18228
PR371212a	first	14.4202	0.986208
PR399310a	second	9.28962	0.809158
PR399311a	second	8.1974	-1.0812
