# Supplementary material for: Cerebrospinal fluid extracellular vesicle-derived miR-9-3p in spinal cord injury with neuroprotective implications and biomarker development
Source: Commun Biol. 2025 Oct 27;8:1498. doi: 10.1038/s42003-025-08947-3 (PMC12559747; doi:10.1038/s42003-025-08947-3)
Supplement: Supplementary file 4 — Supplementary Data 2 [file 42003_2025_8947_MOESM4_ESM.xlsx]

## Sheet: Sheet1
Name	PR371201a	PR371202a	PR371203a	PR399301a	PR399302a	PR399303a	PR371204a	PR371205a	PR371206a	PR399304a	PR399306a	PR371207a	PR371208a	PR371209a	PR399307a	PR399308a	PR399309a	PR371210a	PR371211a	PR371212a	PR399310a	PR399311a
rno-miR-320-3p	5598.49	6270.17	4765.67	8997.55	3991.12	4440.94	7207.95	6911.08	5975	6644.6	9844.58	14115	10717.3	10923.5	13162.2	18471.1	15356.7	11494.4	11331.1	11288.8	18082.5	12518.3
rno-miR-495	0	0	0	0	0	0	0	0	0	0	0	0	0	0	0	0	0	0	0	0	0	0
rno-miR-322-3p	873.524	547.879	2079.57	971.326	1814.15	1268.84	1873.76	1403	1878.6	2052.01	2187.68	2203.99	1680.96	1589.15	1474.49	2927.48	2624.48	1650.32	1101.45	1145.64	2075.04	896.625
rno-miR-218a-1-3p	0	0	0	0	0	0	0	0	0	0	0	0	0	0	0	0	0	0	0	0	0	0
rno-miR-543-3p	0	0	0	0	0	0	0	0	0	0	0	0	0	0	0	0	0	0	0	0	0	0
rno-miR-451-5p	0	0	86.6486	0	0	195.206	196.443	277.136	0	146.572	77.0311	1836.66	1908.89	2598.43	886.049	1073.27	665.971	6042.19	1730.21	3275.42	832.038	1124.23
rno-miR-741-3p	0	0	0	0	0	0	0	0	0	0	0	2.48197	4.74847	0	0	4.17615	0	0	0	6.0938	6.73715	0
rno-miR-6325	0	0	0	0	0	0	0	0	0	0	0	0	0	0	0	0	0	0	0	0	0	0
rno-miR-291b	0	0	0	0	0	0	0	0	0	0	0	0	0	0	0	0	0	0	0	0	0	0
rno-miR-291a-3p	0	0	0	0	0	0	0	0	0	0	0	0	0	0	0	0	0	0	0	0	0	0
rno-miR-148a-5p	0	0	0	0	0	0	0	0	0	0	0	0	0	3.13442	0	0	0	0	0	0	0	0
rno-miR-216b-5p	0	0	0	0	0	0	0	0	0	0	0	0	0	0	0	0	0	0	0	0	0	0
rno-miR-224-3p	0	0	0	0	0	0	0	0	0	0	0	0	0	0	0	0	0	0	0	0	0	0
rno-miR-338-5p	0	0	0	0	0	0	7.5555	0	0	0	0	0	2.37424	0	0	0	0	0	0	0	0	0
rno-miR-329-3p	0	0	0	0	0	0	52.8885	0	0	0	15.4062	0	0	0	0	0	0	0	0	3.0469	0	0
rno-miR-362-3p	0	0	0	0	0	0	0	0	0	0	0	0	0	0	0	0	0	0	0	0	0	0
rno-miR-122b	0	0	0	0	0	0	0	0	0	0	0	0	0	0	0	0	0	0	0	0	0	0
rno-miR-3587	0	0	0	0	0	0	0	0	0	0	0	0	0	0	0	0	0	0	0	0	0	0
rno-miR-376c-3p	0	0	0	357.857	103.665	97.6031	158.666	103.926	169.596	109.929	138.656	4.96394	9.49694	9.40326	0	20.8808	7.88131	23.1354	22.2965	24.3752	43.7915	41.3827
rno-miR-499-3p	0	0	0	0	0	0	0	0	0	0	0	0	0	0	0	0	0	0	0	0	0	0
rno-miR-448-5p	79.4112	0	0	102.245	0	0	0	34.642	39.1375	0	15.4062	0	0	0	0	0	0	0	0	0	0	0
rno-miR-181c-5p	39.7056	304.377	86.6486	204.49	0	97.6031	188.888	51.963	195.688	85.5003	61.6249	124.098	151.951	278.963	263.786	187.927	204.914	339.319	178.372	255.94	141.48	89.6625
rno-miR-181a-5p	1508.81	1582.76	2642.78	1431.43	1865.98	1561.65	1541.32	2476.9	1461.14	1160.36	1448.19	4651.21	5676.8	5920.92	3990.6	4940.39	3696.33	6682.27	3661.08	5393.02	3503.32	4524.51
rno-miR-181b-5p	476.467	182.626	173.297	357.857	207.331	488.015	460.886	467.667	391.375	708.431	369.749	1039.95	1118.27	1144.06	601.972	1177.67	1060.04	1226.18	816.051	1023.76	835.407	903.522
rno-miR-181d-5p	39.7056	0	0	0	0	146.405	22.6665	51.963	26.0917	61.0717	46.2187	104.243	130.583	128.511	87.9285	137.813	157.626	146.524	102.564	170.627	80.8458	144.839
rno-miR-100-5p	1707.34	974.007	1343.05	255.612	1036.65	634.42	1057.77	1472.29	1291.54	806.146	816.53	372.295	474.847	363.593	453.17	480.257	236.439	555.249	285.395	292.503	336.857	337.959
rno-miR-99a-5p	4327.91	4322.16	3985.84	3680.82	5183.27	5807.38	3702.2	3758.66	4735.64	3908.59	3943.99	781.82	750.259	633.153	777.829	1302.96	866.944	809.738	744.702	728.21	845.512	793.168
rno-miR-582-3p	0	0	0	0	0	0	0	0	0	0	0	0	0	0	0	0	0	0	0	0	0	0
rno-miR-122-3p	0	0	0	0	0	0	0	0	0	0	0	0	11.8712	0	0	0	0	0	0	0	0	0
rno-miR-190b-3p	0	0	0	0	0	0	0	0	0	0	0	0	0	0	0	0	0	0	0	0	0	0
rno-miR-3596a	0	0	0	0	0	0	0	0	0	0	0	0	0	0	0	0	0	0	0	0	0	0
rno-miR-3596b	0	0	0	0	0	0	0	0	0	0	0	0	0	0	0	0	0	0	0	0	0	0
rno-miR-3544	0	0	0	0	0	0	22.6665	0	0	0	0	0	0	0	0	0	0	0	0	0	0	0
rno-miR-193b-3p	0	0	0	0	0	0	0	0	0	0	0	0	0	0	0	0	0	0	0	0	0	0
rno-miR-193a-3p	0	0	0	0	0	0	0	0	0	0	0	0	0	0	0	0	0	0	0	0	0	0
rno-miR-452-5p	0	0	0	0	0	0	0	0	0	0	0	0	0	0	0	0	0	0	0	0	0	0
rno-miR-483-5p	476.467	365.253	693.189	153.367	518.327	1415.24	536.441	554.272	430.513	684.003	508.405	134.026	144.828	97.167	148.802	200.455	39.4065	177.371	120.401	63.9849	249.275	151.736
rno-miR-129-1-3p	0	0	0	0	0	0	22.6665	0	0	36.643	0	0	0	0	0	0	0	0	0	0	0	0
rno-miR-129-2-3p	0	60.8754	0	153.367	0	0	98.2215	0	169.596	36.643	0	0	0	0	0	0	0	0	0	0	0	0
rno-miR-22-3p	436.762	121.751	1126.43	511.224	310.996	195.206	982.215	814.087	874.072	574.074	708.686	747.073	560.32	717.782	439.643	1110.86	740.843	744.188	477.145	548.442	865.724	434.518
rno-miR-208b-5p	0	0	0	0	0	0	0	0	0	0	0	0	0	0	0	0	0	0	0	0	0	0
rno-miR-28-5p	436.762	243.502	43.3243	102.245	155.498	48.8015	120.888	190.531	195.688	73.286	169.468	193.594	235.049	175.528	67.6373	121.108	82.7537	223.642	160.535	167.58	74.1086	41.3827
rno-miR-708-5p	238.234	182.626	0	664.592	310.996	0	98.2215	121.247	156.55	97.7147	30.8125	24.8197	7.12271	9.40326	13.5275	20.8808	7.88131	19.2795	4.4593	12.1876	10.1057	0
rno-miR-3542	0	0	0	0	0	0	0	0	0	0	0	0	0	0	0	0	0	0	0	0	0	0
rno-miR-541-5p	0	0	0	0	0	0	15.111	34.642	39.1375	36.643	0	0	4.74847	0	0	0	0	0	0	0	3.36857	0
rno-miR-1839-5p	158.822	121.751	43.3243	0	414.662	0	302.22	259.815	104.367	293.144	215.687	171.256	208.933	156.721	101.456	225.512	98.5163	154.236	98.1045	191.955	198.746	62.074
rno-miR-872-5p	0	0	0	0	0	0	22.6665	86.605	0	12.2143	0	24.8197	42.7362	31.3442	13.5275	16.7046	11.822	65.5503	35.6744	33.5159	20.2114	6.89711
rno-miR-292-3p	0	0	0	0	0	0	0	0	0	0	0	0	0	0	0	0	0	0	0	0	0	0
rno-miR-295-3p	0	0	0	0	0	0	0	0	0	0	0	0	0	0	0	0	0	0	0	0	0	0
rno-miR-3592	0	0	0	0	0	0	0	0	0	0	0	0	0	0	0	0	0	0	0	0	0	0
rno-miR-543-5p	0	0	0	0	0	0	98.2215	0	26.0917	36.643	0	0	0	0	0	0	0	0	0	0	0	0
rno-miR-369-3p	0	0	0	0	0	0	30.222	51.963	91.3209	85.5003	15.4062	0	4.74847	0	0	8.3523	0	0	0	0	0	0
rno-miR-410-3p	0	0	0	0	0	0	0	0	0	12.2143	0	0	0	0	0	0	0	0	0	0	0	0
rno-miR-34c-3p	357.351	182.626	216.622	0	51.8327	0	30.222	173.21	39.1375	24.4287	0	0	11.8712	0	0	0	0	0	0	0	3.36857	6.89711
rno-miR-34b-3p	238.234	487.004	173.297	51.1224	310.996	97.6031	83.1105	86.605	130.458	61.0717	61.6249	0	0	3.13442	0	0	0	7.71179	0	0	0	13.7942
rno-miR-34a-3p	0	0	0	0	0	0	0	0	52.1834	0	0	0	0	0	0	0	0	0	0	0	0	0
rno-miR-154-3p	0	0	0	0	0	0	0	0	0	0	0	0	0	0	0	0	0	0	0	0	0	0
rno-miR-382-3p	0	0	0	0	0	0	15.111	0	0	0	0	0	0	0	0	0	0	0	0	0	0	0
rno-miR-500-5p	0	0	0	0	0	0	0	0	0	0	0	4.96394	4.74847	3.13442	0	0	0	0	0	6.0938	0	0
rno-miR-362-5p	0	0	86.6486	0	51.8327	0	0	0	0	48.8573	15.4062	22.3377	54.6074	72.0917	40.5824	29.2331	11.822	34.7031	4.4593	118.829	30.3172	41.3827
rno-miR-501-5p	0	0	0	0	0	0	0	0	0	0	0	0	0	3.13442	0	0	0	0	0	0	0	0
rno-miR-487b-3p	0	0	0	0	0	0	120.888	103.926	130.458	24.4287	30.8125	0	2.37424	0	0	0	0	0	4.4593	0	0	0
rno-miR-425-5p	595.584	547.879	649.865	920.204	310.996	390.412	498.663	814.087	1004.53	439.716	523.812	2568.84	3829.64	3513.68	2482.29	2639.33	2774.22	3782.64	2943.13	3787.3	2566.85	4786.6
rno-miR-501-3p	0	0	0	0	0	48.8015	22.6665	0	0	12.2143	0	27.3017	4.74847	12.5377	6.76373	25.0569	15.7626	26.9913	0	30.469	20.2114	0
rno-miR-500-3p	198.528	0	259.946	102.245	0	244.008	226.665	51.963	13.0458	109.929	61.6249	134.026	156.7	147.318	121.747	146.165	110.338	212.074	138.238	164.533	195.377	137.942
rno-miR-652-3p	3374.98	2069.77	2079.57	1993.78	1814.15	634.42	1299.55	1160.51	1656.82	1636.72	1186.28	1551.23	2008.6	1701.99	967.214	1348.9	1158.55	1870.11	1556.29	2081.03	1179	1331.14
rno-miR-6329	0	0	0	0	0	0	0	0	0	0	0	0	0	0	0	0	0	0	0	0	0	0
rno-miR-511-3p	79.4112	60.8754	86.6486	0	207.331	0	105.777	155.889	143.504	85.5003	30.8125	32.2656	7.12271	18.8065	27.0549	62.6423	15.7626	38.559	26.7558	33.5159	33.6857	13.7942
rno-miR-409a-3p	0	0	0	51.1224	0	48.8015	83.1105	17.321	65.2292	73.286	184.875	4.96394	9.49694	0	0	4.17615	3.94065	11.5677	4.4593	0	23.58	6.89711
rno-miR-363-3p	0	0	0	0	0	0	0	0	0	0	15.4062	29.7836	37.9878	12.5377	114.983	29.2331	3.94065	77.1179	44.593	45.7035	33.6857	34.4856
rno-miR-7a-1-3p	0	0	0	0	0	0	0	0	0	0	0	34.7476	26.1166	15.6721	33.8187	16.7046	63.0505	38.559	8.91859	24.3752	13.4743	6.89711
rno-miR-196c-3p	0	0	0	0	0	0	0	0	0	0	0	0	0	0	0	0	0	0	0	0	0	0
rno-miR-652-5p	0	0	0	0	0	0	0	0	0	0	0	2.48197	0	0	6.76373	0	0	11.5677	8.91859	3.0469	3.36857	0
rno-miR-125b-2-3p	0	0	0	51.1224	0	0	37.7775	17.321	52.1834	85.5003	92.4374	29.7836	9.49694	0	6.76373	37.5854	11.822	23.1354	31.2151	12.1876	0	0
rno-miR-672-3p	0	0	0	0	0	0	0	0	0	0	0	0	0	0	0	0	0	7.71179	0	0	0	0
rno-miR-3576	0	0	0	0	0	0	0	0	0	0	0	0	0	0	0	0	0	0	0	0	0	0
rno-miR-3557-3p	0	0	0	0	0	0	0	0	0	0	0	0	0	0	0	0	0	0	0	0	0	0
rno-miR-10b-3p	0	0	43.3243	0	0	146.405	98.2215	121.247	65.2292	109.929	61.6249	27.3017	26.1166	6.26884	20.2912	4.17615	0	26.9913	0	33.5159	30.3172	20.6913
rno-miR-214-3p	119.117	0	129.973	102.245	51.8327	341.611	67.9995	121.247	39.1375	61.0717	77.0311	141.472	106.841	128.511	94.6923	187.927	161.567	92.5415	75.808	79.2195	212.22	131.045
rno-miR-125a-3p	39.7056	487.004	259.946	255.612	51.8327	146.405	181.332	173.21	156.55	97.7147	246.5	79.423	66.4786	62.6884	155.566	129.461	118.22	80.9738	75.808	85.3133	148.217	62.074
rno-miR-199a-3p	1111.76	1217.51	1169.76	460.102	570.16	1464.05	1118.21	710.161	808.843	732.86	1633.06	2206.47	1137.26	1601.69	1048.38	2676.91	2049.14	1098.93	1279.82	831.804	1141.95	620.74
rno-miR-206-5p	0	0	0	0	0	0	0	0	0	0	0	0	0	0	0	0	0	0	0	0	0	0
rno-miR-16-3p	0	0	0	0	0	0	0	0	0	0	0	0	0	0	0	0	0	0	0	0	10.1057	0
rno-miR-181a-2-3p	0	0	0	0	0	97.6031	0	0	0	0	0	0	0	0	0	0	0	0	0	3.0469	0	13.7942
rno-miR-665	0	0	0	0	0	0	45.333	69.284	26.0917	48.8573	30.8125	2.48197	0	3.13442	6.76373	8.3523	0	0	0	0	13.4743	0
rno-miR-181c-3p	0	60.8754	43.3243	0	0	0	67.9995	0	0	24.4287	92.4374	69.4951	54.6074	34.4786	20.2912	58.4661	39.4065	61.6944	57.9708	60.938	77.4772	68.9711
rno-miR-181a-1-3p	0	0	43.3243	102.245	51.8327	390.412	60.444	155.889	130.458	24.4287	46.2187	213.449	251.669	210.006	229.967	263.098	173.389	308.472	303.232	213.283	154.954	172.428
rno-miR-1247-5p	79.4112	0	0	0	0	0	7.5555	0	26.0917	0	30.8125	0	4.74847	0	0	4.17615	3.94065	7.71179	8.91859	3.0469	10.1057	0
rno-miR-3556b	0	0	0	0	0	0	0	0	0	0	0	0	0	0	0	0	0	0	0	0	0	0
rno-miR-132-5p	0	0	0	0	0	0	7.5555	0	26.0917	0	15.4062	2.48197	0	0	0	0	11.822	0	0	0	0	0
rno-miR-221-5p	0	0	0	0	0	0	60.444	69.284	0	0	15.4062	0	0	0	0	0	0	0	0	0	6.73715	0
rno-miR-146a-3p	0	0	216.622	0	0	195.206	83.1105	17.321	91.3209	171.001	92.4374	124.098	104.466	90.8982	40.5824	104.404	102.457	104.109	66.8894	103.595	37.0543	27.5885
rno-miR-212-5p	0	0	0	0	0	0	0	0	0	0	0	0	0	0	0	0	0	0	0	0	0	0
rno-miR-1249	0	0	0	0	0	0	45.333	34.642	52.1834	183.215	138.656	59.5673	52.2332	43.8819	74.4011	41.7615	43.3472	46.2708	40.1337	67.0318	64.0029	41.3827
rno-miR-802-3p	0	0	0	0	0	0	0	0	0	0	0	0	0	0	0	8.3523	0	7.71179	26.7558	0	10.1057	0
rno-miR-137-5p	0	0	0	0	0	0	0	0	0	0	0	0	0	0	0	0	0	0	0	0	0	0
rno-miR-125b-1-3p	0	182.626	0	0	0	0	113.333	103.926	195.688	158.786	61.6249	4.96394	18.9939	12.5377	6.76373	37.5854	70.9318	23.1354	17.8372	0	16.8429	6.89711
rno-miR-3596c	0	0	0	0	0	0	0	0	0	0	0	0	0	0	0	0	0	0	0	0	0	0
rno-miR-190a-3p	0	0	0	0	0	0	0	0	0	0	0	0	0	0	0	0	0	0	0	12.1876	0	0
rno-miR-292-5p	0	0	0	0	0	0	0	0	0	0	0	0	0	9.40326	0	0	0	0	0	6.0938	0	0
rno-miR-293-5p	0	0	0	0	0	0	0	0	0	0	0	0	0	0	0	0	0	0	0	0	0	0
rno-miR-295-5p	0	0	0	0	0	0	0	0	0	0	0	0	0	0	0	0	0	0	0	0	0	0
rno-miR-136-5p	0	0	0	0	0	0	0	0	0	0	0	0	0	6.26884	0	0	0	3.8559	0	0	0	0
rno-miR-130b-5p	0	0	0	0	0	0	0	0	0	0	0	2.48197	2.37424	6.26884	0	0	0	0	0	0	0	6.89711
rno-miR-29a-5p	0	0	0	0	0	0	0	0	0	0	0	4.96394	4.74847	3.13442	0	0	15.7626	11.5677	0	3.0469	0	0
rno-miR-17-2-3p	0	0	0	0	0	0	0	0	0	0	0	2.48197	0	3.13442	0	0	0	3.8559	0	0	0	0
rno-miR-17-1-3p	119.117	0	346.595	0	0	195.206	151.11	34.642	39.1375	158.786	231.093	392.151	410.743	504.642	419.351	417.615	441.353	659.358	303.232	530.161	316.646	393.135
rno-miR-20b-3p	0	0	0	0	0	0	0	69.284	0	0	0	0	4.74847	0	0	0	0	11.5677	0	0	0	0
rno-miR-20a-3p	0	0	0	0	0	0	0	0	0	0	0	9.92788	9.49694	6.26884	0	0	0	0	13.3779	0	0	0
rno-miR-18a-3p	0	0	0	0	0	0	0	0	0	0	0	0	2.37424	0	0	0	0	7.71179	0	0	0	0
rno-miR-93-3p	0	0	43.3243	0	310.996	0	67.9995	17.321	195.688	73.286	0	148.918	80.724	84.6293	202.912	229.688	228.558	104.109	111.482	121.876	195.377	268.987
rno-miR-3575	0	0	0	0	0	0	0	0	0	0	0	0	0	0	0	0	0	0	0	0	0	0
rno-miR-378a-3p	1627.93	791.381	1689.65	920.204	1917.81	1464.05	1367.55	1472.29	1226.31	1221.43	1047.62	1851.55	1168.12	1774.08	1839.74	3056.94	1631.43	1700.45	1676.7	1831.19	3503.32	2200.18
rno-miR-336-3p	0	0	0	0	0	0	0	0	0	0	0	0	0	0	0	4.17615	0	0	0	0	0	0
rno-miR-3558-3p	0	0	0	0	0	97.6031	0	0	0	0	0	0	0	0	0	4.17615	0	11.5677	4.4593	0	0	0
rno-miR-3561-5p	0	0	0	0	0	0	0	0	0	0	0	0	0	0	0	0	0	0	0	0	0	0
rno-miR-219a-2-3p	0	0	0	0	0	0	15.111	0	26.0917	109.929	61.6249	0	0	0	0	0	0	0	0	0	0	0
rno-miR-504	0	0	0	0	0	0	0	0	0	0	0	0	0	0	0	0	0	0	0	0	0	0
rno-miR-1839-3p	0	0	0	0	0	0	0	0	0	0	0	0	0	0	0	0	0	0	0	0	0	0
rno-miR-27b-5p	0	0	43.3243	0	0	0	52.8885	51.963	78.2751	61.0717	46.2187	22.3377	21.3681	6.26884	20.2912	25.0569	0	23.1354	26.7558	27.4221	13.4743	0
rno-miR-485-5p	0	0	0	0	51.8327	0	166.221	86.605	52.1834	232.072	46.2187	9.92788	0	3.13442	6.76373	8.3523	23.6439	3.8559	4.4593	3.0469	6.73715	0
rno-miR-879-5p	0	0	0	0	0	0	0	0	0	0	0	0	0	0	0	0	0	0	0	0	0	0
rno-let-7d-5p	25173.4	18871.4	20492.4	18250.7	18970.8	17715	17294.5	17286.4	19816.6	16269.5	12972	29458.5	36449.3	34312.5	24511.8	21194	20117	40799.2	26862.8	41919.3	24809.6	29519.6
rno-miR-202-3p	0	0	0	0	0	0	0	0	0	0	0	7.44591	9.49694	9.40326	0	50.1138	31.5252	11.5677	8.91859	6.0938	47.16	20.6913
rno-miR-377-5p	0	0	0	0	0	0	0	0	0	0	0	0	0	0	0	0	0	0	0	0	0	0
rno-miR-329-5p	0	0	0	0	0	0	0	0	0	0	0	0	0	0	0	0	0	0	0	0	0	0
rno-miR-352	0	0	0	0	0	0	0	0	0	0	0	0	0	3.13442	0	0	0	0	0	0	0	0
rno-miR-219a-1-3p	0	0	0	0	0	146.405	30.222	17.321	0	0	0	7.44591	16.6197	18.8065	20.2912	4.17615	7.88131	3.8559	8.91859	0	20.2114	13.7942
rno-miR-214-5p	0	0	0	0	0	0	0	0	0	0	0	0	0	3.13442	0	0	0	0	0	0	0	0
rno-miR-369-5p	0	0	0	255.612	51.8327	195.206	392.886	155.889	104.367	488.573	138.656	7.44591	9.49694	0	20.2912	12.5285	43.3472	11.5677	0	6.0938	3.36857	0
rno-miR-219b	0	0	0	0	0	0	0	0	0	0	15.4062	0	0	0	0	0	0	0	0	0	0	0
rno-miR-770-5p	39.7056	0	0	0	0	0	60.444	51.963	26.0917	36.643	61.6249	0	0	0	0	0	0	0	0	0	0	0
rno-miR-107-3p	238.234	304.377	996.459	51.1224	362.829	146.405	196.443	121.247	182.642	219.858	92.4374	181.184	218.43	222.544	169.093	187.927	204.914	254.489	231.883	231.565	161.692	124.148
rno-miR-103-3p	4169.09	5722.29	2989.38	4089.8	3628.29	3757.72	2886.2	3550.81	2804.86	2760.44	3373.96	3435.05	3893.75	3708.02	3172.19	2676.91	2088.55	4148.95	3192.86	4363.16	2634.23	3310.61
rno-miR-3583-5p	0	0	0	0	0	0	0	0	13.0458	0	0	0	0	12.5377	0	0	0	0	0	3.0469	0	0
rno-miR-210-5p	0	0	0	0	0	0	0	0	0	0	0	0	0	0	0	0	0	0	0	0	0	0
rno-miR-381-5p	0	0	0	0	0	0	0	0	0	0	0	0	0	0	0	0	0	0	0	0	0	0
rno-miR-666-5p	0	0	0	0	0	0	0	0	0	0	0	0	0	0	0	0	0	0	0	0	0	0
rno-miR-222-3p	0	0	0	0	0	0	7.5555	0	39.1375	12.2143	0	2.48197	2.37424	15.6721	6.76373	0	0	23.1354	4.4593	3.0469	0	6.89711
rno-miR-221-3p	238.234	121.751	563.216	408.98	51.8327	341.611	1375.1	831.408	1200.22	525.216	600.843	213.449	182.816	238.216	108.22	141.989	82.7537	262.201	142.697	258.987	94.3201	62.074
rno-miR-434-5p	0	0	0	0	0	0	0	0	0	0	0	0	0	0	0	0	0	0	0	0	0	0
rno-miR-423-3p	0	0	0	0	0	0	37.7775	0	0	12.2143	61.6249	67.0132	71.2271	50.1507	74.4011	91.8753	90.635	77.1179	133.779	57.8911	117.9	110.354
rno-miR-133a-5p	0	0	0	0	0	0	0	0	0	0	0	0	0	0	0	0	0	0	0	0	0	0
rno-miR-138-5p	277.939	0	693.189	51.1224	51.8327	1024.83	5084.85	2702.08	2635.26	5643.02	2788.53	444.273	294.405	394.937	534.335	572.133	658.089	281.48	370.122	255.94	485.075	544.872
rno-miR-103-2-5p	0	0	0	0	0	0	0	0	0	0	0	0	0	0	0	0	0	0	0	0	0	0
rno-miR-107-5p	0	0	0	0	0	0	0	0	0	0	0	0	0	3.13442	0	0	0	0	0	0	0	0
rno-miR-298-3p	0	0	0	0	0	0	0	0	0	0	0	0	0	0	0	0	0	0	0	0	0	0
rno-miR-31a-5p	595.584	730.505	476.567	204.49	1451.32	292.809	302.22	294.457	300.055	293.144	261.906	434.345	282.534	269.56	385.533	530.371	401.947	312.328	401.337	204.142	323.383	386.238
rno-miR-6314	0	0	0	0	0	0	0	0	0	0	0	0	0	0	0	0	0	0	0	0	0	0
rno-miR-449c-5p	0	0	0	0	0	0	0	0	0	0	0	0	0	0	0	0	0	0	0	0	0	0
rno-miR-34b-5p	119.117	121.751	216.622	102.245	259.164	48.8015	75.555	121.247	117.413	61.0717	15.4062	2.48197	7.12271	0	0	4.17615	0	3.8559	4.4593	3.0469	3.36857	0
rno-miR-34c-5p	9569.05	5965.79	5025.62	6441.43	7101.09	3464.91	1987.1	4053.11	2791.81	1881.01	1540.62	37.2295	33.2393	40.7475	54.1099	8.3523	39.4065	42.4149	22.2965	33.5159	33.6857	20.6913
rno-miR-15a-3p	0	0	0	0	0	0	0	0	0	0	0	7.44591	2.37424	0	13.5275	0	11.822	0	8.91859	0	0	0
rno-miR-6328	0	0	0	0	0	0	0	0	0	0	0	0	0	0	0	0	0	0	0	0	0	0
rno-miR-25-5p	119.117	0	0	51.1224	103.665	0	128.444	155.889	39.1375	146.572	107.844	287.908	263.54	225.678	331.423	304.859	224.617	323.895	272.017	329.065	245.906	275.885
rno-miR-187-5p	0	0	0	0	0	0	0	0	0	0	0	0	0	0	0	0	0	0	0	0	0	0
rno-miR-3552	0	0	0	0	51.8327	0	0	17.321	0	0	0	0	0	0	0	0	0	0	0	0	0	0
rno-miR-92b-5p	198.528	0	43.3243	51.1224	0	0	30.222	17.321	0	61.0717	0	2.48197	2.37424	6.26884	6.76373	16.7046	3.94065	0	0	0	3.36857	0
rno-miR-296-5p	0	0	0	0	0	0	0	0	0	0	0	0	0	0	0	0	0	3.8559	0	0	0	0
rno-miR-27a-5p	39.7056	0	0	102.245	51.8327	0	30.222	17.321	65.2292	36.643	46.2187	81.905	92.5952	90.8982	33.8187	54.29	82.7537	80.9738	62.4301	131.017	64.0029	193.119
rno-miR-342-5p	0	0	0	0	0	0	22.6665	0	0	0	0	91.8329	113.963	115.974	87.9285	75.1707	114.279	53.9826	124.86	103.595	47.16	144.839
rno-miR-409b	0	0	0	0	0	0	0	0	0	0	0	0	0	0	0	0	0	0	0	0	0	0
rno-miR-540-3p	0	0	0	0	0	0	0	17.321	65.2292	24.4287	0	2.48197	9.49694	6.26884	0	4.17615	7.88131	0	0	0	0	6.89711
rno-miR-92a-2-5p	0	0	0	0	0	0	0	0	0	0	0	4.96394	9.49694	0	0	0	0	0	0	0	0	6.89711
rno-miR-323-5p	0	0	0	0	0	0	234.221	190.531	130.458	390.859	0	0	0	0	0	4.17615	0	0	0	0	0	0
rno-miR-409a-5p	0	0	0	0	0	0	45.333	0	0	73.286	0	0	0	9.40326	0	8.3523	11.822	0	0	0	0	0
rno-miR-152-5p	0	0	0	0	0	0	0	0	0	0	0	0	0	0	0	0	0	0	0	0	0	0
rno-miR-92a-1-5p	39.7056	0	129.973	0	207.331	97.6031	37.7775	121.247	26.0917	85.5003	46.2187	121.617	106.841	131.646	101.456	66.8184	90.635	131.101	133.779	88.3602	70.7401	62.074
rno-miR-496-5p	0	0	0	0	0	0	0	0	0	0	0	0	0	0	0	0	0	0	0	0	0	0
rno-miR-494-5p	0	0	0	0	0	0	0	0	0	0	0	0	0	0	0	0	0	0	0	0	0	0
rno-miR-410-5p	0	121.751	0	0	0	0	0	0	0	0	15.4062	0	0	0	0	4.17615	0	0	0	0	0	0
rno-miR-496-3p	0	0	0	0	0	0	22.6665	0	0	24.4287	0	0	0	0	0	0	0	0	0	0	0	0
rno-miR-344g	0	0	0	0	0	0	0	0	0	0	0	0	0	0	0	0	0	0	0	0	0	0
rno-miR-344b-5p	0	0	0	0	0	0	0	0	0	0	0	0	0	0	0	0	0	0	0	0	0	0
rno-miR-1956-5p	0	0	0	0	0	0	0	0	0	0	0	0	0	0	0	0	0	3.8559	0	6.0938	0	0
rno-miR-293-3p	0	0	0	0	0	0	0	0	0	0	0	0	0	0	0	0	0	0	0	0	0	0
rno-miR-378b	0	0	43.3243	255.612	155.498	0	60.444	103.926	78.2751	73.286	15.4062	148.918	113.963	112.839	87.9285	167.046	137.923	158.092	93.6452	140.158	175.166	110.354
rno-miR-541-3p	0	0	0	0	0	0	0	0	0	0	0	0	0	0	0	0	0	0	0	0	0	0
rno-miR-203b-5p	0	0	0	0	0	0	0	0	0	0	0	0	0	0	0	0	0	0	0	0	0	0
rno-miR-487b-5p	0	0	0	0	0	0	0	0	0	0	0	0	0	0	0	0	0	0	0	0	0	0
rno-miR-203a-5p	0	0	0	0	0	0	0	0	0	0	0	0	0	0	0	0	0	0	0	0	0	0
rno-miR-22-5p	39.7056	243.502	0	0	0	0	90.666	34.642	65.2292	85.5003	30.8125	37.2295	54.6074	72.0917	81.1648	133.637	43.3472	65.5503	53.5115	45.7035	101.057	20.6913
rno-miR-19b-2-5p	0	0	0	0	0	0	0	0	0	0	0	0	0	0	0	0	0	0	0	0	0	0
rno-miR-19b-1-5p	0	0	0	0	0	0	0	0	0	12.2143	0	0	2.37424	0	0	0	0	0	0	0	0	0
rno-miR-9a-3p	1230.87	791.381	1169.76	1278.06	466.495	292.809	13939.9	9976.9	7410.04	12458.6	7456.61	9.92788	4.74847	0	0	0	7.88131	46.2708	13.3779	24.3752	64.0029	55.1769
rno-miR-3546	0	0	0	0	0	0	0	0	0	0	0	0	0	0	0	0	0	0	0	0	0	0
rno-miR-208b-3p	0	0	0	0	0	0	0	0	0	0	0	17.3738	4.74847	3.13442	13.5275	29.2331	11.822	0	8.91859	9.14071	13.4743	6.89711
rno-miR-208a-3p	0	0	0	0	0	0	0	0	0	0	0	9.92788	0	3.13442	0	0	7.88131	0	0	3.0469	10.1057	0
rno-miR-9b-3p	0	0	0	0	0	0	0	0	0	0	0	0	0	0	0	0	0	7.71179	0	0	0	0
rno-miR-466b-3p	0	0	0	0	0	0	0	0	0	0	0	0	0	0	0	4.17615	0	0	0	0	0	0
rno-miR-3586-3p	0	0	0	0	0	0	0	0	0	0	0	0	0	0	0	0	11.822	0	0	0	0	0
rno-miR-374-5p	516.173	121.751	0	51.1224	259.164	0	120.888	138.568	78.2751	146.572	30.8125	109.207	173.319	103.436	40.5824	54.29	31.5252	173.515	84.7266	188.908	87.5829	96.5596
rno-miR-466b-2-3p	0	0	0	0	0	0	0	0	0	0	0	0	0	0	0	0	0	0	0	0	0	0
rno-miR-421-3p	39.7056	0	129.973	0	0	0	67.9995	51.963	26.0917	122.143	77.0311	34.7476	54.6074	18.8065	47.3461	37.5854	23.6439	34.7031	13.3779	45.7035	26.9486	20.6913
rno-miR-23b-3p	357.351	243.502	259.946	102.245	207.331	341.611	135.999	51.963	182.642	122.143	61.6249	253.161	225.552	244.485	101.456	66.8184	106.398	350.887	164.994	310.784	134.743	117.251
rno-miR-23a-3p	2144.1	2008.89	1689.65	766.837	466.495	1708.05	1344.88	1420.32	1369.81	1050.43	677.874	2251.15	2205.67	2084.39	940.159	1294.61	985.163	3023.02	1783.72	2065.8	1030.78	1034.57
rno-miR-217-3p	0	0	0	0	0	0	0	0	0	0	0	0	0	0	0	0	0	0	0	0	0	0
rno-miR-376b-3p	0	0	346.595	0	51.8327	0	1563.99	779.445	782.751	1563.43	1078.44	9.92788	11.8712	15.6721	13.5275	16.7046	23.6439	11.5677	13.3779	21.3283	33.6857	27.5885
rno-miR-433-3p	0	0	0	0	0	0	15.111	34.642	26.0917	12.2143	61.6249	0	0	0	0	0	0	0	0	0	0	0
rno-miR-425-3p	158.822	0	129.973	51.1224	103.665	292.809	60.444	103.926	91.3209	85.5003	200.281	213.449	227.927	275.829	169.093	338.268	264.024	242.922	222.965	277.268	262.749	289.679
rno-miR-376a-3p	0	0	86.6486	255.612	51.8327	0	498.663	311.778	352.238	708.431	554.624	2.48197	0	0	20.2912	4.17615	11.822	3.8559	8.91859	0	6.73715	6.89711
rno-miR-3549	0	0	0	0	0	0	0	0	0	0	0	0	0	0	0	0	0	0	0	0	0	0
rno-miR-489-3p	0	0	0	0	0	0	0	0	0	0	0	0	0	0	0	0	3.94065	0	0	0	0	0
rno-miR-215	0	0	0	0	0	0	37.7775	0	0	97.7147	15.4062	1303.03	766.878	1018.69	1332.46	2008.73	1879.69	902.28	869.563	746.491	2165.99	1524.26
rno-miR-628	0	0	0	0	0	0	0	0	0	0	0	0	0	0	0	0	0	0	0	0	0	0
rno-miR-1843b-5p	0	0	0	0	51.8327	0	7.5555	17.321	0	0	0	12.4098	0	6.26884	27.0549	16.7046	0	3.8559	8.91859	0	6.73715	0
rno-miR-1193-5p	0	0	0	0	0	0	0	0	0	0	0	0	0	0	0	0	0	0	0	0	0	0
rno-miR-451-3p	0	0	0	0	0	0	0	0	0	0	0	0	0	0	0	0	0	0	0	0	0	0
rno-miR-380-5p	0	0	0	0	0	0	0	0	0	0	0	0	0	0	0	0	0	0	0	0	3.36857	0
rno-miR-135b-3p	0	0	0	0	0	0	0	0	0	0	0	0	0	0	0	0	0	0	0	0	0	0
rno-miR-3559-3p	0	0	0	0	0	0	0	0	0	0	0	64.5312	49.859	31.3442	47.3461	50.1138	27.5846	107.965	8.91859	79.2195	50.5286	27.5885
rno-miR-568	0	0	0	0	0	0	0	0	0	0	0	0	0	0	0	0	0	0	0	0	0	0
rno-miR-297	0	0	0	0	0	0	0	0	0	0	0	0	0	0	0	0	0	0	0	0	0	0
rno-miR-466d	0	0	0	0	0	0	0	0	0	0	0	0	0	0	0	0	0	0	0	0	0	0
rno-miR-1297	0	0	0	0	0	0	0	0	0	0	0	0	0	0	0	0	0	0	0	0	0	0
rno-miR-384-3p	0	0	0	0	51.8327	0	45.333	51.963	0	36.643	46.2187	0	0	0	0	0	0	0	0	0	0	0
rno-miR-544-3p	0	0	0	0	0	0	0	0	0	0	0	0	0	0	0	0	0	0	0	0	0	0
rno-miR-450b-3p	595.584	243.502	606.54	306.735	466.495	292.809	732.884	467.667	808.843	574.074	539.218	397.115	405.994	351.055	216.439	467.729	583.217	293.048	263.098	262.034	353.7	310.37
rno-miR-547-3p	0	0	0	0	0	0	0	0	0	0	0	0	0	0	0	0	0	0	0	0	0	0
rno-miR-592	0	0	0	0	0	0	7.5555	0	0	0	0	0	0	0	0	0	0	0	0	0	0	0
rno-miR-186-5p	119.117	0	173.297	153.367	155.498	195.206	211.554	155.889	352.238	317.573	154.062	483.984	529.455	454.491	257.022	271.45	299.49	616.944	387.959	478.364	225.695	372.444
rno-miR-20b-5p	79.4112	182.626	86.6486	0	0	0	60.444	0	78.2751	183.215	246.5	449.236	375.129	438.819	426.115	455.201	382.243	370.166	370.122	499.692	417.703	441.415
rno-miR-93-5p	2858.8	2008.89	3076.03	2556.12	3524.63	2391.28	4911.08	4607.39	2948.36	4617.02	4929.99	13631	13832.3	14929.2	14900.5	15723.2	13599.2	18789.8	12704.5	18415.5	16078.2	15235.7
rno-miR-17-5p	39.7056	0	0	0	103.665	48.8015	67.9995	103.926	39.1375	97.7147	123.25	208.485	223.178	235.082	121.747	179.575	126.101	258.345	142.697	237.658	235.8	193.119
rno-miR-3560	0	0	0	0	0	0	0	0	0	0	0	0	0	0	0	0	0	0	0	0	0	0
rno-miR-10a-3p	0	0	43.3243	51.1224	0	48.8015	45.333	17.321	39.1375	61.0717	77.0311	49.6394	52.2332	37.613	40.5824	45.9377	74.8724	53.9826	35.6744	42.6566	37.0543	68.9711
rno-miR-7a-2-3p	0	0	0	0	0	0	7.5555	0	0	0	0	2.48197	0	0	0	0	0	0	0	0	0	0
rno-miR-21-3p	0	0	0	0	0	0	45.333	0	0	0	15.4062	27.3017	28.4908	25.0754	33.8187	41.7615	11.822	46.2708	13.3779	27.4221	23.58	34.4856
rno-miR-490-3p	0	0	0	0	0	0	7.5555	0	0	0	0	0	0	0	0	0	0	0	0	0	0	0
rno-miR-191a-5p	18304.3	16984.2	18499.5	25203.4	23894.9	21277.5	21132.7	20265.6	18420.7	26334.1	29441.3	51992.3	57599	56833.3	55848.1	58637.4	59760	61825.5	43313.1	60215.9	64568.8	70723
rno-miR-708-3p	119.117	365.253	86.6486	51.1224	0	341.611	0	17.321	13.0458	36.643	61.6249	0	0	0	0	12.5285	3.94065	0	13.3779	0	13.4743	0
rno-miR-99b-3p	119.117	60.8754	0	0	0	97.6031	60.444	69.284	78.2751	195.429	46.2187	29.7836	14.2454	34.4786	40.5824	29.2331	55.1692	11.5677	31.2151	15.2345	16.8429	0
rno-miR-99a-3p	0	0	0	0	155.498	0	15.111	0	39.1375	12.2143	30.8125	9.92788	4.74847	9.40326	13.5275	16.7046	31.5252	0	0	9.14071	0	0
rno-miR-100-3p	0	0	0	0	0	48.8015	0	0	26.0917	0	15.4062	4.96394	0	0	0	0	0	0	0	0	6.73715	0
rno-miR-540-5p	0	0	0	0	0	0	0	0	0	0	0	0	0	0	0	0	0	0	0	0	0	0
rno-miR-679	0	0	0	0	0	0	0	0	0	0	0	0	0	0	0	0	0	0	0	0	0	0
rno-miR-224-5p	119.117	0	43.3243	0	103.665	0	30.222	0	91.3209	73.286	77.0311	52.1214	21.3681	6.26884	13.5275	96.0515	39.4065	30.8472	53.5115	9.14071	16.8429	27.5885
rno-miR-105	0	0	0	0	0	0	0	0	0	0	0	0	0	0	0	0	0	0	0	0	0	0
rno-miR-96-3p	0	0	0	0	0	0	0	0	0	0	0	0	0	0	0	0	0	0	0	0	0	0
rno-miR-33-3p	0	0	0	0	0	0	0	0	0	0	0	4.96394	0	0	0	0	0	15.4236	0	0	0	0
rno-miR-3594-3p	0	0	0	0	0	0	0	0	0	0	0	0	0	0	0	0	0	0	0	0	0	0
rno-miR-216b-3p	0	0	0	0	0	0	0	0	0	0	0	0	0	0	0	0	0	0	0	0	0	0
rno-miR-1912-3p	0	0	129.973	0	0	0	0	0	26.0917	0	0	0	0	0	0	0	0	0	0	0	0	0
rno-miR-3120	0	0	0	0	0	0	0	0	0	0	0	7.44591	9.49694	0	0	0	0	0	0	0	0	0
rno-miR-674-3p	0	0	0	0	0	146.405	75.555	86.605	52.1834	24.4287	0	27.3017	23.7424	15.6721	13.5275	4.17615	15.7626	3.8559	17.8372	24.3752	20.2114	13.7942
rno-miR-216a-3p	0	0	0	0	0	0	0	0	0	0	0	0	0	0	0	0	0	0	0	0	0	0
rno-miR-323-3p	39.7056	0	0	0	0	48.8015	1443.1	1021.94	547.926	1319.15	1309.53	2.48197	2.37424	0	0	0	11.822	0	17.8372	0	13.4743	20.6913
rno-miR-99b-5p	5320.55	6696.3	4679.03	5776.84	5286.94	3611.31	2833.31	3429.56	3248.42	2284.08	1848.75	908.401	1085.03	915.251	1149.83	939.634	729.021	1187.62	1025.64	1130.4	636.661	944.904
rno-miR-28-3p	595.584	304.377	129.973	613.469	310.996	488.015	574.218	242.494	808.843	427.502	477.593	727.217	733.639	545.389	656.082	597.19	543.81	667.07	566.331	627.662	501.918	413.827
rno-miR-201-5p	0	0	0	0	0	0	0	0	0	0	0	0	0	0	0	0	0	0	0	0	0	0
rno-miR-483-3p	754.407	608.754	1039.78	1022.45	518.327	2586.48	823.55	1004.62	978.439	769.503	831.936	94.3148	154.325	103.436	175.857	158.694	145.804	84.8297	71.3487	57.8911	97.6887	34.4856
rno-miR-383-5p	0	0	0	0	0	0	0	0	0	0	0	0	9.49694	0	0	0	0	3.8559	0	0	6.73715	0
rno-miR-3548	0	0	0	0	0	0	0	0	0	0	0	0	0	0	0	0	0	0	0	0	0	0
rno-miR-322-5p	913.229	1339.26	1169.76	817.959	1865.98	829.626	1065.33	987.297	1565.5	928.289	908.967	1521.45	1768.81	2203.5	1751.81	1478.36	1304.36	2487.05	1569.67	2044.47	1236.27	1034.57
rno-miR-497-5p	119.117	182.626	303.27	153.367	103.665	97.6031	151.11	51.963	156.55	146.572	323.531	193.594	213.681	282.098	351.714	459.377	425.591	304.616	254.18	182.814	279.592	158.634
rno-miR-349	0	0	0	0	0	0	0	0	0	0	0	0	0	0	0	0	0	0	0	0	0	0
rno-miR-449a-3p	0	0	0	0	0	0	0	0	0	0	0	0	0	0	0	0	0	0	0	0	0	0
rno-miR-133c	0	0	0	0	0	0	0	0	0	0	0	0	0	0	0	0	0	0	0	0	0	0
rno-miR-3543	0	0	0	0	0	0	0	0	0	0	0	0	0	0	0	0	0	0	0	0	0	0
rno-miR-370-5p	0	0	0	0	0	0	0	0	0	12.2143	0	0	0	0	0	0	0	0	0	0	0	0
rno-miR-3553	0	0	0	0	0	0	0	0	0	0	0	0	0	0	0	0	0	0	0	0	0	0
rno-miR-301a-3p	158.822	0	43.3243	0	0	0	67.9995	34.642	39.1375	12.2143	92.4374	62.0492	54.6074	59.554	27.0549	16.7046	94.5757	119.533	75.808	112.735	90.9515	68.9711
rno-miR-130b-3p	158.822	60.8754	0	51.1224	0	0	135.999	121.247	117.413	97.7147	385.156	662.686	489.093	561.061	527.571	572.133	665.971	508.978	463.767	642.896	640.029	462.107
rno-miR-301b-3p	0	0	0	0	0	0	0	0	0	0	0	0	0	0	0	0	3.94065	0	0	0	0	0
rno-miR-130a-3p	3097.04	3165.52	4289.11	2300.51	2798.97	2928.09	2908.87	2961.89	2817.9	2882.58	2603.65	1700.15	1505.27	1962.15	1887.08	2472.28	2522.02	1858.54	2078.03	1971.35	2502.85	2138.11
rno-miR-140-5p	0	0	0	0	0	0	52.8885	34.642	52.1834	73.286	46.2187	258.125	237.424	294.635	175.857	246.393	299.49	165.804	124.86	158.439	185.272	89.6625
rno-miR-142-5p	1588.22	1826.26	2816.08	1278.06	1451.32	732.023	1941.76	2580.83	1969.92	1917.65	2141.47	13561.5	15202.2	14314.9	6405.25	5742.21	4689.38	20328.3	9663.29	17175.4	6201.55	5800.47
rno-miR-539-3p	0	0	0	0	0	0	37.7775	0	0	12.2143	0	0	0	0	0	4.17615	0	0	0	0	0	13.7942
rno-miR-485-3p	0	0	0	0	0	0	60.444	51.963	13.0458	0	15.4062	0	0	0	0	4.17615	0	0	4.4593	0	3.36857	0
rno-miR-291a-5p	0	0	0	0	0	0	0	0	0	0	0	0	0	0	0	0	0	0	0	0	0	0
rno-miR-136-3p	0	0	0	0	0	0	362.664	173.21	156.55	317.573	61.6249	0	11.8712	18.8065	33.8187	16.7046	19.7033	7.71179	17.8372	9.14071	30.3172	13.7942
rno-miR-188-5p	0	0	0	0	0	0	0	0	0	0	77.0311	4.96394	4.74847	3.13442	0	8.3523	0	0	4.4593	6.0938	10.1057	0
rno-miR-200a-5p	0	0	0	0	0	0	0	34.642	0	0	0	0	4.74847	0	0	8.3523	0	0	0	0	0	6.89711
rno-miR-200b-5p	0	0	0	0	0	0	0	0	0	0	0	4.96394	0	9.40326	0	4.17615	3.94065	11.5677	8.91859	0	0	0
rno-miR-532-5p	397.056	304.377	389.919	869.082	414.662	341.611	302.22	381.062	287.009	427.502	523.812	285.426	239.798	288.367	351.714	359.149	472.878	397.157	312.151	408.285	357.069	296.576
rno-miR-511-5p	0	0	0	0	0	0	7.5555	0	0	0	0	0	0	0	0	0	0	0	0	0	0	0
rno-miR-218b	0	0	0	0	0	0	0	0	0	0	0	0	0	0	0	0	0	0	0	0	0	0
rno-miR-218a-2-3p	0	0	0	0	0	0	0	0	0	0	0	0	0	0	0	0	0	0	0	0	0	0
rno-miR-6316	0	0	0	0	0	0	0	0	0	0	0	0	0	0	0	0	0	0	0	0	0	0
rno-miR-126a-5p	714.701	0	303.27	1891.53	570.16	1610.45	2160.87	1091.22	1630.73	1746.65	2002.81	37309	41005.4	45853.4	48036	42091.4	38102.2	55220.3	38572.9	46014.3	41345.9	38706.6
rno-miR-25-3p	119.117	0	259.946	306.735	570.16	244.008	385.331	415.704	260.917	134.358	323.531	814.086	719.393	814.949	1041.61	1131.74	1063.98	929.271	766.999	1057.28	986.992	1110.44
rno-miR-497-3p	0	0	0	0	0	0	0	0	0	0	0	0	0	0	0	0	0	0	0	0	0	0
rno-miR-195-3p	0	0	0	0	0	0	0	0	0	0	0	2.48197	4.74847	12.5377	0	37.5854	15.7626	0	8.91859	3.0469	3.36857	13.7942
rno-miR-383-3p	0	0	0	0	0	0	0	0	0	0	0	0	0	0	0	0	0	0	0	0	0	0
rno-miR-181d-3p	0	0	0	0	0	0	0	0	0	0	0	4.96394	14.2454	6.26884	0	0	0	19.2795	0	9.14071	0	0
rno-miR-1306-5p	39.7056	121.751	0	51.1224	51.8327	0	83.1105	155.889	65.2292	85.5003	77.0311	121.617	104.466	119.108	175.857	204.631	264.024	100.253	196.209	149.298	128.006	186.222
rno-miR-324-3p	0	0	0	0	51.8327	0	0	17.321	0	12.2143	0	27.3017	23.7424	34.4786	0	16.7046	0	15.4236	4.4593	3.0469	16.8429	0
rno-miR-6334	0	0	0	0	0	0	0	0	0	0	0	0	0	0	0	0	0	0	0	0	0	0
rno-miR-194-3p	0	0	0	0	0	0	0	0	0	0	0	0	0	0	0	0	0	0	0	0	0	0
rno-miR-935	0	0	0	0	0	0	0	0	0	0	0	0	0	0	0	0	0	0	0	0	0	0
rno-miR-3558-5p	0	0	0	0	0	0	15.111	0	0	0	0	4.96394	4.74847	12.5377	0	4.17615	11.822	23.1354	13.3779	21.3283	10.1057	0
rno-miR-490-5p	0	0	0	0	0	0	15.111	0	0	0	0	0	0	0	0	0	0	0	0	0	0	0
rno-miR-488-5p	0	0	0	0	0	0	0	0	0	0	0	0	0	0	0	0	0	0	0	0	0	0
rno-miR-3594-5p	0	60.8754	0	0	0	0	7.5555	0	0	0	0	0	0	0	0	0	11.822	7.71179	0	0	0	0
rno-miR-199a-5p	0	0	43.3243	51.1224	0	0	37.7775	121.247	13.0458	73.286	107.844	34.7476	37.9878	56.4196	6.76373	62.6423	3.94065	30.8472	35.6744	12.1876	43.7915	41.3827
rno-miR-361-3p	0	0	0	0	0	0	15.111	0	39.1375	0	0	42.1935	49.859	50.1507	6.76373	29.2331	19.7033	42.4149	57.9708	30.469	16.8429	20.6913
rno-miR-760-5p	0	0	0	0	0	0	0	0	0	0	0	0	0	0	0	0	0	0	0	0	0	0
rno-miR-345-3p	39.7056	0	43.3243	0	362.829	0	52.8885	17.321	52.1834	219.858	46.2187	49.6394	16.6197	25.0754	27.0549	100.228	106.398	42.4149	66.8894	45.7035	50.5286	62.074
rno-miR-10b-5p	3732.33	1339.26	8231.62	2044.9	1762.31	4489.74	5802.62	5663.97	5727.13	4873.52	5130.27	3598.86	4463.56	3930.56	2407.89	2651.86	2202.83	5128.34	3179.48	4168.16	2704.97	1944.99
rno-miR-3550	0	0	0	0	0	0	0	0	0	0	0	0	0	0	0	0	0	0	0	0	0	0
rno-miR-106b-3p	0	0	0	0	0	0	0	0	13.0458	0	0	37.2295	37.9878	28.2098	13.5275	33.4092	19.7033	26.9913	62.4301	42.6566	16.8429	55.1769
rno-miR-676	79.4112	547.879	173.297	51.1224	362.829	488.015	302.22	294.457	273.963	403.073	431.374	91.8329	68.8528	53.2851	142.038	125.285	153.686	46.2708	120.401	79.2195	138.112	117.251
rno-miR-146b-3p	0	0	0	0	0	0	0	0	0	0	0	0	0	6.26884	0	0	0	0	0	0	0	0
rno-miR-325-5p	0	0	0	0	0	0	0	0	0	0	0	0	0	0	0	0	0	0	0	0	0	0
rno-miR-26a-3p	0	0	0	0	0	0	0	0	0	0	0	0	0	0	13.5275	0	0	0	0	12.1876	0	0
rno-miR-532-3p	0	0	0	0	0	0	45.333	69.284	39.1375	146.572	0	74.4591	80.724	87.7638	47.3461	83.523	78.8131	100.253	84.7266	73.1257	57.2658	27.5885
rno-miR-326-3p	0	0	0	0	0	97.6031	75.555	17.321	26.0917	12.2143	30.8125	24.8197	45.1105	31.3442	27.0549	16.7046	35.4659	50.1267	17.8372	36.5628	43.7915	6.89711
rno-miR-3583-3p	0	0	0	0	0	0	0	0	0	0	0	0	0	0	0	0	0	0	0	3.0469	0	0
rno-miR-5132-3p	0	0	0	0	0	0	0	0	0	0	0	7.44591	0	0	0	4.17615	0	3.8559	0	0	0	0
rno-miR-26b-3p	0	0	0	0	0	0	0	0	0	0	0	0	0	0	0	0	0	0	0	3.0469	0	0
rno-miR-327	0	0	0	0	0	0	0	0	0	0	0	0	0	0	0	0	0	0	0	0	0	0
rno-miR-15b-3p	0	0	0	0	0	0	15.111	121.247	39.1375	0	0	79.423	71.2271	75.2261	60.8736	37.5854	39.4065	96.3974	49.0522	91.4071	30.3172	27.5885
rno-miR-1188-3p	0	0	0	0	0	0	0	0	0	0	0	0	0	0	0	0	0	0	0	0	0	0
rno-miR-3556a	0	0	0	0	0	0	0	0	0	0	0	0	0	0	0	0	0	0	0	0	0	0
rno-miR-6332	0	0	0	0	0	0	0	0	0	0	0	0	0	0	0	0	0	0	0	0	0	0
rno-miR-324-5p	317.645	121.751	563.216	460.102	310.996	292.809	498.663	225.173	326.146	513.002	523.812	310.246	208.933	272.695	175.857	288.154	264.024	212.074	218.505	277.268	232.432	234.502
rno-miR-6327	0	0	0	0	0	0	0	0	0	0	0	0	0	0	0	0	0	0	0	0	0	0
rno-miR-874-5p	0	0	0	0	0	0	0	0	0	0	0	0	0	0	0	0	0	0	0	0	0	0
rno-miR-337-5p	0	0	86.6486	306.735	103.665	195.206	30.222	17.321	0	0	0	22.3377	16.6197	9.40326	6.76373	16.7046	11.822	11.5677	8.91859	6.0938	16.8429	6.89711
rno-miR-138-1-3p	0	0	0	0	0	0	15.111	51.963	26.0917	0	0	0	0	0	0	0	0	0	0	3.0469	0	0
rno-miR-760-3p	119.117	243.502	0	0	0	0	143.555	17.321	91.3209	244.287	30.8125	19.8558	9.49694	18.8065	20.2912	25.0569	47.2878	11.5677	4.4593	9.14071	26.9486	6.89711
rno-miR-1247-3p	79.4112	0	0	0	0	0	0	0	0	0	0	0	0	0	0	0	0	0	4.4593	0	0	0
rno-miR-128-1-5p	0	0	0	0	0	0	7.5555	0	0	0	0	0	0	6.26884	0	0	0	0	0	0	0	0
rno-miR-363-5p	0	0	0	0	0	0	0	0	0	0	0	0	0	0	0	4.17615	0	0	0	3.0469	0	0
rno-miR-667-5p	0	0	0	0	0	0	0	0	0	0	0	0	0	0	0	0	0	0	0	0	0	0
rno-miR-299b-5p	0	0	0	0	0	0	0	0	0	0	0	0	0	0	0	0	0	0	0	0	0	0
rno-miR-200c-5p	0	0	0	0	0	0	0	0	0	0	0	0	0	0	0	0	0	0	0	0	0	0
rno-miR-7578	0	0	0	0	0	0	0	0	0	0	0	0	0	0	0	0	0	0	0	0	0	0
rno-miR-5132-5p	0	0	0	0	0	0	7.5555	0	0	0	0	9.92788	0	0	0	16.7046	0	0	8.91859	6.0938	6.73715	0
rno-miR-223-5p	39.7056	0	0	153.367	0	0	143.555	51.963	39.1375	85.5003	184.875	156.364	149.577	147.318	128.511	129.461	86.6944	235.21	191.75	173.673	202.114	227.605
rno-miR-124-5p	0	0	0	0	0	0	0	0	0	0	0	0	0	0	0	0	0	0	0	0	0	0
rno-miR-151-3p	119.117	121.751	86.6486	306.735	103.665	0	151.11	207.852	117.413	48.8573	61.6249	215.931	258.792	206.872	135.275	221.336	291.608	347.031	182.831	219.377	208.852	137.942
rno-let-7b-3p	0	0	43.3243	0	0	97.6031	22.6665	34.642	0	0	30.8125	19.8558	42.7362	12.5377	6.76373	33.4092	11.822	19.2795	71.3487	27.4221	16.8429	34.4856
rno-miR-98-3p	0	0	0	0	0	0	0	0	0	0	0	9.92788	23.7424	3.13442	0	4.17615	11.822	3.8559	17.8372	6.0938	0	0
rno-miR-3596d	0	0	0	0	0	0	0	0	0	0	0	0	0	0	0	0	0	0	0	0	0	0
rno-let-7a-1-3p	0	121.751	0	0	0	244.008	45.333	0	0	0	0	17.3738	23.7424	31.3442	0	0	7.88131	19.2795	8.91859	27.4221	13.4743	6.89711
rno-let-7f-1-3p	0	0	0	0	0	0	0	0	26.0917	0	0	9.92788	7.12271	3.13442	0	0	0	15.4236	4.4593	6.0938	6.73715	0
rno-let-7f-2-3p	0	0	0	0	0	0	0	0	0	0	0	0	0	0	0	0	0	0	0	0	0	0
rno-let-7d-3p	238.234	669.63	86.6486	102.245	155.498	97.6031	67.9995	34.642	104.367	36.643	61.6249	188.63	244.546	225.678	101.456	83.523	197.033	239.066	160.535	204.142	77.4772	96.5596
rno-let-7e-3p	0	0	0	0	0	0	7.5555	0	0	12.2143	0	0	0	9.40326	0	0	3.94065	0	4.4593	9.14071	0	0
rno-miR-31b	0	0	0	0	0	0	0	0	0	0	0	0	0	0	0	0	0	0	0	0	0	0
rno-miR-379-3p	0	0	0	0	0	0	0	0	0	0	0	0	0	0	0	0	0	0	0	0	0	0
rno-miR-294	0	0	0	0	0	0	0	0	0	0	0	0	0	0	0	0	0	0	0	0	0	0
rno-miR-673-5p	0	0	0	0	0	0	0	0	0	0	0	0	0	0	0	0	0	0	0	0	0	0
rno-miR-181b-1-3p	0	0	0	0	0	0	0	0	0	0	0	2.48197	0	0	0	0	7.88131	0	0	0	0	0
rno-miR-181b-2-3p	0	0	0	0	0	0	0	0	0	0	0	0	0	0	0	0	0	3.8559	0	0	0	0
rno-miR-188-3p	0	0	0	0	0	0	0	0	0	0	0	0	0	0	0	0	0	0	0	0	0	0
rno-miR-155-3p	0	0	0	0	0	0	0	0	0	0	0	0	0	0	0	0	0	0	0	0	0	0
rno-miR-378a-5p	39.7056	0	86.6486	0	51.8327	0	0	0	0	0	0	4.96394	7.12271	15.6721	0	8.3523	0	11.5677	26.7558	9.14071	6.73715	0
rno-miR-542-5p	158.822	0	259.946	204.49	103.665	683.222	445.775	173.21	273.963	317.573	492.999	198.558	135.331	128.511	189.385	317.388	358.6	165.804	111.482	134.064	256.012	165.531
rno-miR-3102	158.822	0	0	0	0	0	7.5555	0	0	24.4287	0	2.48197	9.49694	9.40326	0	4.17615	0	0	0	6.0938	10.1057	0
rno-miR-344i	0	0	0	0	0	0	0	0	0	0	0	0	0	0	0	0	0	0	0	0	0	0
rno-miR-127-5p	0	0	0	0	0	146.405	0	0	0	0	30.8125	0	0	0	0	0	0	0	0	0	0	0
rno-miR-192-5p	0	0	0	0	0	0	7.5555	51.963	65.2292	61.0717	0	201.04	144.828	203.737	162.33	221.336	252.202	223.642	254.18	164.533	266.117	255.193
rno-miR-192-3p	0	0	0	0	0	0	0	0	0	0	0	12.4098	0	0	0	8.3523	0	0	0	0	3.36857	6.89711
rno-miR-3084b-3p	0	0	0	0	0	0	0	0	0	0	0	0	0	0	0	0	0	0	0	0	0	0
rno-miR-874-3p	0	0	0	0	0	0	15.111	0	0	0	0	7.44591	0	0	0	4.17615	7.88131	11.5677	8.91859	9.14071	3.36857	0
rno-miR-3566	0	0	0	0	0	0	0	0	0	0	0	0	0	0	0	0	0	0	0	0	0	0
rno-miR-6318	0	0	0	0	0	0	0	0	0	0	0	0	0	0	0	0	0	0	0	0	0	0
rno-let-7i-3p	0	0	0	0	0	0	0	17.321	0	0	0	9.92788	0	6.26884	6.76373	4.17615	0	7.71179	0	3.0469	0	0
rno-miR-328b-3p	0	0	0	0	0	0	0	0	0	0	0	0	0	0	0	0	0	0	0	9.14071	0	0
rno-miR-328a-3p	39.7056	243.502	303.27	0	0	292.809	166.221	86.605	117.413	305.358	261.906	176.22	154.325	141.049	121.747	283.978	173.389	165.804	156.075	176.72	154.954	172.428
rno-miR-664-1-5p	0	0	0	0	0	0	0	0	0	0	0	0	0	0	0	0	0	0	0	0	0	0
rno-miR-664-2-5p	39.7056	0	43.3243	153.367	103.665	48.8015	181.332	121.247	26.0917	24.4287	123.25	54.6033	71.2271	43.8819	54.1099	75.1707	47.2878	26.9913	40.1337	36.5628	57.2658	82.7654
rno-miR-30c-2-3p	0	0	259.946	153.367	103.665	0	151.11	17.321	26.0917	97.7147	30.8125	59.5673	71.2271	53.2851	20.2912	58.4661	7.88131	53.9826	80.2673	82.2664	53.8972	34.4856
rno-miR-30c-1-3p	39.7056	60.8754	43.3243	51.1224	51.8327	0	67.9995	51.963	26.0917	73.286	30.8125	91.8329	73.6013	97.167	60.8736	41.7615	86.6944	100.253	80.2673	109.688	57.2658	62.074
rno-miR-30b-3p	0	0	86.6486	0	0	0	30.222	69.284	65.2292	73.286	0	29.7836	47.4847	31.3442	13.5275	20.8808	31.5252	84.8297	31.2151	39.6097	20.2114	62.074
rno-miR-150-3p	0	0	0	0	0	0	45.333	86.605	0	24.4287	15.4062	335.066	277.786	382.399	155.566	271.45	291.608	258.345	187.29	237.658	202.114	158.634
rno-miR-6326	0	0	0	0	0	0	0	0	0	0	0	0	0	0	0	0	0	0	0	0	0	0
rno-miR-29b-5p	0	0	0	0	0	0	0	0	0	24.4287	0	0	0	6.26884	0	0	0	0	0	0	0	0
rno-let-7c-1-3p	0	0	0	0	0	0	0	0	0	0	0	0	7.12271	15.6721	0	0	0	0	0	0	0	0
rno-let-7a-2-3p	0	0	0	0	0	0	0	0	0	0	0	0	0	0	0	0	0	0	0	0	0	0
rno-let-7g-3p	0	0	0	0	0	0	0	0	0	0	0	0	0	3.13442	0	0	0	7.71179	0	3.0469	0	0
rno-miR-210-3p	0	0	43.3243	255.612	51.8327	146.405	181.332	86.605	39.1375	171.001	200.281	206.003	140.08	200.603	202.912	451.024	472.878	138.812	178.372	173.673	262.749	248.296
rno-miR-134-3p	0	0	0	0	0	0	0	0	0	0	0	0	0	0	0	0	0	0	0	0	0	0
rno-miR-374-3p	0	0	86.6486	51.1224	51.8327	0	60.444	121.247	65.2292	48.8573	46.2187	111.689	87.8467	68.9572	87.9285	66.8184	78.8131	88.6856	26.7558	82.2664	70.7401	103.457
rno-miR-879-3p	0	0	0	0	0	0	22.6665	0	26.0917	36.643	0	2.48197	0	0	0	0	11.822	0	0	0	3.36857	0
rno-miR-3593-3p	0	0	0	0	0	0	0	0	0	0	0	0	0	0	0	0	0	0	0	0	0	0
rno-miR-412-3p	0	0	0	0	0	0	0	0	0	12.2143	0	0	0	0	0	0	0	0	0	0	0	0
rno-miR-207	0	0	0	0	0	0	0	0	0	0	0	0	0	0	0	0	0	0	0	0	0	0
rno-miR-544-5p	0	0	0	0	0	0	0	0	0	0	0	0	0	0	6.76373	0	0	0	0	0	0	0
rno-miR-30d-3p	39.7056	0	0	0	0	0	7.5555	34.642	0	12.2143	0	24.8197	9.49694	18.8065	0	4.17615	0	11.5677	31.2151	3.0469	23.58	13.7942
rno-miR-30e-3p	1945.58	2435.02	1992.92	1687.04	2487.97	1952.06	1533.77	1420.32	1448.09	1673.36	2064.43	2159.31	2148.68	2209.77	1947.95	1983.67	1962.45	2498.62	1779.26	2425.33	1886.4	1944.99
rno-miR-30a-3p	1191.17	1704.51	2166.22	1380.31	2643.47	1952.06	1866.21	848.729	1813.37	1526.79	1509.81	1218.65	1310.58	1328.99	1481.26	1328.02	1359.53	1384.27	1244.14	1328.45	1259.85	1062.16
rno-miR-6331	0	0	0	0	0	0	0	0	0	0	0	0	0	0	0	0	0	0	0	0	0	0
rno-miR-129-5p	277.939	487.004	649.865	766.837	466.495	341.611	1337.32	814.087	926.255	842.789	955.186	7.44591	4.74847	0	0	0	3.94065	7.71179	0	0	3.36857	41.3827
rno-miR-743b-3p	0	0	0	0	0	0	0	0	0	0	0	0	0	0	0	0	0	0	0	0	0	0
rno-miR-743a-3p	0	0	0	0	0	0	0	0	0	0	0	4.96394	0	0	0	0	7.88131	0	0	0	0	0
rno-miR-742-3p	0	0	0	0	0	0	0	0	0	0	0	0	0	0	0	0	0	0	0	0	0	0
rno-miR-551b-5p	0	0	0	0	0	0	0	0	0	12.2143	0	0	0	0	0	0	0	0	0	0	0	0
rno-miR-191b	0	0	0	0	0	0	0	0	0	0	0	0	0	0	0	0	0	0	0	0	0	0
rno-miR-148b-5p	0	0	0	0	0	0	0	0	0	0	0	2.48197	4.74847	3.13442	0	0	0	11.5677	0	0	0	0
rno-miR-382-5p	317.645	60.8754	43.3243	408.98	259.164	390.412	3551.09	1957.27	1748.14	3163.51	2110.65	106.725	94.9694	94.0326	47.3461	146.165	110.338	69.4061	66.8894	36.5628	134.743	62.074
rno-miR-1306-3p	0	0	0	0	0	0	22.6665	0	0	0	0	2.48197	0	0	0	16.7046	23.6439	11.5677	0	12.1876	6.73715	0
rno-miR-873-3p	0	0	0	0	0	0	0	0	0	24.4287	0	0	0	0	0	4.17615	0	0	0	0	0	0
rno-miR-208a-5p	0	0	0	0	0	0	0	0	0	0	0	0	0	0	0	0	0	0	0	0	0	0
rno-miR-3589	0	0	0	0	0	0	0	0	0	0	0	0	0	0	0	0	0	0	0	0	0	0
rno-miR-764-3p	357.351	0	86.6486	306.735	362.829	146.405	90.666	51.963	26.0917	48.8573	61.6249	0	0	0	0	0	0	0	0	0	0	0
rno-miR-365-5p	0	0	0	0	0	0	0	0	0	0	0	0	0	3.13442	0	0	0	0	0	0	0	0
rno-miR-296-3p	0	0	0	0	0	0	15.111	0	0	0	15.4062	14.8918	0	0	6.76373	8.3523	7.88131	0	4.4593	9.14071	6.73715	0
rno-miR-6216	119.117	0	86.6486	102.245	155.498	48.8015	98.2215	0	208.734	97.7147	107.844	136.508	135.331	115.974	189.385	179.575	122.16	181.227	115.942	170.627	175.166	103.457
rno-miR-344b-1-3p	0	0	0	0	0	0	0	0	0	0	0	0	0	0	0	0	0	0	0	0	0	0
rno-miR-3074	0	0	0	0	0	0	7.5555	0	0	12.2143	0	4.96394	2.37424	6.26884	0	4.17615	3.94065	0	0	12.1876	0	20.6913
rno-miR-330-3p	0	0	0	0	0	0	45.333	0	13.0458	24.4287	15.4062	0	4.74847	3.13442	0	4.17615	0	0	0	0	6.73715	0
rno-miR-32-3p	0	121.751	43.3243	0	0	0	0	34.642	0	48.8573	46.2187	37.2295	80.724	84.6293	40.5824	37.5854	70.9318	107.965	53.5115	112.735	84.2144	20.6913
rno-miR-1-5p	0	0	0	0	0	0	0	0	0	0	0	0	0	0	0	0	0	0	0	0	0	0
rno-miR-674-5p	2144.1	1582.76	1906.27	715.714	1710.48	2488.88	2561.31	1905.31	2478.71	2284.08	2372.56	1511.52	1476.77	1162.87	1630.06	1574.41	1391.05	1272.45	1177.25	1209.62	1468.7	1351.83
rno-miR-759	0	0	0	0	0	0	0	0	0	0	0	0	0	0	0	0	0	0	0	0	0	0
rno-miR-761	0	0	0	0	0	0	0	0	0	0	0	0	0	0	0	0	0	0	0	0	0	0
rno-miR-873-5p	0	0	0	0	0	0	45.333	0	65.2292	0	107.844	0	0	3.13442	0	0	0	0	4.4593	0	0	6.89711
rno-miR-455-3p	0	60.8754	0	306.735	0	0	22.6665	0	39.1375	0	0	178.702	111.589	84.6293	108.22	158.694	193.092	80.9738	71.3487	57.8911	80.8458	89.6625
rno-miR-878	0	0	0	0	0	0	0	0	0	0	0	0	0	0	0	0	0	0	0	0	0	0
rno-miR-186-3p	0	0	0	0	0	0	0	0	0	0	0	0	0	0	0	0	0	0	0	0	0	0
rno-miR-331-3p	0	0	0	0	0	0	0	0	0	36.643	0	4.96394	2.37424	3.13442	0	0	0	0	0	0	0	13.7942
rno-miR-3584-3p	0	0	0	0	0	0	0	0	0	0	0	0	0	0	0	0	0	0	0	0	0	0
rno-miR-370-3p	0	0	0	0	0	0	0	0	0	0	0	0	0	0	0	0	0	0	0	0	0	0
rno-miR-320-5p	0	0	0	0	0	0	0	0	0	0	0	0	0	0	0	0	0	0	0	0	0	0
rno-miR-3557-5p	0	0	0	0	0	0	0	0	0	0	0	0	0	0	0	0	0	0	0	0	0	0
rno-miR-3578	0	0	0	0	0	0	0	0	0	0	0	0	0	0	0	0	0	0	0	0	0	0
rno-miR-375-5p	0	0	0	0	0	97.6031	0	0	0	0	0	0	0	0	0	0	0	0	0	0	0	0
rno-miR-3579	0	0	0	0	0	0	0	0	0	0	0	0	0	0	0	0	0	0	0	0	0	0
rno-miR-762	0	0	0	0	0	0	0	0	0	0	0	0	0	0	0	0	0	0	0	0	0	0
rno-miR-598-5p	0	0	0	0	0	0	0	0	0	0	0	0	0	0	0	0	0	0	0	0	0	0
rno-miR-138-2-3p	0	0	0	0	0	0	75.555	69.284	52.1834	85.5003	0	2.48197	0	12.5377	0	4.17615	0	0	0	3.0469	3.36857	0
rno-miR-301b-5p	0	0	0	0	0	0	0	0	0	0	0	0	0	0	0	0	0	0	0	0	0	0
rno-miR-301a-5p	0	0	0	0	0	0	7.5555	0	0	0	0	0	0	3.13442	0	0	0	11.5677	0	0	0	0
rno-miR-130a-5p	0	0	0	0	0	0	0	0	0	0	0	0	0	0	0	0	0	0	0	0	0	0
rno-miR-191a-3p	0	0	0	0	0	0	15.111	0	13.0458	0	0	14.8918	30.8651	47.0163	6.76373	41.7615	31.5252	42.4149	0	27.4221	30.3172	0
rno-miR-204-3p	5836.73	2739.4	4375.76	4447.65	5183.27	1708.05	1473.32	2875.29	2583.08	1929.86	1355.75	4.96394	4.74847	9.40326	0	20.8808	0	3.8559	0	9.14071	23.58	20.6913
rno-miR-133b-5p	0	0	0	0	0	0	0	0	0	0	0	17.3738	0	0	0	8.3523	0	0	0	0	13.4743	6.89711
rno-miR-539-5p	0	0	0	0	0	0	0	0	0	0	0	0	0	0	0	0	0	0	0	0	0	0
rno-miR-3569	0	0	0	0	0	0	0	0	0	0	0	0	0	0	0	0	0	0	0	0	0	0
rno-miR-709	119.117	0	86.6486	102.245	0	390.412	98.2215	0	26.0917	48.8573	92.4374	2.48197	9.49694	0	6.76373	20.8808	0	7.71179	31.2151	0	26.9486	13.7942
rno-miR-503-3p	39.7056	0	0	0	0	0	7.5555	17.321	0	36.643	0	14.8918	4.74847	12.5377	0	4.17615	23.6439	30.8472	13.3779	18.2814	3.36857	0
rno-miR-144-5p	0	0	0	0	0	0	0	0	0	0	0	19.8558	40.362	9.40326	6.76373	4.17615	0	80.9738	22.2965	33.5159	3.36857	6.89711
rno-miR-145-3p	79.4112	0	0	0	0	0	15.111	0	0	12.2143	0	17.3738	4.74847	12.5377	0	4.17615	19.7033	15.4236	17.8372	6.0938	16.8429	20.6913
rno-miR-211-3p	0	0	0	0	0	0	0	0	0	0	0	0	2.37424	0	0	8.3523	0	0	0	0	3.36857	0
rno-miR-298-5p	0	0	0	0	0	0	135.999	138.568	130.458	122.143	184.875	22.3377	26.1166	3.13442	13.5275	54.29	35.4659	7.71179	8.91859	15.2345	20.2114	27.5885
rno-miR-421-5p	0	0	0	0	0	0	0	0	0	0	0	0	0	0	0	0	0	0	0	0	0	0
rno-miR-551b-3p	0	0	0	0	0	0	0	0	0	0	0	0	0	0	0	0	0	0	0	0	0	0
rno-miR-222-5p	0	0	173.297	102.245	0	48.8015	67.9995	86.605	39.1375	73.286	30.8125	4.96394	14.2454	9.40326	20.2912	16.7046	19.7033	30.8472	0	27.4221	16.8429	0
rno-miR-666-3p	0	0	0	0	0	0	30.222	34.642	0	24.4287	30.8125	0	0	0	0	0	0	0	0	0	0	0
rno-miR-103-1-5p	0	0	0	0	0	0	0	0	0	0	0	0	0	0	0	0	0	0	0	0	0	0
rno-miR-711	0	0	0	0	0	0	0	0	0	0	0	0	0	0	0	0	0	0	0	0	0	0
rno-miR-149-3p	0	0	0	0	0	0	0	0	0	0	0	0	0	3.13442	0	0	0	0	0	0	0	0
rno-miR-505-5p	277.939	121.751	216.622	306.735	362.829	146.405	256.887	606.235	156.55	378.644	46.2187	188.63	227.927	166.124	148.802	121.108	102.457	196.651	214.046	234.611	134.743	124.148
rno-miR-3584-5p	0	0	0	0	0	0	0	0	0	0	0	0	0	0	0	0	0	0	0	0	0	0
rno-miR-326-5p	0	0	0	0	0	0	0	0	0	0	0	0	2.37424	0	0	0	0	0	0	0	0	0
rno-miR-128-2-5p	0	0	0	0	0	0	0	0	0	0	0	0	0	0	0	0	0	0	0	0	0	0
rno-miR-328a-5p	0	0	0	0	0	0	0	0	0	0	0	0	0	0	6.76373	0	0	3.8559	0	0	3.36857	0
rno-miR-615	0	0	0	0	0	0	0	0	0	0	0	0	0	0	0	0	0	0	0	0	0	0
rno-miR-23a-5p	0	0	0	0	0	0	0	0	0	0	15.4062	7.44591	0	0	0	0	0	0	0	0	0	0
rno-miR-193b-5p	0	0	0	0	0	0	0	17.321	0	0	0	9.92788	7.12271	9.40326	6.76373	20.8808	43.3472	3.8559	17.8372	6.0938	37.0543	0
rno-miR-23b-5p	0	0	0	0	0	0	0	0	0	0	0	0	0	0	0	0	0	0	0	3.0469	0	0
rno-miR-3570	0	0	0	0	0	0	0	0	0	0	0	0	0	0	0	0	0	0	0	0	0	0
rno-miR-376a-5p	0	0	0	0	0	0	0	0	0	0	0	0	0	0	0	0	0	0	0	0	0	0
rno-miR-344b-3p	0	0	0	0	0	0	0	0	0	0	0	0	0	0	0	0	0	0	0	0	0	0
rno-miR-351-3p	0	0	0	0	51.8327	146.405	120.888	17.321	91.3209	73.286	15.4062	248.197	189.939	141.049	175.857	375.854	362.54	111.821	142.697	94.454	208.852	151.736
rno-miR-331-5p	0	0	0	0	0	0	0	0	0	0	0	0	0	0	0	0	0	0	0	0	0	0
rno-miR-3068-3p	0	0	0	0	0	0	45.333	0	39.1375	0	0	7.44591	14.2454	0	0	0	0	3.8559	8.91859	3.0469	13.4743	6.89711
rno-miR-143-5p	0	0	0	0	0	0	0	0	0	0	0	0	0	0	0	0	0	0	0	0	0	0
rno-miR-764-5p	0	0	0	0	0	0	0	0	0	0	0	0	0	0	0	0	0	0	0	0	0	0
rno-miR-877	0	0	0	51.1224	0	0	45.333	34.642	65.2292	24.4287	30.8125	12.4098	26.1166	9.40326	13.5275	25.0569	23.6439	42.4149	22.2965	24.3752	77.4772	6.89711
rno-miR-505-3p	0	0	0	0	0	0	60.444	34.642	65.2292	24.4287	15.4062	9.92788	18.9939	6.26884	6.76373	16.7046	19.7033	61.6944	44.593	33.5159	23.58	6.89711
rno-miR-153-5p	0	0	0	0	0	0	0	0	0	0	0	0	0	0	0	0	0	0	0	0	0	0
rno-miR-145-5p	39.7056	121.751	389.919	102.245	0	732.023	128.444	34.642	91.3209	73.286	154.062	121.617	68.8528	94.0326	40.5824	162.87	165.507	208.218	240.802	100.548	131.374	75.8682
rno-miR-678	0	0	0	0	0	0	0	0	0	0	0	0	0	0	0	0	0	0	0	0	0	0
rno-miR-203a-3p	0	60.8754	86.6486	51.1224	0	0	22.6665	103.926	0	0	46.2187	24.8197	35.6135	9.40326	0	62.6423	63.0505	57.8385	57.9708	30.469	16.8429	6.89711
rno-miR-6317	0	0	0	0	0	0	0	0	0	0	0	0	0	0	0	0	0	0	0	0	0	0
rno-miR-1224	0	0	0	0	0	0	98.2215	0	143.504	195.429	261.906	4.96394	4.74847	12.5377	27.0549	4.17615	11.822	3.8559	0	0	6.73715	27.5885
rno-miR-702-5p	0	0	0	0	155.498	0	15.111	0	0	0	0	0	0	0	0	0	0	0	0	0	3.36857	0
rno-miR-33-5p	0	0	0	0	0	0	15.111	0	0	0	0	0	7.12271	6.26884	6.76373	4.17615	0	0	0	3.0469	0	0
rno-miR-24-2-5p	0	0	0	0	0	0	0	0	0	0	0	7.44591	0	0	0	0	0	0	0	0	0	0
rno-miR-24-1-5p	0	0	0	0	0	0	0	0	0	0	0	0	0	0	0	0	0	0	0	0	0	0
rno-miR-376b-5p	0	0	0	0	0	0	0	0	0	0	0	0	0	0	0	0	0	0	0	0	0	0
rno-miR-376c-5p	0	0	0	0	0	0	0	0	0	0	0	0	0	0	0	0	0	0	0	0	0	0
rno-miR-3595	0	0	0	0	0	0	0	0	0	0	0	0	0	0	0	0	0	0	0	0	0	0
rno-miR-770-3p	0	0	0	0	0	0	0	0	0	12.2143	0	0	0	0	0	0	0	0	0	0	0	0
rno-miR-632	0	0	0	0	0	0	0	0	0	0	0	0	0	0	0	0	0	0	0	0	0	0
rno-miR-147	0	0	0	0	0	48.8015	60.444	86.605	39.1375	0	200.281	109.207	83.0983	72.0917	121.747	112.756	130.042	134.956	93.6452	112.735	117.9	179.325
rno-miR-3084b-5p	0	0	0	0	0	0	0	0	0	0	0	0	0	0	0	0	0	0	0	0	0	0
rno-miR-3084a-5p	0	0	0	0	0	0	0	0	0	36.643	0	0	0	0	0	0	0	0	0	0	0	0
rno-miR-106b-5p	39.7056	60.8754	173.297	0	0	48.8015	128.444	86.605	91.3209	36.643	46.2187	258.125	182.816	260.157	243.494	263.098	208.855	420.293	160.535	326.019	313.277	275.885
rno-miR-20a-5p	873.524	669.63	866.486	1073.57	1036.65	1268.84	1299.55	1160.51	1134.99	1636.72	1648.47	3000.7	3302.56	3764.44	3469.79	3612.37	2679.64	4299.33	2680.04	3869.57	3557.22	3379.59
rno-miR-141-3p	39.7056	0	86.6486	153.367	207.331	146.405	60.444	69.284	104.367	36.643	77.0311	166.292	78.3498	119.108	121.747	91.8753	110.338	107.965	75.808	118.829	134.743	48.2798
rno-miR-200a-3p	158.822	0	43.3243	51.1224	0	48.8015	0	0	0	0	0	24.8197	30.8651	18.8065	33.8187	54.29	78.8131	19.2795	44.593	33.5159	30.3172	20.6913
rno-miR-132-3p	0	0	0	0	0	0	30.222	34.642	169.596	73.286	15.4062	4.96394	16.6197	12.5377	0	8.3523	0	7.71179	8.91859	6.0938	0	6.89711
rno-miR-212-3p	0	0	0	0	0	0	7.5555	69.284	0	24.4287	0	0	0	0	0	8.3523	0	11.5677	0	0	0	0
rno-miR-883-3p	0	0	0	0	0	0	0	0	0	0	0	0	0	0	0	0	0	7.71179	0	0	0	0
rno-miR-881-3p	0	0	0	0	0	0	0	0	0	0	0	0	0	0	0	0	0	0	0	0	0	0
rno-miR-124-3p	119.117	0	476.567	562.347	0	244.008	3105.31	1524.25	1187.17	2870.37	1648.47	7.44591	4.74847	6.26884	0	20.8808	15.7626	3.8559	4.4593	3.0469	23.58	0
rno-miR-18a-5p	0	0	0	0	0	0	67.9995	69.284	104.367	24.4287	123.25	203.522	192.313	169.259	196.148	192.103	169.448	200.507	236.343	258.987	168.429	193.119
rno-miR-200c-3p	39.7056	60.8754	86.6486	153.367	103.665	195.206	60.444	0	78.2751	122.143	46.2187	198.558	204.184	169.259	74.4011	87.6992	126.101	266.057	151.616	173.673	141.48	103.457
rno-miR-200b-3p	0	0	0	0	0	0	0	0	0	0	0	4.96394	2.37424	21.9409	6.76373	12.5285	0	30.8472	0	9.14071	6.73715	0
rno-miR-429	0	121.751	0	0	0	0	52.8885	17.321	0	12.2143	30.8125	81.905	90.221	87.7638	74.4011	141.989	98.5163	80.9738	89.1859	94.454	151.586	62.074
rno-miR-216a-5p	0	0	0	0	0	0	0	0	0	0	0	0	0	0	0	0	0	0	0	0	0	0
rno-miR-365-3p	79.4112	0	0	0	51.8327	0	15.111	0	39.1375	0	46.2187	71.9771	16.6197	18.8065	0	25.0569	7.88131	61.6944	40.1337	33.5159	43.7915	41.3827
rno-miR-3571	0	0	0	0	0	0	0	0	0	0	0	0	0	0	0	0	0	0	0	0	0	0
rno-miR-101a-3p	0	121.751	43.3243	0	51.8327	0	37.7775	69.284	0	61.0717	30.8125	59.5673	42.7362	25.0754	101.456	8.3523	3.94065	65.5503	71.3487	60.938	20.2114	13.7942
rno-miR-101b-3p	555.879	365.253	259.946	306.735	155.498	390.412	475.997	346.42	326.146	317.573	308.125	471.574	481.97	460.76	365.242	346.621	370.421	559.105	486.063	560.63	532.235	393.135
rno-miR-144-3p	119.117	304.377	389.919	51.1224	0	97.6031	838.661	900.692	365.284	280.93	92.4374	9054.22	11232.5	10506.6	3023.39	2259.3	1946.68	17486.5	9203.99	16450.2	2088.52	3317.51
rno-miR-582-5p	0	0	0	0	0	0	0	0	0	0	0	0	0	0	0	0	0	7.71179	0	0	0	0
rno-miR-741-5p	0	0	0	0	0	0	0	0	0	0	0	0	0	0	0	0	0	0	0	0	0	0
rno-miR-126b	0	0	0	0	0	0	0	0	0	0	0	0	0	0	0	0	0	0	0	0	0	0
rno-miR-140-3p	79.4112	0	0	51.1224	0	97.6031	98.2215	173.21	247.871	134.358	231.093	1379.98	944.946	777.336	913.104	1808.27	1718.13	832.874	740.243	630.709	1256.48	779.374
rno-miR-10a-5p	7226.42	4748.28	11177.7	6288.06	6375.43	9174.69	9142.16	8504.61	9523.47	10137.9	10306.8	7756.15	8663.59	8096.21	7758	7462.78	6135.6	11093.4	8008.89	8912.19	8539.34	6076.36
rno-miR-463-5p	0	0	0	0	0	0	0	0	0	0	0	0	0	0	0	0	0	0	0	0	0	0
rno-miR-433-5p	0	0	0	0	0	0	0	0	13.0458	24.4287	0	0	0	0	0	0	0	0	0	0	0	0
rno-miR-471-5p	0	0	0	0	0	0	0	0	0	0	0	4.96394	0	0	0	4.17615	19.7033	0	17.8372	15.2345	3.36857	0
rno-miR-598-3p	0	0	0	255.612	103.665	341.611	770.661	294.457	313.1	1197	693.28	12.4098	11.8712	12.5377	27.0549	16.7046	35.4659	15.4236	4.4593	3.0469	3.36857	20.6913
rno-miR-742-5p	0	0	0	0	0	0	0	0	0	0	0	0	0	0	0	0	0	0	0	0	0	0
rno-miR-880-5p	0	0	0	0	0	0	0	0	0	0	0	0	0	0	0	0	0	0	0	0	0	0
rno-miR-509-5p	0	0	0	0	0	0	0	0	0	0	0	0	0	0	0	0	0	0	0	0	0	0
rno-miR-880-3p	0	0	0	0	0	0	0	0	0	0	0	0	0	0	0	0	0	0	0	0	0	0
rno-miR-6321	0	0	0	0	0	0	0	0	0	0	0	0	0	0	0	0	0	0	0	0	0	0
rno-miR-217-5p	0	0	0	0	0	0	30.222	0	0	36.643	0	9.92788	0	0	6.76373	0	0	7.71179	8.91859	3.0469	13.4743	0
rno-miR-449c-3p	0	0	0	0	0	0	0	0	0	0	0	0	0	0	0	0	0	0	0	0	0	0
rno-miR-3590-3p	0	0	0	0	0	0	0	0	0	0	0	19.8558	16.6197	18.8065	20.2912	29.2331	39.4065	19.2795	0	33.5159	20.2114	62.074
rno-miR-29a-3p	5161.73	4565.66	6845.24	6645.92	6841.92	5563.38	13720.8	9838.33	9680.02	15585.5	12340.4	7567.53	6593.25	7660.52	9171.62	10933.2	8976.81	8502.25	7072.44	8190.07	10651.4	7897.19
rno-miR-29b-3p	1191.17	547.879	779.838	1124.69	1192.15	439.214	883.994	848.729	847.98	940.504	539.218	776.856	909.332	1012.42	744.011	363.325	445.294	1060.37	548.493	981.103	515.392	558.666
rno-miR-29c-3p	1270.58	1034.88	779.838	306.735	1140.32	1024.83	2062.65	935.334	1226.31	1795.51	1217.09	426.899	405.994	401.206	412.588	547.076	374.362	566.817	463.767	496.645	552.446	469.004
rno-miR-195-5p	357.351	182.626	129.973	204.49	103.665	146.405	211.554	225.173	365.284	171.001	277.312	590.709	567.442	611.212	236.731	200.455	267.964	474.275	401.337	463.129	229.063	158.634
rno-miR-15a-5p	198.528	365.253	346.595	204.49	155.498	0	770.661	675.519	574.017	403.073	492.999	1000.23	866.596	877.638	601.972	810.173	504.404	1145.2	811.592	1182.2	781.509	510.386
rno-miR-15b-5p	595.584	487.004	389.919	51.1224	103.665	585.619	1367.55	1299.08	1461.14	659.574	1032.22	5651.44	7165.44	6040.03	3713.29	3215.64	2931.85	8008.7	5373.45	7958.51	3510.05	3476.14
rno-miR-16-5p	35933.6	29524.6	46660.3	40284.5	29078.2	52754.5	105309	84024.2	68738.6	96004.7	92129.2	231104	219593	208201	196338	218446	171371	248162	176677	264736	221608	189988
rno-miR-503-5p	0	0	216.622	153.367	0	0	256.887	225.173	273.963	195.429	415.968	404.561	315.773	285.232	196.148	467.729	362.54	354.743	147.157	258.987	208.852	220.708
rno-miR-21-5p	2302.93	1582.76	1429.7	1584.8	1969.64	3269.7	7215.5	5456.12	6457.7	4763.59	5869.77	7542.71	7711.52	6823.63	4538.46	4890.27	3822.43	9601.18	5649.93	8446.01	4527.36	4483.12
rno-miR-3099	0	0	0	0	0	0	60.444	34.642	26.0917	146.572	0	0	0	0	0	0	11.822	0	0	3.0469	0	0
rno-miR-6333	0	0	0	0	0	0	0	0	0	0	0	0	0	0	0	0	0	0	0	0	0	0
rno-miR-196a-5p	1469.11	1765.39	1299.73	1482.55	1814.15	1366.44	1586.66	1229.79	2217.79	1563.43	1401.97	191.112	185.19	125.377	108.22	200.455	141.864	104.109	107.023	79.2195	185.272	89.6625
rno-miR-196b-5p	0	0	173.297	0	0	48.8015	37.7775	34.642	13.0458	36.643	61.6249	42.1935	33.2393	31.3442	13.5275	16.7046	39.4065	30.8472	22.2965	24.3752	43.7915	34.4856
rno-miR-196c-5p	0	0	0	0	0	0	7.5555	0	13.0458	36.643	0	9.92788	33.2393	12.5377	20.2912	16.7046	27.5846	11.5677	0	24.3752	23.58	0
rno-miR-1193-3p	0	0	0	0	0	0	0	0	0	0	0	0	0	0	0	0	0	0	0	0	0	0
rno-miR-154-5p	0	0	129.973	0	0	0	589.329	225.173	208.734	513.002	492.999	4.96394	9.49694	18.8065	6.76373	33.4092	15.7626	19.2795	35.6744	6.0938	50.5286	27.5885
rno-miR-411-5p	79.4112	426.128	129.973	0	155.498	244.008	264.443	207.852	104.367	342.001	200.281	62.0492	73.6013	28.2098	40.5824	116.932	39.4065	30.8472	35.6744	24.3752	114.532	0
rno-miR-6330	0	0	0	0	0	0	0	0	0	0	0	0	0	0	0	0	0	0	0	0	0	0
rno-miR-381-3p	39.7056	0	0	102.245	0	97.6031	135.999	190.531	65.2292	195.429	215.687	27.3017	16.6197	31.3442	67.6373	16.7046	47.2878	38.559	35.6744	6.0938	40.4229	55.1769
rno-miR-466c-3p	0	0	0	0	0	0	0	0	0	0	0	0	0	0	0	0	0	0	0	0	0	0
rno-miR-1949	0	0	0	0	0	0	0	0	0	0	0	0	0	3.13442	13.5275	4.17615	0	0	0	0	3.36857	0
rno-miR-875	0	0	0	0	0	0	0	0	0	0	0	0	0	0	0	0	0	0	0	0	0	0
rno-miR-3561-3p	0	0	0	0	0	0	0	0	0	0	0	0	0	0	0	0	0	0	0	0	0	0
rno-miR-300-3p	0	0	0	0	51.8327	439.214	287.109	294.457	234.825	415.287	246.5	2.48197	7.12271	0	0	16.7046	3.94065	3.8559	0	0	10.1057	6.89711
rno-miR-1843a-5p	79.4112	0	86.6486	0	207.331	0	60.444	0	26.0917	36.643	30.8125	32.2656	49.859	37.613	13.5275	12.5285	27.5846	26.9913	26.7558	24.3752	23.58	34.4856
rno-miR-183-5p	0	0	0	102.245	51.8327	0	98.2215	69.284	78.2751	158.786	30.8125	24.8197	16.6197	12.5377	0	4.17615	23.6439	11.5677	22.2965	21.3283	13.4743	20.6913
rno-miR-135b-5p	0	0	0	0	0	0	0	0	0	0	0	0	0	0	0	0	0	0	0	0	0	0
rno-miR-135a-5p	79.4112	243.502	43.3243	0	0	0	22.6665	34.642	0	0	0	0	0	0	0	0	0	0	0	0	0	0
rno-miR-411-3p	0	0	0	0	0	0	0	0	0	0	0	0	0	0	0	0	0	3.8559	0	0	0	0
rno-miR-380-3p	0	0	43.3243	51.1224	51.8327	0	521.33	415.704	417.467	427.502	323.531	22.3377	4.74847	15.6721	6.76373	8.3523	3.94065	7.71179	0	0	6.73715	0
rno-miR-455-5p	0	0	0	0	0	97.6031	0	0	0	0	30.8125	47.1574	37.9878	59.554	27.0549	50.1138	31.5252	11.5677	31.2151	30.469	23.58	6.89711
rno-miR-299b-3p	0	0	0	0	0	0	0	0	0	0	0	0	0	0	0	0	0	0	0	0	0	0
rno-miR-299a-3p	0	0	0	0	0	0	0	0	0	12.2143	0	12.4098	0	0	0	25.0569	23.6439	0	0	3.0469	3.36857	6.89711
rno-miR-466b-5p	0	0	86.6486	0	0	0	83.1105	17.321	26.0917	122.143	154.062	143.954	78.3498	81.4949	108.22	125.285	197.033	88.6856	124.86	85.3133	97.6887	137.942
rno-miR-881-5p	0	0	0	0	0	0	0	0	0	0	0	0	0	0	0	0	0	0	0	0	3.36857	0
rno-miR-871-5p	0	0	0	0	0	0	0	0	0	0	0	0	0	0	0	0	0	0	0	0	0	0
rno-miR-743a-5p	0	0	0	0	0	0	0	0	0	0	0	0	0	0	0	0	0	0	0	0	0	0
rno-miR-664-3p	238.234	0	43.3243	0	0	146.405	158.666	51.963	156.55	109.929	169.468	99.2788	109.215	97.167	60.8736	75.1707	43.3472	104.109	98.1045	127.97	60.6343	55.1769
rno-miR-32-5p	0	0	0	0	0	0	15.111	17.321	0	0	0	2.48197	9.49694	18.8065	20.2912	8.3523	0	34.7031	4.4593	12.1876	3.36857	0
rno-miR-92b-3p	4208.8	5600.54	3206	3527.45	4094.79	4196.93	4427.52	3672.05	3731.11	4446.02	3743.71	191.112	137.706	100.301	236.731	342.444	307.371	42.4149	231.883	170.627	218.957	186.222
rno-miR-92a-3p	238.234	121.751	389.919	204.49	51.8327	780.825	1246.66	658.198	456.605	427.502	431.374	3099.98	3371.41	2996.51	1575.95	2088.08	1513.21	3728.65	2782.6	3641.05	1812.29	1841.53
rno-miR-450a-3p	119.117	0	0	0	155.498	0	0	0	0	12.2143	0	0	0	0	0	8.3523	0	0	8.91859	0	3.36857	13.7942
rno-miR-465-5p	0	0	0	0	0	0	0	0	0	0	0	0	0	0	0	0	0	0	0	0	0	0
rno-miR-3065-5p	0	0	0	0	0	0	22.6665	0	0	0	0	2.48197	0	0	0	0	15.7626	3.8559	0	0	0	0
rno-miR-335	11038.2	7487.68	6152.05	9508.77	11662.4	3367.31	4691.97	6876.44	5087.88	5520.88	4406.18	1079.66	921.203	827.487	1102.49	1123.38	1899.4	1160.63	1462.65	898.836	1499.02	841.448
rno-miR-3588	0	0	0	0	0	0	0	0	0	0	0	0	0	0	0	0	0	0	0	0	0	0
rno-miR-128-3p	436.762	121.751	433.243	51.1224	466.495	585.619	2682.2	1541.57	1709.01	2247.44	1787.12	1576.05	2129.69	2197.23	1596.24	1319.66	1205.84	1758.29	1551.83	2102.36	1768.5	1634.62
rno-miR-336-5p	0	0	0	0	0	0	0	0	0	0	0	0	0	0	0	0	0	0	0	0	0	0
rno-miR-547-5p	0	0	0	0	0	0	0	0	0	0	0	0	0	0	0	0	0	0	0	0	0	0
rno-miR-3065-3p	0	0	0	0	0	0	0	0	0	0	0	0	0	0	0	0	0	0	0	0	0	0
rno-miR-3574	0	0	0	0	0	0	0	0	0	0	0	0	0	0	0	0	0	0	0	0	0	0
rno-miR-484	0	0	0	0	0	0	7.5555	0	0	0	46.2187	24.8197	47.4847	18.8065	60.8736	29.2331	23.6439	38.559	8.91859	30.469	23.58	20.6913
rno-miR-344a-5p	0	0	0	0	0	0	0	0	0	0	0	0	0	0	0	0	0	0	0	0	0	0
rno-miR-802-5p	0	0	0	0	0	0	0	0	0	0	0	0	0	6.26884	0	0	0	0	0	0	0	0
rno-miR-6324	0	0	0	0	0	0	0	0	26.0917	12.2143	77.0311	19.8558	4.74847	12.5377	0	4.17615	3.94065	15.4236	4.4593	15.2345	13.4743	6.89711
rno-miR-452-3p	0	0	0	0	0	0	0	0	0	0	0	0	0	0	0	0	0	0	0	0	0	0
rno-miR-148a-3p	0	0	0	0	0	0	7.5555	34.642	0	12.2143	15.4062	12.4098	16.6197	15.6721	0	45.9377	23.6439	23.1354	4.4593	18.2814	13.4743	6.89711
rno-miR-148b-3p	0	0	0	0	0	0	0	17.321	0	24.4287	0	9.92788	9.49694	12.5377	0	0	0	11.5677	4.4593	12.1876	0	0
rno-miR-152-3p	79.4112	0	86.6486	0	0	0	0	17.321	0	0	0	27.3017	21.3681	9.40326	13.5275	20.8808	3.94065	7.71179	8.91859	6.0938	0	6.89711
rno-miR-101a-5p	0	0	0	0	0	0	7.5555	0	0	0	0	0	2.37424	3.13442	0	0	0	7.71179	4.4593	0	0	0
rno-miR-6319	0	0	0	0	0	0	0	0	0	0	0	0	0	0	0	0	0	0	0	9.14071	0	0
rno-miR-338-3p	595.584	121.751	0	51.1224	51.8327	244.008	113.333	103.926	208.734	158.786	200.281	12.4098	26.1166	34.4786	13.5275	33.4092	23.6439	11.5677	13.3779	18.2814	23.58	6.89711
rno-miR-141-5p	0	0	0	0	0	0	0	0	0	0	0	0	2.37424	0	0	8.3523	0	0	0	0	3.36857	6.89711
rno-miR-3541	0	0	0	0	0	0	0	0	0	0	0	0	0	0	0	0	0	0	0	0	0	0
rno-miR-125b-5p	5439.67	4748.28	6022.08	2709.49	3317.3	5953.79	4072.41	3810.62	4800.87	3310.08	4051.84	995.27	617.301	655.094	649.318	597.19	425.591	744.188	597.546	679.459	498.549	420.724
rno-miR-125a-5p	2739.69	3226.4	2902.73	1891.53	1762.31	3611.31	2062.65	2199.77	2139.52	2687.15	1848.75	1027.54	999.553	1097.05	1041.61	1094.15	823.597	1125.92	1021.18	1209.62	912.884	889.728
rno-miR-351-5p	2144.1	2922.02	3076.03	2658.37	1347.65	4489.74	2576.43	2043.88	2765.72	2662.72	2680.68	1620.73	1417.42	1197.35	1447.44	1908.5	2238.29	1041.09	1440.35	804.382	862.355	1200.1
rno-miR-3586-5p	0	0	0	0	0	0	0	0	0	0	0	0	0	0	0	0	0	0	0	0	3.36857	0
rno-miR-339-5p	39.7056	0	86.6486	0	0	0	45.333	17.321	65.2292	48.8573	30.8125	106.725	92.5952	109.705	169.093	54.29	66.9911	146.524	75.808	70.0788	53.8972	110.354
rno-miR-673-3p	0	0	0	0	0	0	0	0	0	0	0	0	0	0	0	0	0	0	0	0	3.36857	0
rno-miR-671	0	0	0	0	0	0	7.5555	17.321	0	0	15.4062	27.3017	23.7424	21.9409	20.2912	58.4661	11.822	11.5677	40.1337	18.2814	37.0543	68.9711
rno-miR-340-3p	0	0	0	0	0	0	0	0	0	12.2143	0	0	0	9.40326	0	0	15.7626	7.71179	0	6.0938	0	0
rno-miR-486	1111.76	608.754	3422.62	5418.98	881.157	10345.9	9897.71	8521.93	4579.09	13069.3	4021.03	60713.9	60220.1	50097.4	83822.9	90096.3	72413.5	62064.5	64606.3	71474.2	63696.4	98621.8
rno-miR-205	0	182.626	0	357.857	0	146.405	30.222	51.963	0	61.0717	0	111.689	52.2332	128.511	74.4011	233.865	130.042	84.8297	93.6452	21.3283	121.269	48.2798
rno-miR-196b-3p	0	0	0	0	0	0	0	0	0	0	0	0	0	0	0	0	0	0	0	0	0	0
rno-miR-151-5p	3017.63	2069.77	1992.92	3680.82	2902.63	2635.28	2855.98	2598.15	2791.81	2662.72	1956.59	4713.26	6227.62	5494.64	4890.18	3679.19	3546.59	6959.89	4579.7	5539.27	3934.5	4365.87
rno-miR-127-3p	357.351	0	173.297	102.245	155.498	341.611	868.883	484.988	508.788	903.861	585.437	91.8329	28.4908	37.613	40.5824	75.1707	47.2878	26.9913	71.3487	21.3283	101.057	20.6913
rno-miR-196a-3p	0	0	0	0	0	0	0	0	0	0	0	0	0	0	0	0	0	0	0	0	0	0
rno-miR-341	198.528	0	0	0	0	48.8015	400.442	311.778	313.1	842.789	323.531	42.1935	21.3681	12.5377	47.3461	41.7615	82.7537	34.7031	53.5115	12.1876	84.2144	27.5885
rno-miR-101b-5p	0	0	0	0	0	0	0	0	0	0	0	0	0	0	0	0	0	0	0	0	0	0
rno-miR-126a-3p	1508.81	547.879	736.513	5879.08	1762.31	2342.47	2364.87	2251.73	2152.57	2149.72	4359.96	104168	136989	130790	126847	96172.6	81642.5	176207	108976	139630	94471.7	96504.4
rno-miR-187-3p	476.467	1034.88	996.459	102.245	103.665	1122.44	287.109	311.778	247.871	708.431	354.343	285.426	216.055	228.813	243.494	329.916	244.321	173.515	245.261	191.955	245.906	227.605
rno-miR-19a-5p	0	0	0	0	0	0	0	0	0	0	0	2.48197	0	0	0	0	3.94065	0	0	9.14071	0	0
rno-miR-139-5p	0	0	129.973	0	259.164	341.611	725.328	710.161	430.513	806.146	739.499	4792.68	6061.42	5309.71	4829.3	4673.11	4354.42	5841.68	5881.81	6291.85	4352.2	4041.71
rno-miR-3473	0	0	0	0	0	0	15.111	51.963	65.2292	48.8573	30.8125	86.8689	111.589	115.974	236.731	96.0515	137.923	92.5415	120.401	94.454	70.7401	275.885
rno-miR-290	0	0	0	0	0	0	0	0	0	0	0	0	0	0	0	0	0	0	0	0	0	0
rno-miR-342-3p	2461.75	3348.15	2122.89	2198.27	3006.3	2781.69	3936.42	3290.99	3313.65	4470.45	4991.62	7373.93	7364.88	6585.42	7805.35	8757.39	9733.42	7110.27	6309.9	7729.99	7168.33	7483.37
rno-miR-150-5p	635.29	547.879	649.865	408.98	466.495	585.619	1140.88	1039.26	887.118	903.861	1324.94	18475.8	19779.8	18182.8	9043.11	10519.7	7014.36	22880.9	14760.3	20496.5	8626.92	8393.79
rno-miR-343	0	0	0	0	0	0	0	0	0	0	0	0	0	0	0	0	0	0	0	0	0	0
rno-miR-330-5p	79.4112	487.004	0	0	103.665	146.405	60.444	69.284	0	36.643	30.8125	22.3377	16.6197	25.0754	6.76373	29.2331	43.3472	15.4236	17.8372	33.5159	6.73715	6.89711
rno-miR-1199-5p	0	0	0	0	0	0	0	0	0	0	0	0	0	0	0	0	0	0	0	0	0	0
rno-miR-1843a-3p	79.4112	0	173.297	0	155.498	0	15.111	0	65.2292	12.2143	0	2.48197	35.6135	3.13442	0	20.8808	7.88131	38.559	17.8372	21.3283	23.58	6.89711
rno-miR-1843b-3p	0	0	0	0	0	0	7.5555	17.321	0	0	0	0	0	0	0	0	0	3.8559	0	0	0	0
rno-miR-6315	0	0	0	0	0	0	0	0	0	0	0	0	0	0	0	0	0	0	0	0	0	0
rno-miR-149-5p	1151.46	1095.76	1213.08	1022.45	1243.99	2293.67	1798.21	1160.51	1134.99	2271.87	1663.87	1082.14	736.013	686.438	1041.61	1971.14	2005.79	347.031	700.109	301.643	525.498	448.312
rno-miR-3085	0	0	0	0	0	0	0	0	0	0	0	0	0	0	0	0	0	0	0	0	0	0
rno-miR-3577	0	0	0	0	0	0	0	0	0	0	0	0	0	0	0	0	0	0	0	0	0	0
rno-miR-3551-5p	0	0	0	0	0	0	0	0	0	0	0	0	0	0	0	0	0	0	0	0	0	0
rno-miR-9a-5p	1786.75	1034.88	563.216	2556.12	1762.31	1073.63	1148.44	1385.68	991.485	781.717	831.936	0	4.74847	9.40326	20.2912	20.8808	11.822	15.4236	8.91859	0	23.58	41.3827
rno-miR-494-3p	0	0	0	0	0	0	7.5555	0	13.0458	24.4287	30.8125	19.8558	0	0	0	8.3523	15.7626	0	0	3.0469	13.4743	0
rno-miR-471-3p	0	0	0	0	0	0	0	0	0	0	0	0	0	0	0	0	0	0	0	0	0	0
rno-miR-3551-3p	0	0	0	0	0	0	0	0	0	0	0	0	0	0	0	0	0	0	0	0	0	0
rno-miR-201-3p	0	0	0	0	0	0	0	0	0	0	0	0	0	0	0	0	0	0	0	0	0	0
rno-miR-6320	0	0	0	0	0	0	0	0	0	0	0	0	0	0	0	0	0	0	0	0	0	0
rno-miR-3585-3p	0	0	0	0	0	0	0	0	0	0	0	0	0	0	0	0	3.94065	0	8.91859	0	3.36857	0
rno-miR-872-3p	0	0	173.297	0	0	0	52.8885	51.963	13.0458	0	46.2187	32.2656	33.2393	15.6721	27.0549	37.5854	11.822	61.6944	44.593	73.1257	30.3172	13.7942
rno-miR-493-3p	0	0	0	0	0	0	0	0	0	0	15.4062	0	0	0	0	8.3523	0	0	0	0	0	0
rno-miR-377-3p	0	0	0	0	0	0	0	0	0	0	0	0	0	0	0	0	0	0	0	0	0	0
rno-miR-183-3p	39.7056	0	0	0	0	0	22.6665	0	26.0917	0	30.8125	0	4.74847	3.13442	0	0	0	3.8559	0	0	10.1057	6.89711
rno-miR-667-3p	0	0	0	0	0	0	52.8885	51.963	91.3209	61.0717	0	0	0	0	0	0	0	0	0	0	3.36857	0
rno-miR-3559-5p	0	0	0	0	0	0	0	0	0	0	0	0	7.12271	6.26884	6.76373	20.8808	0	11.5677	31.2151	18.2814	16.8429	0
rno-miR-29c-5p	0	0	0	0	51.8327	0	37.7775	0	0	0	0	0	0	0	0	0	0	3.8559	13.3779	6.0938	6.73715	0
rno-miR-3580-3p	0	0	0	0	0	0	0	0	0	0	0	0	0	0	0	0	3.94065	0	0	0	3.36857	0
rno-miR-871-3p	0	0	0	0	0	0	0	0	0	0	0	0	0	0	0	0	0	0	0	0	0	0
rno-miR-146b-5p	238.234	0	129.973	255.612	51.8327	341.611	1072.88	502.309	574.017	574.074	492.999	307.764	296.779	253.888	155.566	279.802	161.567	312.328	280.936	283.362	198.746	96.5596
rno-miR-146a-5p	277.939	0	519.892	408.98	414.662	341.611	498.663	363.741	352.238	366.43	446.781	344.994	353.761	354.189	175.857	204.631	133.982	543.681	227.424	374.769	232.432	137.942
rno-miR-143-3p	7107.3	7731.18	15293.5	9253.16	5753.43	24156.8	13939.9	21876.4	9614.79	14388.5	22539.3	8555.35	5643.56	6460.04	10713.8	12073.3	17768.4	7349.34	12075.8	7501.47	12025.8	8393.79
rno-miR-3547	0	0	0	0	0	0	0	0	0	0	0	0	0	0	0	0	0	3.8559	4.4593	0	0	0
rno-miR-339-3p	158.822	730.505	259.946	255.612	259.164	292.809	181.332	207.852	287.009	195.429	338.937	253.161	282.534	344.786	351.714	513.667	468.938	242.922	365.662	265.08	441.283	551.769
rno-miR-423-5p	1667.64	2252.39	1906.27	4396.53	1606.82	5904.99	5190.63	3862.58	4005.08	4690.3	6824.96	7488.1	7148.82	6403.62	7453.63	9283.59	9591.55	6061.47	6920.83	7081	9499.38	8890.38
rno-miR-3573-5p	0	0	0	0	0	0	0	0	0	0	0	0	0	0	0	0	0	0	0	0	0	0
rno-let-7e-5p	12904.3	13270.8	10787.8	11451.4	12854.5	7515.44	5507.96	8175.51	8479.8	6168.24	3882.37	2831.93	3941.23	3209.65	2996.33	2242.59	1926.98	3740.22	2836.11	3455.19	2422.01	2158.8
rno-miR-98-5p	3613.21	3165.52	1386.38	1942.65	3524.63	2147.27	2115.54	2303.69	2530.89	1893.22	1802.53	3323.36	3870	3519.95	2340.25	2163.25	1887.57	4361.02	2911.92	4835.43	2597.17	3062.32
rno-let-7f-5p	51101.1	47848.1	47136.9	50918	52040.1	28060.9	35896.2	42453.8	49352.4	35543.7	26036.5	69899.7	85553.2	77934.2	49043.8	42600.9	38181	94797.2	57203.8	95745.9	53816.4	50928.3
rno-let-7a-5p	71787.8	56188	56278.3	59046.4	69611.4	37089.2	44917.5	50941.1	57427.8	42322.7	31413.3	77149.5	93340.7	86519.4	56382.5	47679.1	42310.8	104375	64517.1	105194	62911.5	56673.6
rno-let-7c-5p	103671	110306	136558	89157.5	146946	112780	91330.9	98539.2	108268	98862.8	84965.3	58743.3	63489.4	61603.9	48293	44576.2	39678.4	66205.8	51148.1	65252.5	44785.2	43362.1
rno-let-7b-5p	35615.9	36099.1	35439.3	32104.9	28404.3	48069.5	26519.8	27505.7	29953.3	32099.3	26683.6	26209.6	26731.5	27833.7	25898.3	23282	23202.6	27149.4	25279.7	27656.7	21585.8	24926.2
rno-let-7g-5p	30057.2	23497.9	32753.2	28117.3	29285.5	26206.4	44267.7	38435.3	34154	42383.7	40379.7	57430.3	55160.6	55886.7	45810.8	49491.6	44533.3	61598	46060.1	63680.3	53226.9	44576
rno-let-7i-5p	13102.9	8279.06	10571.1	11604.8	11403.2	10150.7	14997.7	11951.5	13437.2	12873.9	13095.3	36889.5	40853.5	39706.8	32350.9	28627.5	25937.4	45499.6	35629.8	49046	31657.9	37299.6
rno-miR-672-5p	79.4112	60.8754	86.6486	0	51.8327	244.008	52.8885	0	78.2751	73.286	61.6249	57.0853	40.362	56.4196	33.8187	87.6992	74.8724	65.5503	13.3779	48.7504	60.6343	96.5596
rno-miR-463-3p	0	0	0	0	0	0	0	0	0	0	0	0	0	0	0	8.3523	0	0	0	0	0	0
rno-miR-190a-5p	0	121.751	0	0	0	0	0	69.284	0	12.2143	0	0	0	0	0	0	0	0	0	0	0	0
rno-miR-190b-5p	79.4112	0	823.162	0	466.495	48.8015	15.111	294.457	78.2751	0	0	7.44591	0	0	81.1648	0	0	23.1354	0	3.0469	6.73715	0
rno-miR-465-3p	0	0	0	0	0	0	0	0	0	0	0	0	0	0	0	0	0	0	0	0	0	0
rno-miR-344a-3p	0	0	0	0	0	0	0	0	0	0	0	0	0	0	0	0	0	0	0	0	0	0
rno-miR-509-3p	0	0	0	0	0	0	0	0	0	0	0	0	0	0	0	0	0	0	0	0	0	0
rno-miR-219a-5p	0	0	0	0	103.665	0	7.5555	17.321	0	0	0	0	0	0	0	0	0	0	0	0	0	6.89711
rno-miR-702-3p	0	0	43.3243	0	0	0	30.222	0	0	12.2143	30.8125	12.4098	2.37424	12.5377	0	4.17615	11.822	11.5677	31.2151	21.3283	6.73715	0
rno-miR-3072	0	0	0	0	0	0	0	0	0	0	0	0	0	0	0	0	0	0	0	0	0	0
rno-miR-3590-5p	0	0	0	0	0	0	0	0	0	0	0	0	0	0	0	0	0	0	0	0	0	0
rno-miR-1199-3p	0	0	0	0	0	0	0	0	0	0	0	0	0	0	0	0	0	0	0	0	0	0
rno-miR-31a-3p	0	0	0	0	0	0	0	0	0	0	0	0	0	0	0	0	0	0	0	0	0	0
rno-miR-1912-5p	0	0	0	0	0	0	0	0	0	0	0	0	0	0	0	0	0	0	0	0	0	0
rno-miR-345-5p	0	0	0	51.1224	0	97.6031	0	0	0	0	0	0	4.74847	0	0	0	3.94065	3.8559	0	0	0	0
rno-miR-883-5p	0	0	0	0	0	0	0	0	0	0	0	0	0	0	0	0	0	0	0	0	0	0
rno-miR-3580-5p	0	0	0	0	0	0	0	0	0	0	0	0	0	0	0	0	0	0	0	0	0	0
rno-miR-6323	0	0	0	0	0	0	0	0	0	0	0	0	0	0	0	0	0	0	0	0	0	0
rno-miR-7a-5p	238.234	0	649.865	562.347	1088.49	634.42	574.218	606.235	365.284	207.644	570.03	2745.06	2958.3	2833.52	2130.58	1770.69	2057.02	3558.99	2202.89	3631.91	1711.24	2317.43
rno-miR-7b	0	0	0	0	0	48.8015	15.111	51.963	52.1834	48.8573	0	37.2295	2.37424	3.13442	0	0	0	3.8559	0	6.0938	3.36857	0
rno-miR-1b	1349.99	608.754	3465.95	2607.24	7982.24	10345.9	1382.66	4001.15	1578.55	2296.29	1694.68	1352.67	1488.65	3425.92	3503.61	2910.78	985.163	4634.79	3192.86	2757.45	9327.58	1800.15
rno-miR-1-3p	158.822	243.502	1689.65	1533.67	5442.44	11810	710.217	2667.43	1004.53	1233.65	200.281	1308	1412.67	3397.71	3178.95	3048.59	839.359	4812.16	3050.16	2538.07	10745.8	1607.03
rno-miR-206-3p	476.467	243.502	14427	817.959	362.829	7613.04	256.887	519.63	65.2292	488.573	308.125	972.932	595.933	918.385	1237.76	964.691	1004.87	1415.11	1092.53	840.945	3715.54	558.666
rno-miR-184	476.467	121.751	7538.43	562.347	14565	634.42	60.444	9180.13	2700.49	61.0717	77.0311	62.0492	18.9939	53.2851	0	37.5854	11.822	1388.12	57.9708	24.3752	40.4229	34.4856
rno-miR-139-3p	0	0	0	0	0	97.6031	45.333	0	13.0458	0	30.8125	148.918	142.454	112.839	87.9285	146.165	118.22	165.804	178.372	210.236	94.3201	158.634
rno-miR-185-5p	1111.76	1217.51	1299.73	2044.9	1243.99	488.015	1987.1	2234.41	2009.06	2174.15	2803.93	1928.49	1963.49	1783.49	1947.95	2238.42	1674.78	2660.57	1774.8	2547.21	2748.76	2503.65
rno-miR-122-5p	0	0	0	6799.29	1192.15	829.626	460.886	519.63	404.421	757.289	2233.9	10143.8	6937.52	10246.4	10652.9	13881.5	10978.7	7908.45	41061.2	9463.68	33443.2	13035.5
rno-miR-876	0	0	0	0	0	0	0	0	0	0	0	0	0	0	0	0	0	0	0	0	0	0
rno-miR-449a-5p	674.995	182.626	519.892	306.735	1140.32	341.611	234.221	398.383	300.055	256.501	308.125	54.6033	64.1044	119.108	54.1099	33.4092	43.3472	50.1267	120.401	91.4071	57.2658	34.4856
rno-miR-34a-5p	1469.11	1704.51	1213.08	1891.53	1347.65	488.015	2198.65	2130.48	1343.72	2161.94	1401.97	546.033	434.485	385.534	419.351	430.144	520.166	535.97	503.9	521.02	400.86	558.666
rno-miR-3593-5p	0	0	0	0	0	0	0	0	0	0	0	4.96394	0	0	0	0	0	0	0	0	0	0
rno-miR-24-3p	10045.5	9313.94	15206.8	8128.47	6271.76	16836.5	15133.7	12956.1	12067.4	13704.5	16392.2	19016.9	15629.6	17085.7	15482.2	23277.9	23517.8	16163.9	16824.9	15453.9	20326	15035.7
rno-miR-1956-3p	0	0	0	0	0	0	0	0	0	0	0	0	0	0	0	0	0	0	0	0	0	0
rno-miR-3064-5p	0	0	0	102.245	0	0	0	0	0	0	0	0	11.8712	3.13442	0	12.5285	0	11.5677	13.3779	3.0469	0	20.6913
rno-miR-3564	0	0	0	0	0	0	0	0	0	0	0	0	0	0	0	0	0	0	0	0	0	0
rno-miR-193a-5p	198.528	0	0	0	0	0	0	0	0	48.8573	0	39.7115	18.9939	15.6721	27.0549	8.3523	23.6439	34.7031	13.3779	21.3283	50.5286	13.7942
rno-miR-379-5p	79.4112	0	0	0	0	0	30.222	0	39.1375	24.4287	61.6249	4.96394	0	15.6721	0	12.5285	15.7626	0	8.91859	3.0469	16.8429	13.7942
rno-miR-412-5p	0	0	0	0	0	0	22.6665	0	26.0917	0	0	0	0	0	0	0	0	0	0	0	0	0
rno-miR-675-5p	0	0	0	0	0	0	30.222	0	26.0917	0	0	67.0132	30.8651	34.4786	27.0549	33.4092	35.4659	3.8559	40.1337	33.5159	37.0543	41.3827
rno-miR-1896	0	0	0	0	0	0	0	0	0	0	0	0	0	0	0	0	0	0	0	0	0	0
rno-miR-1188-5p	0	0	0	0	0	0	37.7775	0	26.0917	12.2143	30.8125	2.48197	0	0	0	0	0	0	0	9.14071	6.73715	27.5885
rno-miR-758-5p	0	0	0	0	0	0	0	0	0	0	0	0	0	0	0	0	0	0	0	0	0	0
rno-miR-299a-5p	0	0	0	0	0	0	0	0	0	0	0	7.44591	0	6.26884	0	4.17615	0	3.8559	0	0	10.1057	6.89711
rno-miR-384-5p	0	0	86.6486	0	0	0	113.333	69.284	0	73.286	92.4374	0	0	0	0	4.17615	0	0	0	0	0	0
rno-miR-30d-5p	10005.8	10714.1	10094.6	10735.7	9485.39	16592.5	12481.7	10791	10475.8	12067.8	10661.1	10563.3	10667.4	11061.4	11329.3	13309.4	13343.1	11614	12272	11706.2	12113.4	12076.8
rno-miR-30b-5p	357.351	182.626	823.162	460.102	414.662	146.405	460.886	311.778	352.238	244.287	184.875	394.633	330.019	329.114	101.456	91.8753	224.617	867.577	307.691	453.988	208.852	262.09
rno-miR-30c-5p	1429.4	1948.01	1386.38	1073.57	1192.15	927.229	891.549	1004.62	769.705	513.002	415.968	1064.76	1153.88	1034.36	385.533	279.802	181.27	2429.22	874.022	1496.03	299.803	420.724
rno-miR-30a-5p	15445.5	19723.6	16333.3	13291.8	17156.6	21911.9	13297.7	14220.5	14141.7	15048.1	15098.1	10563.3	9511.19	11412.4	13771	15389.1	16129.1	12396.7	12610.9	11517.3	12204.3	13904.6
rno-miR-30e-5p	20051.3	26176.4	16853.2	19733.3	18400.6	23619.9	14861.7	17043.9	15576.7	13619	15806.8	22166.5	23288.9	25210.1	24714.7	25528.8	26197.5	29073.5	26292	27815.2	22296.6	25898.7
rno-miR-194-5p	79.4112	0	43.3243	0	51.8327	0	0	0	0	36.643	0	52.1214	40.362	31.3442	27.0549	45.9377	23.6439	30.8472	66.8894	24.3752	30.3172	20.6913
rno-miR-135a-3p	79.4112	60.8754	86.6486	153.367	103.665	0	52.8885	17.321	13.0458	12.2143	0	0	0	0	0	0	0	0	0	0	3.36857	0
rno-miR-142-3p	1747.05	3287.27	1992.92	920.204	570.16	634.42	1609.32	1818.71	1630.73	928.289	1109.25	20890.7	24998.3	19593.3	6973.41	6088.83	5828.23	25290.8	13369	24451.4	6154.39	6648.82
rno-miR-675-3p	0	0	0	0	0	0	0	0	0	0	0	0	0	0	0	0	0	0	0	0	0	0
rno-miR-668	0	0	0	0	0	0	0	0	0	0	0	0	0	0	0	0	0	0	0	0	0	0
rno-miR-223-3p	397.056	487.004	649.865	715.714	570.16	439.214	1684.88	1472.29	1265.45	1148.15	3065.84	3355.62	3228.96	3739.36	2211.74	2451.4	2541.72	4330.17	3161.64	3964.02	2526.43	2710.57
rno-miR-347	0	0	0	0	0	0	0	0	0	0	0	0	0	0	0	0	0	0	0	0	0	0
rno-miR-489-5p	0	0	0	0	0	0	0	0	39.1375	0	0	2.48197	0	0	0	0	3.94065	0	0	0	0	0
rno-miR-346	0	0	0	0	0	0	22.6665	0	0	0	30.8125	0	0	0	0	0	0	0	0	0	0	0
rno-miR-3075	0	0	0	0	0	0	7.5555	17.321	0	0	0	9.92788	11.8712	6.26884	0	16.7046	3.94065	3.8559	4.4593	0	26.9486	0
rno-miR-6322	0	0	0	0	0	0	0	0	0	0	0	0	0	0	0	0	0	0	0	0	0	0
rno-miR-431	0	0	0	102.245	0	0	90.666	0	0	36.643	30.8125	4.96394	9.49694	3.13442	0	25.0569	23.6439	7.71179	0	0	13.4743	0
rno-miR-542-3p	79.4112	182.626	0	0	103.665	146.405	226.665	190.531	117.413	158.786	123.25	134.026	54.6074	40.7475	13.5275	41.7615	39.4065	26.9913	49.0522	33.5159	23.58	6.89711
rno-miR-134-5p	198.528	0	0	0	0	0	211.554	138.568	117.413	244.287	61.6249	27.3017	11.8712	12.5377	6.76373	29.2331	23.6439	3.8559	8.91859	18.2814	20.2114	48.2798
rno-miR-466c-5p	0	0	0	0	0	146.405	45.333	17.321	65.2292	0	15.4062	27.3017	26.1166	25.0754	47.3461	20.8808	39.4065	42.4149	57.9708	24.3752	13.4743	27.5885
rno-miR-19b-3p	0	0	0	0	0	0	22.6665	0	0	12.2143	0	17.3738	33.2393	28.2098	13.5275	0	55.1692	92.5415	17.8372	42.6566	6.73715	6.89711
rno-miR-19a-3p	0	0	0	0	0	0	0	0	0	0	0	9.92788	4.74847	15.6721	0	0	0	11.5677	0	6.0938	0	0
rno-miR-2985	0	0	0	0	0	0	0	0	0	0	0	0	0	0	0	0	0	0	0	0	0	0
rno-miR-743b-5p	0	0	0	0	0	0	0	0	0	0	0	0	0	0	0	0	0	0	0	0	0	0
rno-miR-3568	0	0	0	0	0	0	0	0	0	0	0	0	0	0	0	0	0	0	0	0	0	0
rno-miR-499-5p	238.234	121.751	303.27	153.367	207.331	244.008	249.332	225.173	300.055	171.001	107.844	89.3509	33.2393	50.1507	60.8736	50.1138	59.1098	131.101	89.1859	36.5628	40.4229	27.5885
rno-miR-155-5p	476.467	243.502	1473.03	869.082	518.327	1268.84	2092.87	1593.53	1265.45	1099.29	2880.96	4167.23	4556.16	4062.21	2955.75	3023.53	3077.65	4268.48	3500.55	4326.6	3156.35	3283.03
rno-miR-3572	0	0	0	0	0	0	0	0	0	0	0	0	4.74847	0	0	0	0	0	0	0	0	6.89711
rno-miR-340-5p	595.584	669.63	563.216	204.49	725.658	244.008	423.108	450.346	521.834	342.001	400.562	483.984	595.933	448.222	216.439	242.217	216.736	694.061	437.011	706.881	239.169	213.811
rno-miR-361-5p	555.879	730.505	736.513	869.082	881.157	1024.83	1556.43	900.692	965.393	1221.43	1093.84	2144.42	2134.44	2256.78	2232.03	2555.81	2265.88	2093.75	2037.9	2026.19	1653.97	1813.94
rno-miR-137-3p	119.117	0	0	102.245	207.331	48.8015	1783.1	1212.47	939.301	2357.37	1001.4	0	0	6.26884	0	12.5285	0	0	4.4593	9.14071	6.73715	0
rno-miR-26a-5p	68849.5	64528	69015.6	59557.6	63909.8	64271.6	53840.5	55028.8	61980.8	53523.2	47497.4	79795.3	99095.9	97866	75774.1	68655.9	65016.9	112939	79420.1	111654	62035.7	81661.8
rno-miR-26b-5p	25213.1	21976	28854	24845.5	24879.7	22448.7	24192.7	23435.3	25008.9	26566.2	28085.6	35472.3	39528.7	39434.1	29131.4	28673.5	26630.9	43710.5	26925.2	44899.2	30431.7	28588.5
rno-miR-350	0	121.751	0	0	0	0	22.6665	0	0	0	46.2187	17.3738	14.2454	0	0	0	3.94065	30.8472	0	24.3752	3.36857	13.7942
rno-miR-3585-5p	0	0	0	0	0	0	0	0	0	0	0	2.48197	4.74847	0	0	0	0	0	8.91859	0	0	0
rno-miR-27a-3p	913.229	121.751	346.595	357.857	103.665	97.6031	362.664	588.914	352.238	476.359	400.562	992.788	792.995	996.746	588.445	927.106	610.801	1280.16	793.755	981.103	633.292	475.901
rno-miR-27b-3p	39.7056	365.253	129.973	408.98	51.8327	292.809	83.1105	138.568	104.367	268.715	231.093	183.666	197.062	184.931	162.33	212.984	122.16	374.022	205.128	222.424	117.9	117.251
rno-miR-653-3p	0	0	0	0	0	0	0	0	0	0	0	4.96394	2.37424	3.13442	0	20.8808	0	0	0	0	6.73715	0
rno-miR-337-3p	0	0	0	51.1224	0	146.405	30.222	34.642	0	0	77.0311	0	0	0	0	12.5285	0	0	0	0	3.36857	0
rno-miR-1298	21798.4	27150.4	14990.2	24129.8	24776.1	18007.8	4759.97	10375.3	9419.1	6888.88	6917.4	2.48197	0	0	0	0	0	0	0	0	0	0
rno-miR-204-5p	42604.1	42369.3	26644.5	19733.3	27523.2	18495.8	7638.61	16368.3	15224.5	6913.31	5761.93	4.96394	0	9.40326	0	0	0	7.71179	13.3779	21.3283	0	0
rno-miR-211-5p	198.528	243.502	129.973	51.1224	0	0	52.8885	103.926	91.3209	61.0717	30.8125	22.3377	14.2454	6.26884	0	0	0	23.1354	31.2151	12.1876	0	13.7942
rno-miR-3573-3p	0	0	0	0	0	0	0	0	0	0	0	0	0	0	0	0	0	0	0	0	0	0
rno-miR-202-5p	0	0	0	0	0	0	0	0	0	0	0	12.4098	2.37424	12.5377	0	16.7046	11.822	19.2795	13.3779	18.2814	6.73715	20.6913
rno-miR-9b-5p	0	0	0	0	0	0	0	0	0	0	0	0	0	0	0	0	0	0	0	0	0	0
rno-miR-3084a-3p	0	0	0	0	0	0	0	0	0	0	0	0	0	0	0	0	0	0	8.91859	0	0	0
rno-miR-653-5p	0	0	0	0	0	0	0	0	0	0	0	0	0	0	0	0	0	0	0	0	0	0
rno-miR-488-3p	0	0	0	0	0	48.8015	52.8885	0	0	73.286	61.6249	9.92788	16.6197	28.2098	20.2912	0	0	0	0	12.1876	0	27.5885
rno-miR-203b-3p	0	0	0	0	0	0	0	0	0	0	0	0	0	3.13442	0	0	0	0	4.4593	0	0	0
rno-miR-300-5p	0	0	0	0	0	0	0	0	39.1375	24.4287	30.8125	0	0	0	0	0	0	0	0	0	0	0
rno-miR-3084a-1-5p	0	0	0	0	0	0	0	0	0	0	0	0	0	0	0	0	0	0	0	0	0	0
rno-miR-153-3p	0	0	1862.95	204.49	7463.92	48.8015	22.6665	4901.84	1395.91	24.4287	0	0	0	12.5377	54.1099	0	0	131.101	0	3.0469	6.73715	0
rno-miR-448-3p	6392.6	6878.93	5372.22	5316.73	6634.59	4196.93	1511.1	3065.82	2309.12	1648.93	1463.59	0	0	0	0	4.17615	0	0	0	3.0469	0	0
rno-miR-3068-5p	39.7056	121.751	0	0	103.665	48.8015	15.111	51.963	0	109.929	46.2187	19.8558	30.8651	25.0754	40.5824	20.8808	7.88131	26.9913	62.4301	42.6566	26.9486	13.7942
rno-miR-3562	0	0	0	0	0	0	0	0	0	0	0	0	0	0	0	0	0	0	0	0	0	0
rno-miR-493-5p	0	0	0	0	0	0	7.5555	0	13.0458	12.2143	0	4.96394	0	0	0	0	19.7033	0	0	0	10.1057	0
rno-miR-218a-5p	79.4112	0	0	0	51.8327	0	15.111	0	156.55	12.2143	30.8125	17.3738	7.12271	0	6.76373	0	0	0	8.91859	9.14071	3.36857	0
rno-miR-6215	0	0	0	0	0	0	0	0	0	0	0	0	0	0	0	4.17615	0	0	0	0	0	0
rno-miR-325-3p	0	0	43.3243	153.367	0	0	181.332	86.605	39.1375	158.786	184.875	0	0	0	0	0	0	3.8559	0	6.0938	0	0
rno-miR-29b-1-5p	0	0	0	0	0	0	0	0	0	0	0	0	0	0	0	0	0	0	0	0	0	0
rno-miR-185-3p	0	0	0	0	0	0	0	0	0	0	0	0	0	0	0	0	0	0	0	0	0	0
rno-miR-434-3p	0	0	0	0	0	0	407.997	34.642	143.504	329.787	92.4374	4.96394	14.2454	9.40326	0	29.2331	11.822	19.2795	4.4593	6.0938	10.1057	6.89711
rno-miR-3064-3p	0	0	0	0	0	0	0	0	0	0	0	0	0	0	0	0	0	0	0	0	0	0
rno-miR-182	158.822	0	216.622	0	103.665	48.8015	143.555	207.852	78.2751	207.644	77.0311	19.8558	49.859	6.26884	67.6373	45.9377	27.5846	23.1354	35.6744	15.2345	16.8429	89.6625
rno-miR-96-5p	0	0	0	0	0	0	0	0	0	0	0	0	0	0	0	8.3523	0	0	0	0	0	0
rno-miR-133b-3p	0	0	0	0	0	0	7.5555	17.321	26.0917	0	0	29.7836	2.37424	25.0754	20.2912	41.7615	0	57.8385	26.7558	33.5159	43.7915	27.5885
rno-miR-133a-3p	0	0	0	0	0	536.817	30.222	17.321	26.0917	36.643	0	52.1214	64.1044	94.0326	81.1648	100.228	19.7033	204.363	93.6452	94.454	138.112	55.1769
rno-miR-758-3p	0	0	0	0	0	0	0	0	0	0	0	0	0	0	0	0	0	0	0	0	0	0
rno-miR-375-3p	1627.93	1826.26	1039.78	1073.57	1295.82	976.031	551.552	918.013	587.063	769.503	785.718	908.401	534.203	793.008	818.412	1586.94	1217.66	481.987	927.533	862.273	1781.98	1986.37
rno-miR-450b-5p	1032.35	1461.01	866.486	920.204	1036.65	2586.48	1337.32	1299.08	1695.96	1465.72	1509.81	866.207	733.639	852.562	777.829	1148.44	1426.52	1122.07	923.074	776.96	687.189	731.094
rno-miR-450a-5p	1469.11	2556.77	2209.54	1329.18	1762.31	3660.12	2062.65	1454.96	2256.93	2223.01	2141.47	1082.14	1113.52	1068.84	1427.15	1900.15	1867.87	1218.46	1039.02	828.757	764.666	1041.46
rno-piR-10031	0	0	0	0	0	0	0	0	0	0	0	0	0	0	0	0	0	0	0	0	0	0
rno-piR-10093	0	0	0	0	0	0	0	0	0	0	0	0	0	0	0	0	0	0	0	0	0	0
rno-piR-10559	0	0	0	0	0	0	0	0	0	0	0	0	0	0	0	0	0	0	0	0	0	0
rno-piR-1057	0	0	0	0	0	0	0	0	0	0	0	0	0	0	0	0	0	0	0	0	0	0
rno-piR-10666	0	0	0	0	0	0	0	0	0	0	0	0	0	0	0	0	0	0	0	0	0	0
rno-piR-11077	0	0	0	0	0	0	0	0	0	0	0	0	0	0	0	0	0	0	0	0	0	0
rno-piR-11309	0	0	0	0	0	0	0	0	0	0	0	0	0	0	0	0	0	0	0	0	0	0
rno-piR-11610	0	0	0	0	0	0	0	0	0	0	0	0	0	0	0	0	0	0	0	0	0	0
rno-piR-11614	0	0	0	0	0	0	0	0	0	0	0	0	0	0	0	0	0	0	0	0	0	0
rno-piR-11627	0	0	0	0	0	0	0	0	0	0	0	0	0	0	0	0	0	0	0	0	0	0
rno-piR-12445	0	0	0	0	0	0	0	0	0	0	0	0	0	0	0	0	0	0	0	0	0	0
rno-piR-12588	0	0	0	0	0	0	0	0	0	0	0	0	0	0	0	0	0	0	0	0	0	0
rno-piR-12669	0	0	0	0	0	0	0	0	0	0	0	0	0	0	0	0	0	0	0	0	0	0
rno-piR-12751	0	0	0	0	0	0	0	0	0	0	0	0	0	0	0	0	0	0	0	0	0	0
rno-piR-13062	0	0	0	0	0	0	0	0	0	0	0	0	0	0	0	0	0	0	0	0	0	0
rno-piR-13230	0	0	0	0	0	0	0	0	0	0	0	0	0	0	0	0	0	0	0	0	0	0
rno-piR-13388	0	0	0	0	0	0	0	0	0	0	0	0	0	0	0	0	0	0	0	0	0	0
rno-piR-13782	0	0	0	0	0	0	0	0	0	0	0	0	0	0	0	0	0	0	0	0	0	0
rno-piR-13889	0	0	0	0	0	0	0	0	0	0	0	0	0	0	0	0	0	0	0	0	0	0
rno-piR-13986	0	0	0	0	0	0	0	0	0	0	0	0	0	0	0	0	0	0	0	0	0	0
rno-piR-14178	0	0	0	0	0	0	0	0	0	0	0	0	0	0	0	0	0	0	0	0	0	0
rno-piR-14191	0	0	0	0	0	0	0	0	0	0	0	0	0	0	0	0	0	0	0	0	0	0
rno-piR-14253	0	0	0	0	0	0	0	0	0	0	0	0	0	0	0	0	0	0	0	0	0	0
rno-piR-14296	0	0	0	0	0	0	0	0	0	0	0	0	0	0	0	0	0	0	0	0	0	0
rno-piR-14660	0	0	0	0	0	0	0	0	0	0	0	0	0	0	0	0	0	0	0	0	0	0
rno-piR-14831	0	0	0	0	0	0	0	0	0	0	0	0	0	0	0	0	0	0	0	0	0	0
rno-piR-14974	0	0	0	0	0	0	0	0	0	0	0	0	0	0	0	0	0	0	0	0	0	0
rno-piR-15026	0	0	0	0	0	0	0	0	0	0	0	0	0	0	0	0	0	0	0	0	0	0
rno-piR-1503	0	0	0	0	0	0	0	0	0	0	0	0	0	0	0	0	0	0	0	0	0	0
rno-piR-15086	0	0	0	0	0	0	0	0	0	0	0	0	0	0	0	0	0	0	0	0	0	0
rno-piR-15276	0	0	0	0	0	0	0	0	0	0	0	0	0	0	0	0	0	0	0	0	0	0
rno-piR-15281	0	0	0	0	0	0	0	0	0	0	0	0	0	0	0	0	0	0	0	0	0	0
rno-piR-15676	0	0	0	0	0	0	0	0	0	0	0	0	0	0	0	0	0	0	0	0	0	0
rno-piR-15854	0	0	0	0	0	0	0	0	0	0	0	0	0	0	0	0	0	0	0	0	0	0
rno-piR-15919	0	0	0	0	0	0	0	0	0	0	0	0	0	0	0	0	0	0	0	0	0	0
rno-piR-16744	0	0	0	0	0	0	0	0	0	0	0	0	0	0	0	0	0	0	0	0	0	0
rno-piR-17440	0	0	0	0	0	0	0	0	0	0	0	0	0	0	0	0	0	0	0	0	0	0
rno-piR-17667	0	0	0	0	0	0	0	0	0	0	0	0	0	0	0	0	0	0	0	0	0	0
rno-piR-18085	0	0	0	0	0	0	0	0	0	0	0	0	0	0	0	0	0	0	0	0	0	0
rno-piR-18145	0	0	0	0	0	0	0	0	0	0	0	0	0	0	0	0	0	0	0	0	0	0
rno-piR-18253	0	0	0	0	0	0	0	0	0	0	0	0	0	0	0	0	0	0	0	0	0	0
rno-piR-18399	0	0	0	0	0	0	0	0	0	0	0	0	0	0	0	0	0	0	0	0	0	0
rno-piR-1854	0	0	0	0	0	0	0	0	0	0	0	0	0	0	0	0	0	0	0	0	0	0
rno-piR-18685	0	0	0	0	0	0	0	0	0	0	0	0	0	0	0	0	0	0	0	0	0	0
rno-piR-18725	0	0	0	0	0	0	0	0	0	0	0	0	0	0	0	0	0	0	0	0	0	0
rno-piR-18777	0	0	0	0	0	0	0	0	0	0	0	0	0	0	0	0	0	0	0	0	0	0
rno-piR-18859	0	0	0	0	0	0	0	0	0	0	0	0	0	0	0	0	0	0	0	0	0	0
rno-piR-18867	0	0	0	0	0	0	0	0	0	0	0	0	0	0	0	0	0	0	0	0	0	0
rno-piR-19171	0	0	0	0	0	0	0	0	0	0	0	0	0	0	0	0	0	0	0	0	0	0
rno-piR-20071	0	0	0	0	0	0	0	0	0	0	0	0	0	0	0	0	0	0	0	0	0	0
rno-piR-20102	0	0	0	0	0	0	0	0	0	0	0	0	0	0	0	0	0	0	0	0	0	0
rno-piR-20221	0	0	0	0	0	0	0	0	0	0	0	0	0	0	0	0	0	0	0	0	0	0
rno-piR-20326	0	0	0	0	0	0	0	0	0	0	0	0	0	0	0	0	0	0	0	0	0	0
rno-piR-20347	0	0	0	0	0	0	0	0	0	0	0	0	0	0	0	0	0	0	0	0	0	0
rno-piR-20375	0	0	0	0	0	0	0	0	0	0	0	0	0	0	0	0	0	0	0	0	0	0
rno-piR-2082	0	0	0	0	0	0	0	0	0	0	0	0	0	0	0	0	0	0	0	0	0	0
rno-piR-21662	0	0	0	0	0	0	0	0	0	0	0	0	0	0	0	0	0	0	0	0	0	0
rno-piR-22215	0	0	0	0	0	0	0	0	0	0	0	0	0	0	0	0	0	0	0	0	0	0
rno-piR-2222	0	0	0	0	0	0	0	0	0	0	0	0	0	0	0	0	0	0	0	0	0	0
rno-piR-22483	0	0	0	0	0	0	0	0	0	0	0	0	0	0	0	0	0	0	0	0	0	0
rno-piR-22722	0	0	0	0	0	0	0	0	0	0	0	0	0	0	0	0	0	0	0	0	0	0
rno-piR-22785	0	0	0	0	0	0	0	0	0	0	0	0	0	0	0	0	0	0	0	0	0	0
rno-piR-22817	0	0	0	0	0	0	0	0	0	0	0	0	0	0	0	0	0	0	0	0	0	0
rno-piR-22925	0	0	0	0	0	0	0	0	0	0	0	0	0	0	0	0	0	0	0	0	0	0
rno-piR-2325	0	0	0	0	0	0	0	0	0	0	0	0	0	0	0	0	0	0	0	0	0	0
rno-piR-23482	0	0	0	0	0	0	0	0	0	0	0	0	0	0	0	0	0	0	0	0	0	0
rno-piR-23502	0	0	0	0	0	0	0	0	0	0	0	0	0	0	0	0	0	0	0	0	0	0
rno-piR-23914	0	0	0	0	0	0	0	0	0	0	0	0	0	0	0	0	0	0	0	0	0	0
rno-piR-24085	0	0	0	0	0	0	0	0	0	0	0	0	0	0	0	0	0	0	0	0	0	0
rno-piR-2485	0	0	0	0	0	0	0	0	0	0	0	0	0	0	0	0	0	0	0	0	0	0
rno-piR-24861	0	0	0	0	0	0	0	0	0	0	0	0	0	0	0	0	0	0	0	0	0	0
rno-piR-25360	0	0	0	0	0	0	0	0	0	0	0	0	0	0	0	0	0	0	0	0	0	0
rno-piR-25547	0	0	0	0	0	0	0	0	0	0	0	0	0	0	0	0	0	0	0	0	0	0
rno-piR-25564	0	0	0	0	0	0	0	0	0	0	0	0	0	0	0	0	0	0	0	0	0	0
rno-piR-26301	0	0	0	0	0	0	0	0	0	0	0	0	0	0	0	0	0	0	0	0	0	0
rno-piR-26498	0	0	0	0	0	0	0	0	0	0	0	0	0	0	0	0	0	0	0	0	0	0
rno-piR-2670	0	0	0	0	0	0	0	0	0	0	0	0	0	0	0	0	0	0	0	0	0	0
rno-piR-27752	0	0	0	0	0	0	0	0	0	0	0	0	0	0	0	0	0	0	0	0	0	0
rno-piR-27931	0	0	0	0	0	0	0	0	0	0	0	0	0	0	0	0	0	0	0	0	0	0
rno-piR-27947	0	0	0	0	0	0	0	0	0	0	0	0	0	0	0	0	0	0	0	0	0	0
rno-piR-28007	0	0	0	0	0	0	0	0	0	0	0	0	0	0	0	0	0	0	0	0	0	0
rno-piR-28198	0	0	0	0	0	0	0	0	0	0	0	0	0	0	0	0	0	0	0	0	0	0
rno-piR-2831	0	0	0	0	0	0	0	0	0	0	0	0	0	0	0	0	0	0	0	0	0	0
rno-piR-29114	0	0	0	0	0	0	0	0	0	0	0	0	0	0	0	0	0	0	0	0	0	0
rno-piR-29418	0	0	0	0	0	0	0	0	0	0	0	0	0	0	0	0	0	0	0	0	0	0
rno-piR-29776	0	0	0	0	0	0	0	0	0	0	0	0	0	0	0	0	0	0	0	0	0	0
rno-piR-29989	0	0	0	0	0	0	0	0	0	0	0	0	0	0	0	0	0	0	0	0	0	0
rno-piR-30071	0	0	0	0	0	0	0	0	0	0	0	0	0	0	0	0	0	0	0	0	0	0
rno-piR-30326	0	0	0	0	0	0	0	0	0	0	0	0	0	0	0	0	0	0	0	0	0	0
rno-piR-30445	0	0	0	0	0	0	0	0	0	0	0	0	0	0	0	0	0	0	0	0	0	0
rno-piR-30534	0	0	0	0	0	0	0	0	0	0	0	0	0	0	0	0	0	0	0	0	0	0
rno-piR-30700	0	0	0	0	0	0	0	0	0	0	0	0	0	0	0	0	0	0	0	0	0	0
rno-piR-31329	0	0	0	0	0	0	0	0	0	0	0	0	0	0	0	0	0	0	0	0	0	0
rno-piR-32035	0	0	0	0	0	0	0	0	0	0	0	0	0	0	0	0	0	0	0	0	0	0
rno-piR-32557	0	0	0	0	0	0	0	0	0	0	0	0	0	0	0	0	0	0	0	0	0	0
rno-piR-32672	0	0	0	0	0	0	0	0	0	0	0	0	0	0	0	0	0	0	0	0	0	0
rno-piR-32812	0	0	0	0	0	0	0	0	0	0	0	0	0	0	0	0	0	0	0	0	0	0
rno-piR-33027	0	0	0	0	0	0	0	0	0	0	0	0	0	0	0	0	0	0	0	0	0	0
rno-piR-33074	0	0	0	0	0	0	0	0	0	0	0	0	0	0	0	0	0	0	0	0	0	0
rno-piR-33345	0	0	0	0	0	0	0	0	0	0	0	0	0	0	0	0	0	0	0	0	0	0
rno-piR-33395	0	0	0	0	0	0	0	0	0	0	0	0	0	0	0	0	0	0	0	0	0	0
rno-piR-33808	0	0	0	0	0	0	0	0	0	0	0	0	0	0	0	0	0	0	0	0	0	0
rno-piR-33991	0	0	0	0	0	0	0	0	0	0	0	0	0	0	0	0	0	0	0	0	0	0
rno-piR-34083	0	0	0	0	0	0	0	0	0	0	0	0	0	0	0	0	0	0	0	0	0	0
rno-piR-34324	0	0	0	0	0	0	0	0	0	0	0	0	0	0	0	0	0	0	0	0	0	0
rno-piR-3474	0	0	0	0	0	0	0	0	0	0	0	0	0	0	0	0	0	0	0	0	0	0
rno-piR-35169	0	0	0	0	0	0	0	0	0	0	0	0	0	0	0	0	0	0	0	0	0	0
rno-piR-35551	0	0	0	0	0	0	0	0	0	0	0	0	0	0	0	0	0	0	0	0	0	0
rno-piR-35552	0	0	0	0	0	0	0	0	0	0	0	0	0	0	0	0	0	0	0	0	0	0
rno-piR-36011	0	0	0	0	0	0	0	0	0	0	0	0	0	0	0	0	0	0	0	0	0	0
rno-piR-36043	0	0	0	0	0	0	0	0	0	0	0	0	0	0	0	0	0	0	0	0	0	0
rno-piR-36122	0	0	0	0	0	0	0	0	0	0	0	0	0	0	0	0	0	0	0	0	0	0
rno-piR-36744	0	0	0	0	0	0	0	0	0	0	0	0	0	0	0	0	0	0	0	0	0	0
rno-piR-36790	0	0	0	0	0	0	0	0	0	0	0	0	0	0	0	0	0	0	0	0	0	0
rno-piR-37010	0	0	0	0	0	0	0	0	0	0	0	0	0	0	0	0	0	0	0	0	0	0
rno-piR-37012	0	0	0	0	0	0	0	0	0	0	0	0	0	0	0	0	0	0	0	0	0	0
rno-piR-37635	0	0	0	0	0	0	0	0	0	0	0	0	0	0	0	0	0	0	0	0	0	0
rno-piR-37686	0	0	0	0	0	0	0	0	0	0	0	0	0	0	0	0	0	0	0	0	0	0
rno-piR-39004	0	0	0	0	0	0	0	0	0	0	0	0	0	0	0	0	0	0	0	0	0	0
rno-piR-39655	0	0	0	0	0	0	0	0	0	0	0	0	0	0	0	0	0	0	0	0	0	0
rno-piR-40339	0	0	0	0	0	0	0	0	0	0	0	0	0	0	0	0	0	0	0	0	0	0
rno-piR-40913	0	0	0	0	0	0	0	0	0	0	0	0	0	0	0	0	0	0	0	0	0	0
rno-piR-40952	0	0	0	0	0	0	0	0	0	0	0	0	0	0	0	0	0	0	0	0	0	0
rno-piR-40999	0	0	0	0	0	0	0	0	0	0	0	0	0	0	0	0	0	0	0	0	0	0
rno-piR-41345	0	0	0	0	0	0	0	0	0	0	0	0	0	0	0	0	0	0	0	0	0	0
rno-piR-41550	0	0	0	0	0	0	0	0	0	0	0	0	0	0	0	0	0	0	0	0	0	0
rno-piR-41981	0	0	0	0	0	0	0	0	0	0	0	0	0	0	0	0	0	0	0	0	0	0
rno-piR-42083	0	0	0	0	0	0	0	0	0	0	0	0	0	0	0	0	0	0	0	0	0	0
rno-piR-4228	0	0	0	0	0	0	0	0	0	0	0	0	0	0	0	0	0	0	0	0	0	0
rno-piR-42327	0	0	0	0	0	0	0	0	0	0	0	0	0	0	0	0	0	0	0	0	0	0
rno-piR-42464	0	0	0	0	0	0	0	0	0	0	0	0	0	0	0	0	0	0	0	0	0	0
rno-piR-42506	0	0	0	0	0	0	0	0	0	0	0	0	0	0	0	0	0	0	0	0	0	0
rno-piR-42539	0	0	0	0	0	0	0	0	0	0	0	0	0	0	0	0	0	0	0	0	0	0
rno-piR-42540	0	0	0	0	0	0	0	0	0	0	0	0	0	0	0	0	0	0	0	0	0	0
rno-piR-43035	0	0	0	0	0	0	0	0	0	0	0	0	0	0	0	0	0	0	0	0	0	0
rno-piR-43807	0	0	0	0	0	0	0	0	0	0	0	0	0	0	0	0	0	0	0	0	0	0
rno-piR-43808	0	0	0	0	0	0	0	0	0	0	0	0	0	0	0	0	0	0	0	0	0	0
rno-piR-44144	0	0	0	0	0	0	0	0	0	0	0	0	0	0	0	0	0	0	0	0	0	0
rno-piR-44236	0	0	0	0	0	0	0	0	0	0	0	0	0	0	0	0	0	0	0	0	0	0
rno-piR-44299	0	0	0	0	0	0	0	0	0	0	0	0	0	0	0	0	0	0	0	0	0	0
rno-piR-444	0	0	0	0	0	0	0	0	0	0	0	0	0	0	0	0	0	0	0	0	0	0
rno-piR-44670	0	0	0	0	0	0	0	0	0	0	0	0	0	0	0	0	0	0	0	0	0	0
rno-piR-45080	0	0	0	0	0	0	0	0	0	0	0	0	0	0	0	0	0	0	0	0	0	0
rno-piR-45161	0	0	0	0	0	0	0	0	0	0	0	0	0	0	0	0	0	0	0	0	0	0
rno-piR-45695	0	0	0	0	0	0	0	0	0	0	0	0	0	0	0	0	0	0	0	0	0	0
rno-piR-46158	0	0	0	0	0	0	0	0	0	0	0	0	0	0	0	0	0	0	0	0	0	0
rno-piR-46271	0	0	0	0	0	0	0	0	0	0	0	0	0	0	0	0	0	0	0	0	0	0
rno-piR-46285	0	0	0	0	0	0	0	0	0	0	0	0	0	0	0	0	0	0	0	0	0	0
rno-piR-46311	0	0	0	0	0	0	0	0	0	0	0	0	0	0	0	0	0	0	0	0	0	0
rno-piR-46334	0	0	0	0	0	0	0	0	0	0	0	0	0	0	0	0	0	0	0	0	0	0
rno-piR-4666	0	0	0	0	0	0	0	0	0	0	0	0	0	0	0	0	0	0	0	0	0	0
rno-piR-46665	0	0	0	0	0	0	0	0	0	0	0	0	0	0	0	0	0	0	0	0	0	0
rno-piR-47135	0	0	0	0	0	0	0	0	0	0	0	0	0	0	0	0	0	0	0	0	0	0
rno-piR-47222	0	0	0	0	0	0	0	0	0	0	0	0	0	0	0	0	0	0	0	0	0	0
rno-piR-48803	0	0	0	0	0	0	0	0	0	0	0	0	0	0	0	0	0	0	0	0	0	0
rno-piR-48904	0	0	0	0	0	0	0	0	0	0	0	0	0	0	0	0	0	0	0	0	0	0
rno-piR-48905	0	0	0	0	0	0	0	0	0	0	0	0	0	0	0	0	0	0	0	0	0	0
rno-piR-49350	0	0	0	0	0	0	0	0	0	0	0	0	0	0	0	0	0	0	0	0	0	0
rno-piR-49351	0	0	0	0	0	0	0	0	0	0	0	0	0	0	0	0	0	0	0	0	0	0
rno-piR-49615	0	0	0	0	0	0	0	0	0	0	0	0	0	0	0	0	0	0	0	0	0	0
rno-piR-5034	0	0	0	0	0	0	0	0	0	0	0	0	0	0	0	0	0	0	0	0	0	0
rno-piR-50694	0	0	0	0	0	0	0	0	0	0	0	0	0	0	0	0	0	0	0	0	0	0
rno-piR-51042	0	0	0	0	0	0	0	0	0	0	0	0	0	0	0	0	0	0	0	0	0	0
rno-piR-51071	0	0	0	0	0	0	0	0	0	0	0	0	0	0	0	0	0	0	0	0	0	0
rno-piR-51072	0	0	0	0	0	0	0	0	0	0	0	0	0	0	0	0	0	0	0	0	0	0
rno-piR-51210	0	0	0	0	0	0	0	0	0	0	0	0	0	0	0	0	0	0	0	0	0	0
rno-piR-51211	0	0	0	0	0	0	0	0	0	0	0	0	0	0	0	0	0	0	0	0	0	0
rno-piR-51431	0	0	0	0	0	0	0	0	0	0	0	0	0	0	0	0	0	0	0	0	0	0
rno-piR-51680	0	0	0	0	0	0	0	0	0	0	0	0	0	0	0	0	0	0	0	0	0	0
rno-piR-51760	0	0	0	0	0	0	0	0	0	0	0	0	0	0	0	0	0	0	0	0	0	0
rno-piR-51841	0	0	0	0	0	0	0	0	0	0	0	0	0	0	0	0	0	0	0	0	0	0
rno-piR-51898	0	0	0	0	0	0	0	0	0	0	0	0	0	0	0	0	0	0	0	0	0	0
rno-piR-51899	0	0	0	0	0	0	0	0	0	0	0	0	0	0	0	0	0	0	0	0	0	0
rno-piR-51900	0	0	0	0	0	0	0	0	0	0	0	0	0	0	0	0	0	0	0	0	0	0
rno-piR-51901	0	0	0	0	0	0	0	0	0	0	0	0	0	0	0	0	0	0	0	0	0	0
rno-piR-51905	0	0	0	0	0	0	0	0	0	0	0	0	0	0	0	0	0	0	0	0	0	0
rno-piR-51932	0	0	0	0	0	0	0	0	0	0	0	0	0	0	0	0	0	0	0	0	0	0
rno-piR-51933	0	0	0	0	0	0	0	0	0	0	0	0	0	0	0	0	0	0	0	0	0	0
rno-piR-51934	0	0	0	0	0	0	0	0	0	0	0	0	0	0	0	0	0	0	0	0	0	0
rno-piR-51936	0	0	0	0	0	0	0	0	0	0	0	0	0	0	0	0	0	0	0	0	0	0
rno-piR-51937	0	0	0	0	0	0	0	0	0	0	0	0	0	0	0	0	0	0	0	0	0	0
rno-piR-51938	0	0	0	0	0	0	0	0	0	0	0	0	0	0	0	0	0	0	0	0	0	0
rno-piR-51947	0	0	0	0	0	0	0	0	0	0	0	0	0	0	0	0	0	0	0	0	0	0
rno-piR-51971	0	0	0	0	0	0	0	0	0	0	0	0	0	0	0	0	0	0	0	0	0	0
rno-piR-52048	0	0	0	0	0	0	0	0	0	0	0	0	0	0	0	0	0	0	0	0	0	0
rno-piR-52090	0	0	0	0	0	0	0	0	0	0	0	0	0	0	0	0	0	0	0	0	0	0
rno-piR-52097	0	0	0	0	0	0	0	0	0	0	0	0	0	0	0	0	0	0	0	0	0	0
rno-piR-52098	0	0	0	0	0	0	0	0	0	0	0	0	0	0	0	0	0	0	0	0	0	0
rno-piR-52103	0	0	0	0	0	0	0	0	0	0	0	0	0	0	0	0	0	0	0	0	0	0
rno-piR-52104	0	0	0	0	0	0	0	0	0	0	0	0	0	0	0	0	0	0	0	0	0	0
rno-piR-52113	0	0	0	0	0	0	0	0	0	0	0	0	0	0	0	0	0	0	0	0	0	0
rno-piR-52171	0	0	0	0	0	0	0	0	0	0	0	0	0	0	0	0	0	0	0	0	0	0
rno-piR-52172	0	0	0	0	0	0	0	0	0	0	0	0	0	0	0	0	0	0	0	0	0	0
rno-piR-52333	0	0	0	0	0	0	0	0	0	0	0	0	0	0	0	0	0	0	0	0	0	0
rno-piR-52334	0	0	0	0	0	0	0	0	0	0	0	0	0	0	0	0	0	0	0	0	0	0
rno-piR-52372	0	0	0	0	0	0	0	0	0	0	0	0	0	0	0	0	0	0	0	0	0	0
rno-piR-52384	0	0	0	0	0	0	0	0	0	0	0	0	0	0	0	0	0	0	0	0	0	0
rno-piR-52385	0	0	0	0	0	0	0	0	0	0	0	0	0	0	0	0	0	0	0	0	0	0
rno-piR-52386	0	0	0	0	0	0	0	0	0	0	0	0	0	0	0	0	0	0	0	0	0	0
rno-piR-52387	0	0	0	0	0	0	0	0	0	0	0	0	0	0	0	0	0	0	0	0	0	0
rno-piR-52389	0	0	0	0	0	0	0	0	0	0	0	0	0	0	0	0	0	0	0	0	0	0
rno-piR-52390	0	0	0	0	0	0	0	0	0	0	0	0	0	0	0	0	0	0	0	0	0	0
rno-piR-52391	0	0	0	0	0	0	0	0	0	0	0	0	0	0	0	0	0	0	0	0	0	0
rno-piR-52392	0	0	0	0	0	0	0	0	0	0	0	0	0	0	0	0	0	0	0	0	0	0
rno-piR-52396	0	0	0	0	0	0	0	0	0	0	0	0	0	0	0	0	0	0	0	0	0	0
rno-piR-52419	0	0	0	0	0	0	0	0	0	0	0	0	0	0	0	0	0	0	0	0	0	0
rno-piR-52438	0	0	0	0	0	0	0	0	0	0	0	0	0	0	0	0	0	0	0	0	0	0
rno-piR-52439	0	0	0	0	0	0	0	0	0	0	0	0	0	0	0	0	0	0	0	0	0	0
rno-piR-52440	0	0	0	0	0	0	0	0	0	0	0	0	0	0	0	0	0	0	0	0	0	0
rno-piR-52459	0	0	0	0	0	0	0	0	0	0	0	0	0	0	0	0	0	0	0	0	0	0
rno-piR-52465	0	0	0	0	0	0	0	0	0	0	0	0	0	0	0	0	0	0	0	0	0	0
rno-piR-52585	0	0	0	0	0	0	0	0	0	0	0	0	0	0	0	0	0	0	0	0	0	0
rno-piR-52783	0	0	0	0	0	0	0	0	0	0	0	0	0	0	0	0	0	0	0	0	0	0
rno-piR-52966	0	0	0	0	0	0	0	0	0	0	0	0	0	0	0	0	0	0	0	0	0	0
rno-piR-53131	0	0	0	0	0	0	0	0	0	0	0	0	0	0	0	0	0	0	0	0	0	0
rno-piR-53487	0	0	0	0	0	0	0	0	0	0	0	0	0	0	0	0	0	0	0	0	0	0
rno-piR-53518	0	0	0	0	0	0	0	0	0	0	0	0	0	0	0	0	0	0	0	0	0	0
rno-piR-53519	0	0	0	0	0	0	0	0	0	0	0	0	0	0	0	0	0	0	0	0	0	0
rno-piR-53628	0	0	0	0	0	0	0	0	0	0	0	0	0	0	0	0	0	0	0	0	0	0
rno-piR-53899	0	0	0	0	0	0	0	0	0	0	0	0	0	0	0	0	0	0	0	0	0	0
rno-piR-54482	0	0	0	0	0	0	0	0	0	0	0	0	0	0	0	0	0	0	0	0	0	0
rno-piR-54528	0	0	0	0	0	0	0	0	0	0	0	0	0	0	0	0	0	0	0	0	0	0
rno-piR-5462	0	0	0	0	0	0	0	0	0	0	0	0	0	0	0	0	0	0	0	0	0	0
rno-piR-54684	0	0	0	0	0	0	0	0	0	0	0	0	0	0	0	0	0	0	0	0	0	0
rno-piR-55043	0	0	0	0	0	0	0	0	0	0	0	0	0	0	0	0	0	0	0	0	0	0
rno-piR-5515	0	0	0	0	0	0	0	0	0	0	0	0	0	0	0	0	0	0	0	0	0	0
rno-piR-55274	0	0	0	0	0	0	0	0	0	0	0	0	0	0	0	0	0	0	0	0	0	0
rno-piR-55340	0	0	0	0	0	0	0	0	0	0	0	0	0	0	0	0	0	0	0	0	0	0
rno-piR-55627	0	0	0	0	0	0	0	0	0	0	0	0	0	0	0	0	0	0	0	0	0	0
rno-piR-55870	0	0	0	0	0	0	0	0	0	0	0	0	0	0	0	0	0	0	0	0	0	0
rno-piR-56318	0	0	0	0	0	0	0	0	0	0	0	0	0	0	0	0	0	0	0	0	0	0
rno-piR-56564	0	0	0	0	0	0	0	0	0	0	0	0	0	0	0	0	0	0	0	0	0	0
rno-piR-56670	0	0	0	0	0	0	0	0	0	0	0	0	0	0	0	0	0	0	0	0	0	0
rno-piR-56672	0	0	0	0	0	0	0	0	0	0	0	0	0	0	0	0	0	0	0	0	0	0
rno-piR-57007	0	0	0	0	0	0	0	0	0	0	0	0	0	0	0	0	0	0	0	0	0	0
rno-piR-57158	0	0	0	0	0	0	0	0	0	0	0	0	0	0	0	0	0	0	0	0	0	0
rno-piR-57165	0	0	0	0	0	0	0	0	0	0	0	0	0	0	0	0	0	0	0	0	0	0
rno-piR-57281	0	0	0	0	0	0	0	0	0	0	0	0	0	0	0	0	0	0	0	0	0	0
rno-piR-57823	0	0	0	0	0	0	0	0	0	0	0	0	0	0	0	0	0	0	0	0	0	0
rno-piR-57982	0	0	0	0	0	0	0	0	0	0	0	0	0	0	0	0	0	0	0	0	0	0
rno-piR-58128	0	0	0	0	0	0	0	0	0	0	0	0	0	0	0	0	0	0	0	0	0	0
rno-piR-5824	0	0	0	0	0	0	0	0	0	0	0	0	0	0	0	0	0	0	0	0	0	0
rno-piR-58294	0	0	0	0	0	0	0	0	0	0	0	0	0	0	0	0	0	0	0	0	0	0
rno-piR-58456	0	0	0	0	0	0	0	0	0	0	0	0	0	0	0	0	0	0	0	0	0	0
rno-piR-58769	0	0	0	0	0	0	0	0	0	0	0	0	0	0	0	0	0	0	0	0	0	0
rno-piR-58785	0	0	0	0	0	0	0	0	0	0	0	0	0	0	0	0	0	0	0	0	0	0
rno-piR-58999	0	0	0	0	0	0	0	0	0	0	0	0	0	0	0	0	0	0	0	0	0	0
rno-piR-59090	0	0	0	0	0	0	0	0	0	0	0	0	0	0	0	0	0	0	0	0	0	0
rno-piR-59582	0	0	0	0	0	0	0	0	0	0	0	0	0	0	0	0	0	0	0	0	0	0
rno-piR-60133	0	0	0	0	0	0	0	0	0	0	0	0	0	0	0	0	0	0	0	0	0	0
rno-piR-60134	0	0	0	0	0	0	0	0	0	0	0	0	0	0	0	0	0	0	0	0	0	0
rno-piR-60135	0	0	0	0	0	0	0	0	0	0	0	0	0	0	0	0	0	0	0	0	0	0
rno-piR-60307	0	0	0	0	0	0	0	0	0	0	0	0	0	0	0	0	0	0	0	0	0	0
rno-piR-60566	0	0	0	0	0	0	0	0	0	0	0	0	0	0	0	0	0	0	0	0	0	0
rno-piR-60567	0	0	0	0	0	0	0	0	0	0	0	0	0	0	0	0	0	0	0	0	0	0
rno-piR-60568	0	0	0	0	0	0	0	0	0	0	0	0	0	0	0	0	0	0	0	0	0	0
rno-piR-60569	0	0	0	0	0	0	0	0	0	0	0	0	0	0	0	0	0	0	0	0	0	0
rno-piR-60570	0	0	0	0	0	0	0	0	0	0	0	0	0	0	0	0	0	0	0	0	0	0
rno-piR-60575	0	0	0	0	0	0	0	0	0	0	0	0	0	0	0	0	0	0	0	0	0	0
rno-piR-60685	0	0	0	0	0	0	0	0	0	0	0	0	0	0	0	0	0	0	0	0	0	0
rno-piR-60886	0	0	0	0	0	0	0	0	0	0	0	0	0	0	0	0	0	0	0	0	0	0
rno-piR-60888	0	0	0	0	0	0	0	0	0	0	0	0	0	0	0	0	0	0	0	0	0	0
rno-piR-60965	0	0	0	0	0	0	0	0	0	0	0	0	0	0	0	0	0	0	0	0	0	0
rno-piR-60968	0	0	0	0	0	0	0	0	0	0	0	0	0	0	0	0	0	0	0	0	0	0
rno-piR-61041	0	0	0	0	0	0	0	0	0	0	0	0	0	0	0	0	0	0	0	0	0	0
rno-piR-61042	0	0	0	0	0	0	0	0	0	0	0	0	0	0	0	0	0	0	0	0	0	0
rno-piR-61131	0	0	0	0	0	0	0	0	0	0	0	0	0	0	0	0	0	0	0	0	0	0
rno-piR-61384	0	0	0	0	0	0	0	0	0	0	0	0	0	0	0	0	0	0	0	0	0	0
rno-piR-61407	0	0	0	0	0	0	0	0	0	0	0	0	0	0	0	0	0	0	0	0	0	0
rno-piR-61425	0	0	0	0	0	0	0	0	0	0	0	0	0	0	0	0	0	0	0	0	0	0
rno-piR-61428	0	0	0	0	0	0	0	0	0	0	0	0	0	0	0	0	0	0	0	0	0	0
rno-piR-61429	0	0	0	0	0	0	0	0	0	0	0	0	0	0	0	0	0	0	0	0	0	0
rno-piR-61436	0	0	0	0	0	0	0	0	0	0	0	0	0	0	0	0	0	0	0	0	0	0
rno-piR-61443	0	0	0	0	0	0	0	0	0	0	0	0	0	0	0	0	0	0	0	0	0	0
rno-piR-61454	0	0	0	0	0	0	0	0	0	0	0	0	0	0	0	0	0	0	0	0	0	0
rno-piR-61566	0	0	0	0	0	0	0	0	0	0	0	0	0	0	0	0	0	0	0	0	0	0
rno-piR-61577	0	0	0	0	0	0	0	0	0	0	0	0	0	0	0	0	0	0	0	0	0	0
rno-piR-61578	0	0	0	0	0	0	0	0	0	0	0	0	0	0	0	0	0	0	0	0	0	0
rno-piR-61671	0	0	0	0	0	0	0	0	0	0	0	0	0	0	0	0	0	0	0	0	0	0
rno-piR-61721	0	0	0	0	0	0	0	0	0	0	0	0	0	0	0	0	0	0	0	0	0	0
rno-piR-61816	0	0	0	0	0	0	0	0	0	0	0	0	0	0	0	0	0	0	0	0	0	0
rno-piR-61825	0	0	0	0	0	0	0	0	0	0	0	0	0	0	0	0	0	0	0	0	0	0
rno-piR-6204	0	0	0	0	0	0	0	0	0	0	0	0	0	0	0	0	0	0	0	0	0	0
rno-piR-62275	0	0	0	0	0	0	0	0	0	0	0	0	0	0	0	0	0	0	0	0	0	0
rno-piR-62300	0	0	0	0	0	0	0	0	0	0	0	0	0	0	0	0	0	0	0	0	0	0
rno-piR-62301	0	0	0	0	0	0	0	0	0	0	0	0	0	0	0	0	0	0	0	0	0	0
rno-piR-62302	0	0	0	0	0	0	0	0	0	0	0	0	0	0	0	0	0	0	0	0	0	0
rno-piR-62303	0	0	0	0	0	0	0	0	0	0	0	0	0	0	0	0	0	0	0	0	0	0
rno-piR-62304	0	0	0	0	0	0	0	0	0	0	0	0	0	0	0	0	0	0	0	0	0	0
rno-piR-62307	0	0	0	0	0	0	0	0	0	0	0	0	0	0	0	0	0	0	0	0	0	0
rno-piR-62345	0	0	0	0	0	0	0	0	0	0	0	0	0	0	0	0	0	0	0	0	0	0
rno-piR-62346	0	0	0	0	0	0	0	0	0	0	0	0	0	0	0	0	0	0	0	0	0	0
rno-piR-62472	0	0	0	0	0	0	0	0	0	0	0	0	0	0	0	0	0	0	0	0	0	0
rno-piR-62481	0	0	0	0	0	0	0	0	0	0	0	0	0	0	0	0	0	0	0	0	0	0
rno-piR-62648	0	0	0	0	0	0	0	0	0	0	0	0	0	0	0	0	0	0	0	0	0	0
rno-piR-6480	0	0	0	0	0	0	0	0	0	0	0	0	0	0	0	0	0	0	0	0	0	0
rno-piR-694	0	0	0	0	0	0	0	0	0	0	0	0	0	0	0	0	0	0	0	0	0	0
rno-piR-7037	0	0	0	0	0	0	0	0	0	0	0	0	0	0	0	0	0	0	0	0	0	0
rno-piR-7046	0	0	0	0	0	0	0	0	0	0	0	0	0	0	0	0	0	0	0	0	0	0
rno-piR-710	0	0	0	0	0	0	0	0	0	0	0	0	0	0	0	0	0	0	0	0	0	0
rno-piR-7177	0	0	0	0	0	0	0	0	0	0	0	0	0	0	0	0	0	0	0	0	0	0
rno-piR-7369	0	0	0	0	0	0	0	0	0	0	0	0	0	0	0	0	0	0	0	0	0	0
rno-piR-7503	0	0	0	0	0	0	0	0	0	0	0	0	0	0	0	0	0	0	0	0	0	0
rno-piR-7508	0	0	0	0	0	0	0	0	0	0	0	0	0	0	0	0	0	0	0	0	0	0
rno-piR-8046	0	0	0	0	0	0	0	0	0	0	0	0	0	0	0	0	0	0	0	0	0	0
rno-piR-8300	0	0	0	0	0	0	0	0	0	0	0	0	0	0	0	0	0	0	0	0	0	0
rno-piR-8324	0	0	0	0	0	0	0	0	0	0	0	0	0	0	0	0	0	0	0	0	0	0
rno-piR-846	0	0	0	0	0	0	0	0	0	0	0	0	0	0	0	0	0	0	0	0	0	0
rno-piR-873	0	0	0	0	0	0	0	0	0	0	0	0	0	0	0	0	0	0	0	0	0	0
rno-piR-8750	0	0	0	0	0	0	0	0	0	0	0	0	0	0	0	0	0	0	0	0	0	0
rno-piR-9260	0	0	0	0	0	0	0	0	0	0	0	0	0	0	0	0	0	0	0	0	0	0
rno-piR-9283	0	0	0	0	0	0	0	0	0	0	0	0	0	0	0	0	0	0	0	0	0	0
rno-piR-9419	0	0	0	0	0	0	0	0	0	0	0	0	0	0	0	0	0	0	0	0	0	0
rno-piR-9439	0	0	0	0	0	0	0	0	0	0	0	0	0	0	0	0	0	0	0	0	0	0
rno-piR-9519	0	0	0	0	0	0	0	0	0	0	0	0	0	0	0	0	0	0	0	0	0	0
rno-piR-9540	0	0	0	0	0	0	0	0	0	0	0	0	0	0	0	0	0	0	0	0	0	0
rno-piR-9676	0	0	0	0	0	0	0	0	0	0	0	0	0	0	0	0	0	0	0	0	0	0
