# Supplementary material for: Cerebrospinal fluid extracellular vesicle-derived miR-9-3p in spinal cord injury with neuroprotective implications and biomarker development
Source: Commun Biol. 2025 Oct 27;8:1498. doi: 10.1038/s42003-025-08947-3 (PMC12559747; doi:10.1038/s42003-025-08947-3)
Supplement: Supplementary file 5 — Supplementary Data 3 [file 42003_2025_8947_MOESM5_ESM.xlsx]

## Sheet: CSF
Name	log2FC	-LOG10 FDR pvalue
rno-miR-320-3p	0.367599	0.446559
rno-miR-495	0	0
rno-miR-322-3p	0.567851	0.409078
rno-miR-218a-1-3p	0	0
rno-miR-543-3p	0	0
rno-miR-451-5p	1.52441	0.712747
rno-miR-741-3p	-0.00242622	0
rno-miR-6325	0	0
rno-miR-291b	0	0
rno-miR-291a-3p	0	0
rno-miR-148a-5p	-0.00242622	0
rno-miR-216b-5p	0	0
rno-miR-224-3p	0	0
rno-miR-338-5p	2.56578	0
rno-miR-329-3p	5.12377	0
rno-miR-362-3p	0	0
rno-miR-122b	0	0
rno-miR-3587	0	0
rno-miR-376c-3p	0.657714	0.30356
rno-miR-499-3p	0	0
rno-miR-448-5p	-1.05111	0
rno-miR-181c-5p	0.094701	0.0293448
rno-miR-181a-5p	-0.140367	0.094191
rno-miR-181b-5p	0.585394	0.509767
rno-miR-181d-5p	0.266938	0.0630573
rno-miR-100-5p	0.108645	0.0697661
rno-miR-99a-5p	-0.182188	0.157091
rno-miR-582-3p	0	0
rno-miR-122-3p	-0.00254657	0
rno-miR-190b-3p	0	0
rno-miR-3596a	0	0
rno-miR-3596b	0	0
rno-miR-3544	3.97844	0
rno-miR-193b-3p	0	0
rno-miR-193a-3p	0	0
rno-miR-452-5p	0	0
rno-miR-483-5p	-0.162052	0.0887977
rno-miR-129-1-3p	4.93213	0
rno-miR-129-2-3p	0.887882	0.197376
rno-miR-22-3p	0.769475	0.602833
rno-miR-208b-5p	0	0
rno-miR-28-5p	-0.241774	0.104333
rno-miR-708-5p	-1.17796	0.762576
rno-miR-3542	0	0
rno-miR-541-5p	5.65063	0
rno-miR-1839-5p	0.965565	0.704292
rno-miR-872-5p	5.52565	0.222896
rno-miR-292-3p	0	0
rno-miR-295-3p	0	0
rno-miR-3592	0	0
rno-miR-543-5p	6.226	0
rno-miR-369-3p	6.79001	0.30565
rno-miR-410-3p	2.56596	0
rno-miR-34c-3p	-1.4084	0.446559
rno-miR-34b-3p	-1.35787	1.52231
rno-miR-34a-3p	4.4359	0
rno-miR-154-3p	0	0
rno-miR-382-3p	3.43859	0
rno-miR-500-5p	-0.00242622	0
rno-miR-362-5p	-0.910324	0.195594
rno-miR-501-5p	-0.00242622	0
rno-miR-487b-3p	7.42777	0.33178
rno-miR-425-5p	0.183814	0.105513
rno-miR-501-3p	0.174957	0.0106047
rno-miR-500-3p	-0.416177	0.197376
rno-miR-652-3p	-0.529947	0.360719
rno-miR-6329	0	0
rno-miR-511-3p	0.51713	0.197376
rno-miR-409a-3p	2.35674	0.780411
rno-miR-363-3p	2.59053	0.0941005
rno-miR-7a-1-3p	-0.00244806	0.000125932
rno-miR-196c-3p	0	0
rno-miR-652-5p	-0.00242622	0
rno-miR-125b-2-3p	2.7397	0.605115
rno-miR-672-3p	-0.00242622	0
rno-miR-3576	0	0
rno-miR-3557-3p	0	0
rno-miR-10b-3p	1.4894	0.525656
rno-miR-214-3p	-0.85377	0.482415
rno-miR-125a-3p	-0.206728	0.102298
rno-miR-199a-3p	-0.000724395	0.000125932
rno-miR-206-5p	0	0
rno-miR-16-3p	-0.00244345	0
rno-miR-181a-2-3p	-5.08245	0
rno-miR-665	6.48564	0.28777
rno-miR-181c-3p	1.3234	0.30565
rno-miR-181a-1-3p	-0.300312	0.120367
rno-miR-1247-5p	-0.400941	0
rno-miR-3556b	0	0
rno-miR-132-5p	4.37094	0
rno-miR-221-5p	5.93323	0
rno-miR-146a-3p	0.370493	0.134177
rno-miR-212-5p	0	0
rno-miR-1249	7.47948	0.33473
rno-miR-802-3p	-0.00251635	0
rno-miR-137-5p	0	0
rno-miR-125b-1-3p	2.32536	1.01525
rno-miR-3596c	0	0
rno-miR-190a-3p	-0.00250016	0
rno-miR-292-5p	-0.0024909	0
rno-miR-293-5p	0	0
rno-miR-295-5p	0	0
rno-miR-136-5p	-0.00242622	0
rno-miR-130b-5p	-0.00242622	0
rno-miR-29a-5p	-0.00243128	0
rno-miR-17-2-3p	-0.00242622	0
rno-miR-17-1-3p	0.0753267	0.0225808
rno-miR-20b-3p	4.65227	0
rno-miR-20a-3p	-0.00247109	0
rno-miR-18a-3p	-0.00242622	0
rno-miR-93-3p	0.347717	0.104333
rno-miR-3575	0	0
rno-miR-378a-3p	-0.158376	0.0902887
rno-miR-336-3p	-0.00242622	0
rno-miR-3558-3p	-5.08455	0
rno-miR-3561-5p	0	0
rno-miR-219a-2-3p	6.45004	0
rno-miR-504	0	0
rno-miR-1839-3p	0	0
rno-miR-27b-5p	2.7747	0.669728
rno-miR-485-5p	3.81405	1.20234
rno-miR-879-5p	0	0
rno-let-7d-5p	-0.252337	0.312637
rno-miR-202-3p	-0.00251535	0.000125932
rno-miR-377-5p	0	0
rno-miR-329-5p	0	0
rno-miR-352	-0.00242622	0
rno-miR-219a-1-3p	-1.03147	0.197376
rno-miR-214-5p	-0.00242622	0
rno-miR-369-5p	1.6458	1.00176
rno-miR-219b	2.56602	0
rno-miR-770-5p	2.51379	0
rno-miR-107-3p	-1.09285	1.4316
rno-miR-103-3p	-0.396081	0.446559
rno-miR-3583-5p	2.58545	0
rno-miR-210-5p	0	0
rno-miR-381-5p	0	0
rno-miR-666-5p	0	0
rno-miR-222-3p	4.68293	0.197376
rno-miR-221-3p	1.63269	2.92959
rno-miR-434-5p	0	0
rno-miR-423-3p	5.64321	0.229746
rno-miR-133a-5p	0	0
rno-miR-138-5p	3.39081	13.7657
rno-miR-103-2-5p	0	0
rno-miR-107-5p	-0.00242622	0
rno-miR-298-3p	0	0
rno-miR-31a-5p	-1.08353	2.00913
rno-miR-6314	0	0
rno-miR-449c-5p	0	0
rno-miR-34b-5p	-0.902767	0.525656
rno-miR-34c-5p	-1.35913	3.92738
rno-miR-15a-3p	-0.0024279	0
rno-miR-6328	0	0
rno-miR-25-5p	1.25406	0.710335
rno-miR-187-5p	0	0
rno-miR-3552	-1.55602	0
rno-miR-92b-5p	-1.20871	0.360719
rno-miR-296-5p	-0.00242622	0
rno-miR-27a-5p	0.266374	0.0613973
rno-miR-342-5p	3.96073	0.164233
rno-miR-409b	0	0
rno-miR-540-3p	5.3792	0
rno-miR-92a-2-5p	-0.00244535	0
rno-miR-323-5p	8.60412	0.430457
rno-miR-409a-5p	5.74302	0
rno-miR-152-5p	0	0
rno-miR-92a-1-5p	-0.456712	0.195594
rno-miR-496-5p	0	0
rno-miR-494-5p	0	0
rno-miR-410-5p	-2.5141	0
rno-miR-496-3p	4.67846	0
rno-miR-344g	0	0
rno-miR-344b-5p	0	0
rno-miR-1956-5p	-0.00242622	0
rno-miR-293-3p	0	0
rno-miR-378b	-0.151163	0.0456263
rno-miR-541-3p	0	0
rno-miR-203b-5p	0	0
rno-miR-487b-5p	0	0
rno-miR-203a-5p	0	0
rno-miR-22-5p	0.665716	0.197376
rno-miR-19b-2-5p	0	0
rno-miR-19b-1-5p	2.56596	0
rno-miR-9a-3p	3.54338	16.7378
rno-miR-3546	0	0
rno-miR-208b-3p	-0.00244419	0.000125932
rno-miR-208a-3p	-0.0024532	0
rno-miR-9b-3p	-0.00242622	0
rno-miR-466b-3p	-0.00242622	0
rno-miR-3586-3p	-0.0024824	0
rno-miR-374-5p	-0.651968	0.28777
rno-miR-466b-2-3p	0	0
rno-miR-421-3p	1.11062	0.360119
rno-miR-23b-3p	-1.15644	1.03278
rno-miR-23a-3p	-0.322574	0.197376
rno-miR-217-3p	0	0
rno-miR-376b-3p	4.00445	9.75178
rno-miR-433-3p	5.78577	0
rno-miR-425-3p	-0.366256	0.195594
rno-miR-376a-3p	2.9073	4.29234
rno-miR-3549	0	0
rno-miR-489-3p	-0.00242622	0
rno-miR-215	6.08665	0.265079
rno-miR-628	0	0
rno-miR-1843b-5p	-0.693571	0.0792977
rno-miR-1193-5p	0	0
rno-miR-451-3p	0	0
rno-miR-380-5p	-0.00242622	0
rno-miR-135b-3p	0	0
rno-miR-3559-3p	-0.00246256	0.000125932
rno-miR-568	0	0
rno-miR-297	0	0
rno-miR-466d	0	0
rno-miR-1297	0	0
rno-miR-384-3p	2.1036	0
rno-miR-544-3p	0	0
rno-miR-450b-3p	0.552695	0.382718
rno-miR-547-3p	0	0
rno-miR-592	2.56578	0
rno-miR-186-5p	0.81669	0.560889
rno-miR-20b-5p	0.945196	0.446559
rno-miR-93-5p	0.678373	1.20234
rno-miR-17-5p	1.34834	0.552279
rno-miR-3560	0	0
rno-miR-10a-3p	0.985365	0.28047
rno-miR-7a-2-3p	2.56578	0
rno-miR-21-3p	5.14733	0.200575
rno-miR-490-3p	2.56578	0
rno-miR-191a-5p	0.159836	0.229746
rno-miR-708-3p	-2.68424	1.57892
rno-miR-99b-3p	0.899625	0.30565
rno-miR-99a-3p	-0.315635	0.0496847
rno-miR-100-3p	-0.142981	0
rno-miR-540-5p	0	0
rno-miR-679	0	0
rno-miR-224-5p	0.199047	0.0444387
rno-miR-105	0	0
rno-miR-96-3p	0	0
rno-miR-33-3p	-0.00254529	0
rno-miR-3594-3p	0	0
rno-miR-216b-3p	0	0
rno-miR-1912-3p	-2.15499	0
rno-miR-3120	-0.00245549	0
rno-miR-674-3p	1.03856	0.271285
rno-miR-216a-3p	0	0
rno-miR-323-3p	6.09419	6.48705
rno-miR-99b-5p	-0.93412	2.2668
rno-miR-28-3p	0.331745	0.197376
rno-miR-201-5p	0	0
rno-miR-483-3p	-0.313786	0.19627
rno-miR-383-5p	-0.00249305	0
rno-miR-3548	0	0
rno-miR-322-5p	-0.0702704	0.0446349
rno-miR-497-5p	0.0408801	0.00942997
rno-miR-349	0	0
rno-miR-449a-3p	0	0
rno-miR-133c	0	0
rno-miR-3543	0	0
rno-miR-370-5p	2.56596	0
rno-miR-3553	0	0
rno-miR-301a-3p	0.327556	0.0903285
rno-miR-130b-3p	1.75194	1.31918
rno-miR-301b-3p	-0.00242622	0
rno-miR-130a-3p	-0.133261	0.130271
rno-miR-140-5p	6.77205	0.30565
rno-miR-142-5p	0.381677	0.257533
rno-miR-539-3p	4.78463	0
rno-miR-485-3p	5.96033	0
rno-miR-291a-5p	0	0
rno-miR-136-3p	8.80733	0.446559
rno-miR-188-5p	4.81111	0
rno-miR-200a-5p	3.43979	0
rno-miR-200b-5p	-0.00242772	0
rno-miR-532-5p	-0.262207	0.197376
rno-miR-511-5p	2.56578	0
rno-miR-218b	0	0
rno-miR-218a-2-3p	0	0
rno-miR-6316	0	0
rno-miR-126a-5p	1.02146	2.09399
rno-miR-25-3p	0.281475	0.142424
rno-miR-497-3p	0	0
rno-miR-195-3p	-0.00249712	0.000125932
rno-miR-383-3p	0	0
rno-miR-181d-3p	-0.00253648	0
rno-miR-1306-5p	1.1516	0.47709
rno-miR-324-3p	-0.649298	0.0731463
rno-miR-6334	0	0
rno-miR-194-3p	0	0
rno-miR-935	0	0
rno-miR-3558-5p	3.43859	0.134177
rno-miR-490-5p	3.43859	0
rno-miR-488-5p	0	0
rno-miR-3594-5p	-1.61632	0
rno-miR-199a-5p	2.02364	0.602066
rno-miR-361-3p	4.67001	0.197376
rno-miR-760-5p	0	0
rno-miR-345-3p	0.107163	0.0225808
rno-miR-10b-5p	0.587594	0.512067
rno-miR-3550	0	0
rno-miR-106b-3p	2.56667	0.0941005
rno-miR-676	0.323451	0.197376
rno-miR-146b-3p	-0.00242622	0
rno-miR-325-5p	0	0
rno-miR-26a-3p	-0.0025515	0
rno-miR-532-3p	6.95519	0.30565
rno-miR-326-3p	1.20776	0.272747
rno-miR-3583-3p	-0.00242622	0
rno-miR-5132-3p	-0.00242622	0
rno-miR-26b-3p	-0.00242622	0
rno-miR-327	0	0
rno-miR-15b-3p	5.98095	0.257533
rno-miR-1188-3p	0	0
rno-miR-3556a	0	0
rno-miR-6332	0	0
rno-miR-324-5p	0.279237	0.197376
rno-miR-6327	0	0
rno-miR-874-5p	0	0
rno-miR-337-5p	-3.17208	2.61048
rno-miR-138-1-3p	5.14826	0
rno-miR-760-3p	0.929086	0.30565
rno-miR-1247-3p	-5.08234	0
rno-miR-128-1-5p	2.56578	0
rno-miR-363-5p	-0.00242622	0
rno-miR-667-5p	0	0
rno-miR-299b-5p	0	0
rno-miR-200c-5p	0	0
rno-miR-7578	0	0
rno-miR-5132-5p	2.52667	0
rno-miR-223-5p	1.70618	0.897869
rno-miR-124-5p	0	0
rno-miR-151-3p	-0.0450393	0.00942997
rno-let-7b-3p	-0.500715	0.104333
rno-miR-98-3p	-0.00247716	0.000125932
rno-miR-3596d	0	0
rno-let-7a-1-3p	-2.25551	0.762576
rno-let-7f-1-3p	3.43898	0
rno-let-7f-2-3p	0	0
rno-let-7d-3p	-1.77916	2.21925
rno-let-7e-3p	3.4289	0
rno-miR-31b	0	0
rno-miR-379-3p	0	0
rno-miR-294	0	0
rno-miR-673-5p	0	0
rno-miR-181b-1-3p	-0.00242622	0
rno-miR-181b-2-3p	-0.00242622	0
rno-miR-188-3p	0	0
rno-miR-155-3p	0	0
rno-miR-378a-5p	-6.06087	0.637681
rno-miR-542-5p	0.519745	0.30565
rno-miR-3102	-2.05376	0
rno-miR-344i	0	0
rno-miR-127-5p	-2.14186	0
rno-miR-192-5p	6.1375	0.267764
rno-miR-192-3p	-0.00250046	0
rno-miR-3084b-3p	0	0
rno-miR-874-3p	3.43859	0
rno-miR-3566	0	0
rno-miR-6318	0	0
rno-let-7i-3p	2.56604	0
rno-miR-328b-3p	-0.00244229	0
rno-miR-328a-3p	0.377704	0.197376
rno-miR-664-1-5p	0	0
rno-miR-664-2-5p	0.622576	0.225709
rno-miR-30c-2-3p	-0.323143	0.104333
rno-miR-30c-1-3p	0.391202	0.118076
rno-miR-30b-3p	1.50491	0.360119
rno-miR-150-3p	6.12495	0.267764
rno-miR-6326	0	0
rno-miR-29b-5p	3.43894	0
rno-let-7c-1-3p	-0.0025301	0
rno-let-7a-2-3p	0	0
rno-let-7g-3p	-0.00242622	0
rno-miR-210-3p	0.760666	0.333131
rno-miR-134-3p	0	0
rno-miR-374-3p	1.00987	0.330648
rno-miR-879-3p	5.33542	0
rno-miR-3593-3p	0	0
rno-miR-412-3p	2.56596	0
rno-miR-207	0	0
rno-miR-544-5p	-0.00242622	0
rno-miR-30d-3p	0.286135	0.0293448
rno-miR-30e-3p	-0.350796	0.30565
rno-miR-30a-3p	-0.246889	0.158049
rno-miR-6331	0	0
rno-miR-129-5p	0.999646	1.62572
rno-miR-743b-3p	0	0
rno-miR-743a-3p	-0.00242622	0
rno-miR-742-3p	0	0
rno-miR-551b-5p	2.56596	0
rno-miR-191b	0	0
rno-miR-148b-5p	-0.00242622	0
rno-miR-382-5p	3.33241	13.4681
rno-miR-1306-3p	3.78909	0.156214
rno-miR-873-3p	3.43894	0
rno-miR-208a-5p	0	0
rno-miR-3589	0	0
rno-miR-764-3p	-1.86535	1.89757
rno-miR-365-5p	-0.00242622	0
rno-miR-296-3p	3.95509	0
rno-miR-6216	0.260717	0.104333
rno-miR-344b-1-3p	0	0
rno-miR-3074	3.43876	0
rno-miR-330-3p	5.64978	0
rno-miR-32-3p	-0.0978672	0.00942997
rno-miR-1-5p	0	0
rno-miR-674-5p	0.391999	0.28777
rno-miR-759	0	0
rno-miR-761	0	0
rno-miR-873-5p	6.48999	0
rno-miR-455-3p	-1.94257	0.988608
rno-miR-878	0	0
rno-miR-186-3p	0	0
rno-miR-331-3p	3.99447	0
rno-miR-3584-3p	0	0
rno-miR-370-3p	0	0
rno-miR-320-5p	0	0
rno-miR-3557-5p	0	0
rno-miR-3578	0	0
rno-miR-375-5p	-5.08245	0
rno-miR-3579	0	0
rno-miR-762	0	0
rno-miR-598-5p	0	0
rno-miR-138-2-3p	6.94231	0.30565
rno-miR-301b-5p	0	0
rno-miR-301a-5p	2.54992	0
rno-miR-130a-5p	0	0
rno-miR-191a-3p	3.9309	0.163848
rno-miR-204-3p	-0.992563	0.885361
rno-miR-133b-5p	-0.00259836	0
rno-miR-539-5p	0	0
rno-miR-3569	0	0
rno-miR-709	-1.10202	0.378902
rno-miR-503-3p	0.574682	0.0731463
rno-miR-144-5p	-0.00256638	0.000125932
rno-miR-145-3p	-1.10129	0.197376
rno-miR-211-3p	-0.00242622	0
rno-miR-298-5p	8.16525	0.382718
rno-miR-421-5p	0	0
rno-miR-551b-3p	0	0
rno-miR-222-5p	0.0955166	0.019074
rno-miR-666-3p	5.65034	0
rno-miR-103-1-5p	0	0
rno-miR-711	0	0
rno-miR-149-3p	-0.00242622	0
rno-miR-505-5p	0.24425	0.129213
rno-miR-3584-5p	0	0
rno-miR-326-5p	-0.00242622	0
rno-miR-128-2-5p	0	0
rno-miR-328a-5p	-0.00242622	0
rno-miR-615	0	0
rno-miR-23a-5p	2.57333	0
rno-miR-193b-5p	2.60453	0.0941005
rno-miR-23b-5p	-0.00242622	0
rno-miR-3570	0	0
rno-miR-376a-5p	0	0
rno-miR-344b-3p	0	0
rno-miR-351-3p	1.11126	0.360939
rno-miR-331-5p	0	0
rno-miR-3068-3p	5.36172	0.212509
rno-miR-143-5p	0	0
rno-miR-764-5p	0	0
rno-miR-877	2.2708	0.446559
rno-miR-505-3p	6.47089	0.28777
rno-miR-153-5p	0	0
rno-miR-145-5p	-1.24468	0.93621
rno-miR-678	0	0
rno-miR-203a-3p	-0.0293651	0.000125932
rno-miR-6317	0	0
rno-miR-1224	8.16052	0.382718
rno-miR-702-5p	-2.29489	0
rno-miR-33-5p	3.43859	0
rno-miR-24-2-5p	-0.00244653	0
rno-miR-24-1-5p	0	0
rno-miR-376b-5p	0	0
rno-miR-376c-5p	0	0
rno-miR-3595	0	0
rno-miR-770-3p	2.56596	0
rno-miR-632	0	0
rno-miR-147	3.0607	0.836239
rno-miR-3084b-5p	0	0
rno-miR-3084a-5p	3.99546	0
rno-miR-106b-5p	0.552245	0.197376
rno-miR-20a-5p	0.507839	1.01525
rno-miR-141-3p	-0.621026	0.30356
rno-miR-200a-3p	-6.84481	0.824282
rno-miR-132-3p	7.04985	0.30565
rno-miR-212-3p	5.27425	0
rno-miR-883-3p	-0.00242622	0
rno-miR-881-3p	0	0
rno-miR-124-3p	3.12061	5.63246
rno-miR-18a-5p	7.26351	0.319957
rno-miR-200c-3p	-0.701624	0.308504
rno-miR-200b-3p	-0.00252464	0.000125932
rno-miR-429	0.688492	0.146929
rno-miR-216a-5p	0	0
rno-miR-365-3p	-0.278091	0.0463975
rno-miR-3571	0	0
rno-miR-101a-3p	0.245101	0.0463975
rno-miR-101b-3p	0.0902045	0.0444387
rno-miR-144-3p	1.62659	1.16087
rno-miR-582-5p	-0.00242622	0
rno-miR-741-5p	0	0
rno-miR-126b	0	0
rno-miR-140-3p	2.08265	1.33363
rno-miR-10a-5p	0.337817	0.359863
rno-miR-463-5p	0	0
rno-miR-433-5p	3.97899	0
rno-miR-471-5p	-0.00253815	0
rno-miR-598-3p	2.51054	3.92738
rno-miR-742-5p	0	0
rno-miR-880-5p	0	0
rno-miR-509-5p	0	0
rno-miR-880-3p	0	0
rno-miR-6321	0	0
rno-miR-217-5p	5.09142	0
rno-miR-449c-3p	0	0
rno-miR-3590-3p	-0.00244578	0.000125932
rno-miR-29a-3p	1.04255	3.50501
rno-miR-29b-3p	-0.120376	0.0731463
rno-miR-29c-3p	0.659735	0.92105
rno-miR-195-5p	0.379244	0.197376
rno-miR-15a-5p	1.48196	1.84822
rno-miR-15b-5p	1.63904	3.10919
rno-miR-16-5p	1.19199	9.34123
rno-miR-503-5p	2.06726	2.33264
rno-miR-21-5p	1.55396	4.32413
rno-miR-3099	6.82089	0.30565
rno-miR-6333	0	0
rno-miR-196a-5p	0.0769266	0.0490908
rno-miR-196b-5p	-0.150193	0.0333725
rno-miR-196c-5p	4.67805	0.197376
rno-miR-1193-3p	0	0
rno-miR-154-5p	4.06701	3.88975
rno-miR-411-5p	0.436542	0.197376
rno-miR-6330	0	0
rno-miR-381-3p	1.95825	1.19347
rno-miR-466c-3p	0	0
rno-miR-1949	-0.00242622	0
rno-miR-875	0	0
rno-miR-3561-3p	0	0
rno-miR-300-3p	1.85662	1.4316
rno-miR-1843a-5p	-0.823618	0.30565
rno-miR-183-5p	1.90391	0.776116
rno-miR-135b-5p	0	0
rno-miR-135a-5p	-2.24278	0
rno-miR-411-3p	-0.00242622	0
rno-miR-380-3p	4.14712	4.46699
rno-miR-455-5p	-1.64096	0.302815
rno-miR-299b-3p	0	0
rno-miR-299a-3p	2.58016	0
rno-miR-466b-5p	2.31196	0.875549
rno-miR-881-5p	-0.00242622	0
rno-miR-871-5p	0	0
rno-miR-743a-5p	0	0
rno-miR-664-3p	0.734615	0.351106
rno-miR-32-5p	3.93405	0.163848
rno-miR-92b-3p	-0.0439542	0.0225808
rno-miR-92a-3p	1.10334	1.15801
rno-miR-450a-3p	-4.03809	0
rno-miR-465-5p	0	0
rno-miR-3065-5p	3.82132	0
rno-miR-335	-0.627005	0.759277
rno-miR-3588	0	0
rno-miR-128-3p	2.47842	5.81901
rno-miR-336-5p	0	0
rno-miR-547-5p	0	0
rno-miR-3065-3p	0	0
rno-miR-3574	0	0
rno-miR-484	4.37561	0.189299
rno-miR-344a-5p	0	0
rno-miR-802-5p	-0.00242622	0
rno-miR-6324	5.40733	0.213533
rno-miR-452-3p	0	0
rno-miR-148a-3p	4.69037	0.197376
rno-miR-148b-3p	3.99541	0.164233
rno-miR-152-3p	-3.49035	0.93621
rno-miR-101a-5p	2.56578	0
rno-miR-6319	-0.00244229	0
rno-miR-338-3p	-0.270684	0.116016
rno-miR-141-5p	-0.00242622	0
rno-miR-3541	0	0
rno-miR-125b-5p	-0.233215	0.19627
rno-miR-125a-5p	-0.297288	0.200575
rno-miR-351-5p	-0.120638	0.129213
rno-miR-3586-5p	-0.00242622	0
rno-miR-339-5p	0.830651	0.202064
rno-miR-673-3p	-0.00242622	0
rno-miR-671	3.98544	0.164233
rno-miR-340-3p	2.57839	0
rno-miR-486	1.1419	1.4316
rno-miR-205	-1.90003	1.20234
rno-miR-196b-3p	0	0
rno-miR-151-5p	-0.0767896	0.0490908
rno-miR-127-3p	1.77479	2.98338
rno-miR-196a-3p	0	0
rno-miR-341	3.21414	3.73518
rno-miR-101b-5p	0	0
rno-miR-126a-3p	0.318212	0.228798
rno-miR-187-3p	-0.738603	0.762576
rno-miR-19a-5p	-0.00242622	0
rno-miR-139-5p	2.49269	5.81901
rno-miR-3473	6.36576	0.28047
rno-miR-290	0	0
rno-miR-342-3p	0.60671	0.87244
rno-miR-150-5p	0.938539	1.17871
rno-miR-343	0	0
rno-miR-330-5p	-1.63311	0.945086
rno-miR-1199-5p	0	0
rno-miR-1843a-3p	-1.8585	0.762576
rno-miR-1843b-3p	3.43885	0
rno-miR-6315	0	0
rno-miR-149-5p	0.266777	0.19627
rno-miR-3085	0	0
rno-miR-3577	0	0
rno-miR-3551-5p	0	0
rno-miR-9a-5p	-0.509662	0.276818
rno-miR-494-3p	4.96862	0.197376
rno-miR-471-3p	0	0
rno-miR-3551-3p	0	0
rno-miR-201-3p	0	0
rno-miR-6320	0	0
rno-miR-3585-3p	-0.00242622	0
rno-miR-872-3p	0.0565987	0.000798368
rno-miR-493-3p	2.56602	0
rno-miR-377-3p	0	0
rno-miR-183-3p	1.02596	0
rno-miR-667-3p	6.77207	0.30565
rno-miR-3559-5p	-0.0024463	0.000125932
rno-miR-29c-5p	0.498672	0
rno-miR-3580-3p	-0.00242622	0
rno-miR-871-3p	0	0
rno-miR-146b-5p	1.89218	3.73518
rno-miR-146a-5p	0.285878	0.17605
rno-miR-143-3p	0.511174	0.552279
rno-miR-3547	-0.00242622	0
rno-miR-339-3p	-0.386326	0.249785
rno-miR-423-5p	0.736456	1.01525
rno-miR-3573-5p	0	0
rno-let-7e-5p	-0.831689	1.7548
rno-miR-98-5p	-0.302716	0.218346
rno-let-7f-5p	-0.286869	0.30565
rno-let-7a-5p	-0.361595	0.446559
rno-let-7c-5p	-0.27423	0.52248
rno-let-7b-5p	-0.332975	0.885361
rno-let-7g-5p	0.49382	1.83015
rno-let-7i-5p	0.287594	0.446559
rno-miR-672-5p	-0.674278	0.269021
rno-miR-463-3p	-0.00242622	0
rno-miR-190a-5p	-0.260819	0
rno-miR-190b-5p	-1.6319	0.378902
rno-miR-465-3p	0	0
rno-miR-344a-3p	0	0
rno-miR-509-3p	0	0
rno-miR-219a-5p	-1.6412	0
rno-miR-702-3p	1.00755	0.156214
rno-miR-3072	0	0
rno-miR-3590-5p	0	0
rno-miR-1199-3p	0	0
rno-miR-31a-3p	0	0
rno-miR-1912-5p	0	0
rno-miR-345-5p	-5.65314	0
rno-miR-883-5p	0	0
rno-miR-3580-5p	0	0
rno-miR-6323	0	0
rno-miR-7a-5p	-0.198439	0.129213
rno-miR-7b	1.96841	0.30565
rno-miR-1b	-1.00578	0.762576
rno-miR-1-3p	-1.58231	1.0896
rno-miR-206-3p	-3.60947	5.4011
rno-miR-184	-0.722293	0.179541
rno-miR-139-3p	0.408188	0.0731463
rno-miR-185-5p	0.860288	3.27335
rno-miR-122-5p	-0.747801	0.25025
rno-miR-876	0	0
rno-miR-449a-5p	-0.854073	0.988608
rno-miR-34a-5p	0.466159	0.509767
rno-miR-3593-5p	-0.00242622	0
rno-miR-24-3p	0.35516	0.607516
rno-miR-1956-3p	0	0
rno-miR-3064-5p	-5.09409	0
rno-miR-3564	0	0
rno-miR-193a-5p	-1.9428	0.607516
rno-miR-379-5p	0.952015	0.197376
rno-miR-412-5p	4.6785	0
rno-miR-675-5p	4.90525	0.197376
rno-miR-1896	0	0
rno-miR-1188-5p	5.65003	0
rno-miR-758-5p	0	0
rno-miR-299a-5p	-0.00242622	0
rno-miR-384-5p	2.12331	0.607516
rno-miR-30d-5p	0.00606832	0.000125932
rno-miR-30b-5p	-0.360033	0.197376
rno-miR-30c-5p	-0.880032	0.712747
rno-miR-30a-5p	-0.268321	0.446559
rno-miR-30e-5p	-0.433053	1.40747
rno-miR-194-5p	-2.07717	0.655797
rno-miR-135a-3p	-1.72474	0
rno-miR-142-3p	-0.10014	0.0444387
rno-miR-675-3p	0	0
rno-miR-668	0	0
rno-miR-223-3p	1.66811	6.85761
rno-miR-347	0	0
rno-miR-489-5p	3.99691	0
rno-miR-346	4.67858	0
rno-miR-3075	3.43352	0.134177
rno-miR-6322	0	0
rno-miR-431	1.06433	0.197376
rno-miR-542-3p	1.018	0.545554
rno-miR-134-5p	1.99341	1.19347
rno-miR-466c-5p	0.361889	0.0731463
rno-miR-19b-3p	4.23334	0.179541
rno-miR-19a-3p	-0.0024842	0
rno-miR-2985	0	0
rno-miR-743b-5p	0	0
rno-miR-3568	0	0
rno-miR-499-5p	-0.0190272	0.000125932
rno-miR-155-5p	1.12228	3.08124
rno-miR-3572	-0.00242622	0
rno-miR-340-5p	-0.225772	0.105513
rno-miR-361-5p	0.582872	0.446559
rno-miR-137-3p	4.17625	8.34911
rno-miR-26a-5p	-0.258167	0.360719
rno-miR-26b-5p	0.0423336	0.0454674
rno-miR-350	-0.263787	0.0333725
rno-miR-3585-5p	-0.00242622	0
rno-miR-27a-3p	0.336875	0.179541
rno-miR-27b-3p	-0.344966	0.189299
rno-miR-653-3p	-0.00248561	0
rno-miR-337-3p	-0.24079	0
rno-miR-1298	-1.5085	5.4598
rno-miR-204-5p	-1.51024	5.74618
rno-miR-211-5p	-0.632183	0.200575
rno-miR-3573-3p	0	0
rno-miR-202-5p	-0.00242622	0.000125932
rno-miR-9b-5p	0	0
rno-miR-3084a-3p	-0.00242622	0
rno-miR-653-5p	0	0
rno-miR-488-3p	2.18682	0.359863
rno-miR-203b-3p	-0.00242622	0
rno-miR-300-5p	5.15609	0
rno-miR-3084a-1-5p	0	0
rno-miR-153-3p	-0.332119	0.0463975
rno-miR-448-3p	-1.54303	11.0247
rno-miR-3068-5p	-0.202067	0.0463975
rno-miR-3562	0	0
rno-miR-493-5p	3.95279	0
rno-miR-218a-5p	0.852231	0.179541
rno-miR-6215	-0.00242622	0
rno-miR-325-3p	2.02272	1.01525
rno-miR-29b-1-5p	0	0
rno-miR-185-3p	0	0
rno-miR-434-3p	8.72742	0.446559
rno-miR-3064-3p	0	0
rno-miR-182	0.596813	0.213533
rno-miR-96-5p	-0.00242622	0
rno-miR-133b-3p	4.3836	0.189299
rno-miR-133a-3p	-1.92029	1.0896
rno-miR-758-3p	0	0
rno-miR-375-3p	-0.859203	1.09639
rno-miR-450b-5p	0.158585	0.116847
rno-miR-450a-5p	-0.0851576	0.0444387
rno-piR-10031	0	0
rno-piR-10093	0	0
rno-piR-10559	0	0
rno-piR-1057	0	0
rno-piR-10666	0	0
rno-piR-11077	0	0
rno-piR-11309	0	0
rno-piR-11610	0	0
rno-piR-11614	0	0
rno-piR-11627	0	0
rno-piR-12445	0	0
rno-piR-12588	0	0
rno-piR-12669	0	0
rno-piR-12751	0	0
rno-piR-13062	0	0
rno-piR-13230	0	0
rno-piR-13388	0	0
rno-piR-13782	0	0
rno-piR-13889	0	0
rno-piR-13986	0	0
rno-piR-14178	0	0
rno-piR-14191	0	0
rno-piR-14253	0	0
rno-piR-14296	0	0
rno-piR-14660	0	0
rno-piR-14831	0	0
rno-piR-14974	0	0
rno-piR-15026	0	0
rno-piR-1503	0	0
rno-piR-15086	0	0
rno-piR-15276	0	0
rno-piR-15281	0	0
rno-piR-15676	0	0
rno-piR-15854	0	0
rno-piR-15919	0	0
rno-piR-16744	0	0
rno-piR-17440	0	0
rno-piR-17667	0	0
rno-piR-18085	0	0
rno-piR-18145	0	0
rno-piR-18253	0	0
rno-piR-18399	0	0
rno-piR-1854	0	0
rno-piR-18685	0	0
rno-piR-18725	0	0
rno-piR-18777	0	0
rno-piR-18859	0	0
rno-piR-18867	0	0
rno-piR-19171	0	0
rno-piR-20071	0	0
rno-piR-20102	0	0
rno-piR-20221	0	0
rno-piR-20326	0	0
rno-piR-20347	0	0
rno-piR-20375	0	0
rno-piR-2082	0	0
rno-piR-21662	0	0
rno-piR-22215	0	0
rno-piR-2222	0	0
rno-piR-22483	0	0
rno-piR-22722	0	0
rno-piR-22785	0	0
rno-piR-22817	0	0
rno-piR-22925	0	0
rno-piR-2325	0	0
rno-piR-23482	0	0
rno-piR-23502	0	0
rno-piR-23914	0	0
rno-piR-24085	0	0
rno-piR-2485	0	0
rno-piR-24861	0	0
rno-piR-25360	0	0
rno-piR-25547	0	0
rno-piR-25564	0	0
rno-piR-26301	0	0
rno-piR-26498	0	0
rno-piR-2670	0	0
rno-piR-27752	0	0
rno-piR-27931	0	0
rno-piR-27947	0	0
rno-piR-28007	0	0
rno-piR-28198	0	0
rno-piR-2831	0	0
rno-piR-29114	0	0
rno-piR-29418	0	0
rno-piR-29776	0	0
rno-piR-29989	0	0
rno-piR-30071	0	0
rno-piR-30326	0	0
rno-piR-30445	0	0
rno-piR-30534	0	0
rno-piR-30700	0	0
rno-piR-31329	0	0
rno-piR-32035	0	0
rno-piR-32557	0	0
rno-piR-32672	0	0
rno-piR-32812	0	0
rno-piR-33027	0	0
rno-piR-33074	0	0
rno-piR-33345	0	0
rno-piR-33395	0	0
rno-piR-33808	0	0
rno-piR-33991	0	0
rno-piR-34083	0	0
rno-piR-34324	0	0
rno-piR-3474	0	0
rno-piR-35169	0	0
rno-piR-35551	0	0
rno-piR-35552	0	0
rno-piR-36011	0	0
rno-piR-36043	0	0
rno-piR-36122	0	0
rno-piR-36744	0	0
rno-piR-36790	0	0
rno-piR-37010	0	0
rno-piR-37012	0	0
rno-piR-37635	0	0
rno-piR-37686	0	0
rno-piR-39004	0	0
rno-piR-39655	0	0
rno-piR-40339	0	0
rno-piR-40913	0	0
rno-piR-40952	0	0
rno-piR-40999	0	0
rno-piR-41345	0	0
rno-piR-41550	0	0
rno-piR-41981	0	0
rno-piR-42083	0	0
rno-piR-4228	0	0
rno-piR-42327	0	0
rno-piR-42464	0	0
rno-piR-42506	0	0
rno-piR-42539	0	0
rno-piR-42540	0	0
rno-piR-43035	0	0
rno-piR-43807	0	0
rno-piR-43808	0	0
rno-piR-44144	0	0
rno-piR-44236	0	0
rno-piR-44299	0	0
rno-piR-444	0	0
rno-piR-44670	0	0
rno-piR-45080	0	0
rno-piR-45161	0
rno-piR-45695	0
rno-piR-46158	0
rno-piR-46271	0
rno-piR-46285	0
rno-piR-46311	0
rno-piR-46334	0
rno-piR-4666	0
rno-piR-46665	0
rno-piR-47135	0
rno-piR-47222	0
rno-piR-48803	0
rno-piR-48904	0
rno-piR-48905	0
rno-piR-49350	0
rno-piR-49351	0
rno-piR-49615	0
rno-piR-5034	0
rno-piR-50694	0
rno-piR-51042	0
rno-piR-51071	0
rno-piR-51072	0
rno-piR-51210	0
rno-piR-51211	0
rno-piR-51431	0
rno-piR-51680	0
rno-piR-51760	0
rno-piR-51841	0
rno-piR-51898	0
rno-piR-51899	0
rno-piR-51900	0
rno-piR-51901	0
rno-piR-51905	0
rno-piR-51932	0
rno-piR-51933	0
rno-piR-51934	0
rno-piR-51936	0
rno-piR-51937	0
rno-piR-51938	0
rno-piR-51947	0
rno-piR-51971	0
rno-piR-52048	0
rno-piR-52090	0
rno-piR-52097	0
rno-piR-52098	0
rno-piR-52103	0
rno-piR-52104	0
rno-piR-52113	0
rno-piR-52171	0
rno-piR-52172	0
rno-piR-52333	0
rno-piR-52334	0
rno-piR-52372	0
rno-piR-52384	0
rno-piR-52385	0
rno-piR-52386	0
rno-piR-52387	0
rno-piR-52389	0
rno-piR-52390	0
rno-piR-52391	0
rno-piR-52392	0
rno-piR-52396	0
rno-piR-52419	0
rno-piR-52438	0
rno-piR-52439	0
rno-piR-52440	0
rno-piR-52459	0
rno-piR-52465	0
rno-piR-52585	0
rno-piR-52783	0
rno-piR-52966	0
rno-piR-53131	0
rno-piR-53487	0
rno-piR-53518	0
rno-piR-53519	0
rno-piR-53628	0
rno-piR-53899	0
rno-piR-54482	0
rno-piR-54528	0
rno-piR-5462	0
rno-piR-54684	0
rno-piR-55043	0
rno-piR-5515	0
rno-piR-55274	0
rno-piR-55340	0
rno-piR-55627	0
rno-piR-55870	0
rno-piR-56318	0
rno-piR-56564	0
rno-piR-56670	0
rno-piR-56672	0
rno-piR-57007	0
rno-piR-57158	0
rno-piR-57165	0
rno-piR-57281	0
rno-piR-57823	0
rno-piR-57982	0
rno-piR-58128	0
rno-piR-5824	0
rno-piR-58294	0
rno-piR-58456	0
rno-piR-58769	0
rno-piR-58785	0
rno-piR-58999	0
rno-piR-59090	0
rno-piR-59582	0
rno-piR-60133	0
rno-piR-60134	0
rno-piR-60135	0
rno-piR-60307	0
rno-piR-60566	0
rno-piR-60567	0
rno-piR-60568	0
rno-piR-60569	0
rno-piR-60570	0
rno-piR-60575	0
rno-piR-60685	0
rno-piR-60886	0
rno-piR-60888	0
rno-piR-60965	0
rno-piR-60968	0
rno-piR-61041	0
rno-piR-61042	0
rno-piR-61131	0
rno-piR-61384	0
rno-piR-61407	0
rno-piR-61425	0
rno-piR-61428	0
rno-piR-61429	0
rno-piR-61436	0
rno-piR-61443	0
rno-piR-61454	0
rno-piR-61566	0
rno-piR-61577	0
rno-piR-61578	0
rno-piR-61671	0
rno-piR-61721	0
rno-piR-61816	0
rno-piR-61825	0
rno-piR-6204	0
rno-piR-62275	0
rno-piR-62300	0
rno-piR-62301	0
rno-piR-62302	0
rno-piR-62303	0
rno-piR-62304	0
rno-piR-62307	0
rno-piR-62345	0
rno-piR-62346	0
rno-piR-62472	0
rno-piR-62481	0
rno-piR-62648	0
rno-piR-6480	0
rno-piR-694	0
rno-piR-7037	0
rno-piR-7046	0
rno-piR-710	0
rno-piR-7177	0
rno-piR-7369	0
rno-piR-7503	0
rno-piR-7508	0
rno-piR-8046	0
rno-piR-8300	0
rno-piR-8324	0
rno-piR-846	0
rno-piR-873	0
rno-piR-8750	0
rno-piR-9260	0
rno-piR-9283	0
rno-piR-9419	0
rno-piR-9439	0
rno-piR-9519	0
rno-piR-9540	0
rno-piR-9676	0
	0
	0
	0
	0
	0
	0
	0
	0
	0
	0
	0
	0
	0
	0
	0
	0
	0
	0
	0
	0
	0
	0
	0
	0
	0
	0
	0
	0
	0
	0
	0
	0
	0
	0
	0
	0
	0
	0
	0
	0
	0
	0
	0
	0
	0
	0
	0
	0
	0
	0
	0
	0
	0

## Sheet: Plasma
Name	log2FC	-LOG10 FDR pvalue
rno-miR-320-3p	-0.0912035	0.0069197
rno-miR-495	0	0
rno-miR-322-3p	-0.597254	0.0614398
rno-miR-218a-1-3p	0	0
rno-miR-543-3p	0	0
rno-miR-451-5p	0.798185	0.0774401
rno-miR-741-3p	0.416372	0
rno-miR-6325	0	0
rno-miR-291b	0	0
rno-miR-291a-3p	0	0
rno-miR-148a-5p	-0.656827	0
rno-miR-216b-5p	0	0
rno-miR-224-3p	0	0
rno-miR-338-5p	-0.656744	0
rno-miR-329-3p	1.03804	0
rno-miR-362-3p	0	0
rno-miR-122b	0	0
rno-miR-3587	0	0
rno-miR-376c-3p	1.67539	1.10967
rno-miR-499-3p	0	0
rno-miR-448-5p	0.116116	0
rno-miR-181c-5p	0.0230235	0.0069197
rno-miR-181a-5p	-0.0186927	0.0069197
rno-miR-181b-5p	-0.098096	0.0069197
rno-miR-181d-5p	0.0383085	0.0069197
rno-miR-100-5p	-0.130332	0.0069197
rno-miR-99a-5p	-0.114352	0.0069197
rno-miR-582-3p	0	0
rno-miR-122-3p	-1.93897	0
rno-miR-190b-3p	0	0
rno-miR-3596a	0	0
rno-miR-3596b	0	0
rno-miR-3544	0.115863	0
rno-miR-193b-3p	0	0
rno-miR-193a-3p	0	0
rno-miR-452-5p	0	0
rno-miR-483-5p	0.262964	0.0069197
rno-miR-129-1-3p	0.115863	0
rno-miR-129-2-3p	0.116871	0
rno-miR-22-3p	-0.224548	0.0069197
rno-miR-208b-5p	0	0
rno-miR-28-5p	-0.133673	0.0069197
rno-miR-708-5p	-0.442519	0.0069197
rno-miR-3542	0	0
rno-miR-541-5p	-0.208229	0
rno-miR-1839-5p	-0.166652	0.0069197
rno-miR-872-5p	0.420574	0.0069197
rno-miR-292-3p	0	0
rno-miR-295-3p	0	0
rno-miR-3592	0	0
rno-miR-543-5p	0.116494	0
rno-miR-369-3p	-1.82241	0
rno-miR-410-3p	0.115863	0
rno-miR-34c-3p	-0.332598	0
rno-miR-34b-3p	1.58282	0
rno-miR-34a-3p	0.116639	0
rno-miR-154-3p	0	0
rno-miR-382-3p	0.115863	0
rno-miR-500-5p	-0.550935	0
rno-miR-362-5p	0.269283	0.0069197
rno-miR-501-5p	-0.656827	0
rno-miR-487b-3p	0.30898	0
rno-miR-425-5p	0.264322	0.0069197
rno-miR-501-3p	0.125079	0
rno-miR-500-3p	0.320749	0.0069197
rno-miR-652-3p	0.136375	0.0069197
rno-miR-6329	0	0
rno-miR-511-3p	0.217232	0.0069197
rno-miR-409a-3p	1.01675	0
rno-miR-363-3p	0.405561	0.0069197
rno-miR-7a-1-3p	-0.650952	0
rno-miR-196c-3p	0	0
rno-miR-652-5p	1.75207	0
rno-miR-125b-2-3p	-0.227118	0
rno-miR-672-3p	1.63236	0
rno-miR-3576	0	0
rno-miR-3557-3p	0	0
rno-miR-10b-3p	0.617184	0.0069197
rno-miR-214-3p	-0.212285	0.0069197
rno-miR-125a-3p	-0.0752919	0.0069197
rno-miR-199a-3p	-0.842706	0.626774
rno-miR-206-5p	0	0
rno-miR-16-3p	2.03062	0
rno-miR-181a-2-3p	2.03879	0
rno-miR-665	0.171438	0
rno-miR-181c-3p	0.38831	0.0069197
rno-miR-181a-1-3p	0.0488564	0.0069197
rno-miR-1247-5p	1.25492	0
rno-miR-3556b	0	0
rno-miR-132-5p	-1.82302	0
rno-miR-221-5p	1.60573	0
rno-miR-146a-3p	-0.461643	0.0069197
rno-miR-212-5p	0	0
rno-miR-1249	0.0719475	0.0069197
rno-miR-802-3p	2.31414	0
rno-miR-137-5p	0	0
rno-miR-125b-1-3p	-0.904384	0.0173868
rno-miR-3596c	0	0
rno-miR-190a-3p	2.28463	0
rno-miR-292-5p	-0.0497015	0
rno-miR-293-5p	0	0
rno-miR-295-5p	0	0
rno-miR-136-5p	-0.208351	0
rno-miR-130b-5p	-0.873699	0
rno-miR-29a-5p	-0.528065	0
rno-miR-17-2-3p	-0.208283	0
rno-miR-17-1-3p	0.0368146	0.0069197
rno-miR-20b-3p	0.870195	0
rno-miR-20a-3p	-0.870446	0
rno-miR-18a-3p	0.859749	0
rno-miR-93-3p	-0.0199246	0.0069197
rno-miR-3575	0	0
rno-miR-378a-3p	0.211967	0.0069197
rno-miR-336-3p	-0.656891	0
rno-miR-3558-3p	1.58101	0
rno-miR-3561-5p	0	0
rno-miR-219a-2-3p	0.116339	0
rno-miR-504	0	0
rno-miR-1839-3p	0	0
rno-miR-27b-5p	0.287095	0
rno-miR-485-5p	-0.903694	0
rno-miR-879-5p	0	0
rno-let-7d-5p	0.244214	0.0069197
rno-miR-202-3p	0.0840329	0
rno-miR-377-5p	0	0
rno-miR-329-5p	0	0
rno-miR-352	-0.656827	0
rno-miR-219a-1-3p	-0.424759	0
rno-miR-214-5p	-0.656827	0
rno-miR-369-5p	-1.51305	0.144541
rno-miR-219b	0.115863	0
rno-miR-770-5p	0.115863	0
rno-miR-107-3p	0.0366076	0.0069197
rno-miR-103-3p	0.157779	0.0069197
rno-miR-3583-5p	-0.901639	0
rno-miR-210-5p	0	0
rno-miR-381-5p	0	0
rno-miR-666-5p	0	0
rno-miR-222-3p	0.632798	0
rno-miR-221-3p	0.0294226	0.0069197
rno-miR-434-5p	0	0
rno-miR-423-3p	0.409355	0.0173868
rno-miR-133a-5p	0	0
rno-miR-138-5p	-0.319029	0.0069197
rno-miR-103-2-5p	0	0
rno-miR-107-5p	-0.656827	0
rno-miR-298-3p	0	0
rno-miR-31a-5p	-0.245135	0.0069197
rno-miR-6314	0	0
rno-miR-449c-5p	0	0
rno-miR-34b-5p	0.171978	0
rno-miR-34c-5p	-0.142123	0.0069197
rno-miR-15a-3p	-1.25151	0
rno-miR-6328	0	0
rno-miR-25-5p	0.120652	0.0069197
rno-miR-187-5p	0	0
rno-miR-3552	0.115863	0
rno-miR-92b-5p	-2.02051	0
rno-miR-296-5p	1.06481	0
rno-miR-27a-5p	0.443227	0.0173868
rno-miR-342-5p	-0.145728	0.0069197
rno-miR-409b	0	0
rno-miR-540-3p	-1.91418	0
rno-miR-92a-2-5p	-1.28111	0
rno-miR-323-5p	-0.688396	0
rno-miR-409a-5p	-2.71287	0
rno-miR-152-5p	0	0
rno-miR-92a-1-5p	-0.0971815	0.0069197
rno-miR-496-5p	0	0
rno-miR-494-5p	0	0
rno-miR-410-5p	-0.656891	0
rno-miR-496-3p	0.115863	0
rno-miR-344g	0	0
rno-miR-344b-5p	0	0
rno-miR-1956-5p	2.03845	0
rno-miR-293-3p	0	0
rno-miR-378b	0.102564	0.0069197
rno-miR-541-3p	0	0
rno-miR-203b-5p	0	0
rno-miR-487b-5p	0	0
rno-miR-203a-5p	0	0
rno-miR-22-5p	-0.211732	0.0069197
rno-miR-19b-2-5p	0	0
rno-miR-19b-1-5p	-0.656744	0
rno-miR-9a-3p	2.98382	3.20128
rno-miR-3546	0	0
rno-miR-208b-3p	-0.605034	0
rno-miR-208a-3p	-0.226441	0
rno-miR-9b-3p	1.63236	0
rno-miR-466b-3p	-0.656891	0
rno-miR-3586-3p	-1.56717	0
rno-miR-374-5p	0.537241	0.0069197
rno-miR-466b-2-3p	0	0
rno-miR-421-3p	-0.264102	0.0069197
rno-miR-23b-3p	0.363217	0.0069197
rno-miR-23a-3p	0.13455	0.0069197
rno-miR-217-3p	0	0
rno-miR-376b-3p	0.517792	0.0069197
rno-miR-433-3p	0.115863	0
rno-miR-425-3p	0.0512923	0.0069197
rno-miR-376a-3p	0.0663898	0.0069197
rno-miR-3549	0	0
rno-miR-489-3p	-0.656879	0
rno-miR-215	-0.15685	0.0069197
rno-miR-628	0	0
rno-miR-1843b-5p	-1.01965	0
rno-miR-1193-5p	0	0
rno-miR-451-3p	0	0
rno-miR-380-5p	1.06477	0
rno-miR-135b-3p	0	0
rno-miR-3559-3p	0.311942	0.0069197
rno-miR-568	0	0
rno-miR-297	0	0
rno-miR-466d	0	0
rno-miR-1297	0	0
rno-miR-384-3p	0.115863	0
rno-miR-544-3p	0	0
rno-miR-450b-3p	-0.459119	0.0173868
rno-miR-547-3p	0	0
rno-miR-592	0.115863	0
rno-miR-186-5p	0.10807	0.0069197
rno-miR-20b-5p	0.00772734	0.0069197
rno-miR-93-5p	0.171059	0.0069197
rno-miR-17-5p	0.201949	0.0069197
rno-miR-3560	0	0
rno-miR-10a-3p	-0.144795	0.0069197
rno-miR-7a-2-3p	-0.656759	0
rno-miR-21-3p	0.0657923	0.0069197
rno-miR-490-3p	0.115863	0
rno-miR-191a-5p	0.0826546	0.0069197
rno-miR-708-3p	0.983652	0
rno-miR-99b-3p	-1.00068	0.140469
rno-miR-99a-3p	-2.15704	0
rno-miR-100-3p	0.359241	0
rno-miR-540-5p	0	0
rno-miR-679	0	0
rno-miR-224-5p	-0.486342	0.0069197
rno-miR-105	0	0
rno-miR-96-3p	0	0
rno-miR-33-3p	1.13915	0
rno-miR-3594-3p	0	0
rno-miR-216b-3p	0	0
rno-miR-1912-3p	0.116424	0
rno-miR-3120	-2.4042	0
rno-miR-674-3p	-0.118331	0
rno-miR-216a-3p	0	0
rno-miR-323-3p	1.45971	0.144541
rno-miR-99b-5p	0.0487657	0.0069197
rno-miR-28-3p	-0.182747	0.0069197
rno-miR-201-5p	0	0
rno-miR-483-3p	-0.932852	0.2361
rno-miR-383-5p	0.155047	0
rno-miR-3548	0	0
rno-miR-322-5p	0.00627222	0.00656406
rno-miR-497-5p	-0.418551	0.0173868
rno-miR-349	0	0
rno-miR-449a-3p	0	0
rno-miR-133c	0	0
rno-miR-3543	0	0
rno-miR-370-5p	0.115863	0
rno-miR-3553	0	0
rno-miR-301a-3p	0.803098	0.190126
rno-miR-130b-3p	-0.0793522	0.0069197
rno-miR-301b-3p	-0.656879	0
rno-miR-130a-3p	0.0748731	0.0069197
rno-miR-140-5p	-0.754014	1.12706
rno-miR-142-5p	0.244787	0.0069197
rno-miR-539-3p	0.923646	0
rno-miR-485-3p	0.851393	0
rno-miR-291a-5p	0	0
rno-miR-136-3p	0.0671689	0.0069197
rno-miR-188-5p	0.239509	0
rno-miR-200a-5p	-0.873373	0
rno-miR-200b-5p	0.040341	0
rno-miR-532-5p	0.124464	0.0069197
rno-miR-511-5p	0.115863	0
rno-miR-218b	0	0
rno-miR-218a-2-3p	0	0
rno-miR-6316	0	0
rno-miR-126a-5p	0.0639842	0.0069197
rno-miR-25-3p	0.0667037	0.0069197
rno-miR-497-3p	0	0
rno-miR-195-3p	-1.10795	0
rno-miR-383-3p	0	0
rno-miR-181d-3p	0.272256	0
rno-miR-1306-5p	-0.10871	0.0069197
rno-miR-324-3p	-1.0307	0
rno-miR-6334	0	0
rno-miR-194-3p	0	0
rno-miR-935	0	0
rno-miR-3558-5p	1.09065	0
rno-miR-490-5p	0.115863	0
rno-miR-488-5p	0	0
rno-miR-3594-5p	-0.0545994	0
rno-miR-199a-5p	-0.117069	0.0069197
rno-miR-361-3p	-0.0851781	0.0069197
rno-miR-760-5p	0	0
rno-miR-345-3p	-0.017605	0.0069197
rno-miR-10b-5p	0.093885	0.0069197
rno-miR-3550	0	0
rno-miR-106b-3p	0.329299	0.0069197
rno-miR-676	-0.049585	0.0069197
rno-miR-146b-3p	-1.1573	0
rno-miR-325-5p	0	0
rno-miR-26a-3p	0.830003	0
rno-miR-532-3p	-0.115436	0.0069197
rno-miR-326-3p	0.118345	0.0069197
rno-miR-3583-3p	1.06474	0
rno-miR-5132-3p	-0.873842	0
rno-miR-26b-3p	1.06474	0
rno-miR-327	0	0
rno-miR-15b-3p	-0.0208135	0.0069197
rno-miR-1188-3p	0	0
rno-miR-3556a	0	0
rno-miR-6332	0	0
rno-miR-324-5p	-0.121579	0.0069197
rno-miR-6327	0	0
rno-miR-874-5p	0	0
rno-miR-337-5p	-0.503833	0
rno-miR-138-1-3p	1.06474	0
rno-miR-760-3p	-0.852014	0.0069197
rno-miR-1247-3p	1.06485	0
rno-miR-128-1-5p	-1.1573	0
rno-miR-363-5p	0.291981	0
rno-miR-667-5p	0	0
rno-miR-299b-5p	0	0
rno-miR-200c-5p	0	0
rno-miR-7578	0	0
rno-miR-5132-5p	0.0654829	0
rno-miR-223-5p	0.561927	0.2361
rno-miR-124-5p	0	0
rno-miR-151-3p	-0.0129697	0.0069197
rno-let-7b-3p	0.545568	0.0069197
rno-miR-98-3p	-0.722477	0
rno-miR-3596d	0	0
rno-let-7a-1-3p	0.135786	0
rno-let-7f-1-3p	0.607721	0
rno-let-7f-2-3p	0	0
rno-let-7d-3p	-0.163316	0.0069197
rno-let-7e-3p	0.396319	0
rno-miR-31b	0	0
rno-miR-379-3p	0	0
rno-miR-294	0	0
rno-miR-673-5p	0	0
rno-miR-181b-1-3p	-1.52821	0
rno-miR-181b-2-3p	1.06481	0
rno-miR-188-3p	0	0
rno-miR-155-3p	0	0
rno-miR-378a-5p	0.678012	0
rno-miR-542-5p	-0.397031	0.0069197
rno-miR-3102	-0.266872	0
rno-miR-344i	0	0
rno-miR-127-5p	0.116545	0
rno-miR-192-5p	0.222643	0.0069197
rno-miR-192-3p	-0.870276	0
rno-miR-3084b-3p	0	0
rno-miR-874-3p	0.951913	0
rno-miR-3566	0	0
rno-miR-6318	0	0
rno-let-7i-3p	-0.698617	0
rno-miR-328b-3p	2.02357	0
rno-miR-328a-3p	-0.0878324	0.0069197
rno-miR-664-1-5p	0	0
rno-miR-664-2-5p	-0.309683	0.0069197
rno-miR-30c-2-3p	0.403891	0.0069197
rno-miR-30c-1-3p	0.110053	0.0069197
rno-miR-30b-3p	0.579773	0.0069197
rno-miR-150-3p	-0.459522	0.0774401
rno-miR-6326	0	0
rno-miR-29b-5p	-1.1573	0
rno-let-7c-1-3p	-2.55807	0
rno-let-7a-2-3p	0	0
rno-let-7g-3p	1.26584	0
rno-miR-210-3p	-0.475344	0.0173868
rno-miR-134-3p	0	0
rno-miR-374-3p	-0.212386	0.0069197
rno-miR-879-3p	-0.874114	0
rno-miR-3593-3p	0	0
rno-miR-412-3p	0.115863	0
rno-miR-207	0	0
rno-miR-544-5p	-0.656965	0
rno-miR-30d-3p	0.5667	0
rno-miR-30e-3p	0.0277327	0.0069197
rno-miR-30a-3p	-0.0799189	0.0069197
rno-miR-6331	0	0
rno-miR-129-5p	0.986536	0.0154407
rno-miR-743b-3p	0	0
rno-miR-743a-3p	-1.8229	0
rno-miR-742-3p	0	0
rno-miR-551b-5p	0.115863	0
rno-miR-191b	0	0
rno-miR-148b-5p	0.100047	0
rno-miR-382-5p	-0.437854	0.0069197
rno-miR-1306-3p	-0.040881	0
rno-miR-873-3p	-0.656891	0
rno-miR-208a-5p	0	0
rno-miR-3589	0	0
rno-miR-764-3p	0.11597	0
rno-miR-365-5p	-0.656827	0
rno-miR-296-3p	-0.333359	0
rno-miR-6216	0.128453	0.0069197
rno-miR-344b-1-3p	0	0
rno-miR-3074	0.450383	0
rno-miR-330-3p	-0.306424	0
rno-miR-32-3p	0.395014	0.0069197
rno-miR-1-5p	0	0
rno-miR-674-5p	-0.164751	0.0069197
rno-miR-759	0	0
rno-miR-761	0	0
rno-miR-873-5p	0.923559	0
rno-miR-455-3p	-0.889075	0.626774
rno-miR-878	0	0
rno-miR-186-3p	0	0
rno-miR-331-3p	-0.216778	0
rno-miR-3584-3p	0	0
rno-miR-370-3p	0	0
rno-miR-320-5p	0	0
rno-miR-3557-5p	0	0
rno-miR-3578	0	0
rno-miR-375-5p	0.115863	0
rno-miR-3579	0	0
rno-miR-762	0	0
rno-miR-598-5p	0	0
rno-miR-138-2-3p	-0.763863	0
rno-miR-301b-5p	0	0
rno-miR-301a-5p	1.26769	0
rno-miR-130a-5p	0	0
rno-miR-191a-3p	-0.430527	0
rno-miR-204-3p	0.669521	0.0069197
rno-miR-133b-5p	-0.161261	0
rno-miR-539-5p	0	0
rno-miR-3569	0	0
rno-miR-709	1.21328	0
rno-miR-503-3p	0.392306	0
rno-miR-144-5p	1.03029	0
rno-miR-145-3p	0.411936	0
rno-miR-211-3p	-0.579306	0
rno-miR-298-5p	-0.702953	0.0173868
rno-miR-421-5p	0	0
rno-miR-551b-3p	0	0
rno-miR-222-5p	0.397453	0
rno-miR-666-3p	0.115863	0
rno-miR-103-1-5p	0	0
rno-miR-711	0	0
rno-miR-149-3p	-0.656827	0
rno-miR-505-5p	0.180558	0.0069197
rno-miR-3584-5p	0	0
rno-miR-326-5p	-0.656744	0
rno-miR-128-2-5p	0	0
rno-miR-328a-5p	0.859485	0
rno-miR-615	0	0
rno-miR-23a-5p	-1.51385	0
rno-miR-193b-5p	-0.205051	0
rno-miR-23b-5p	1.06474	0
rno-miR-3570	0	0
rno-miR-376a-5p	0	0
rno-miR-344b-3p	0	0
rno-miR-351-3p	-0.809261	0.383691
rno-miR-331-5p	0	0
rno-miR-3068-3p	0.604131	0
rno-miR-143-5p	0	0
rno-miR-764-5p	0	0
rno-miR-877	0.970108	0.144541
rno-miR-505-3p	1.36238	0
rno-miR-153-5p	0	0
rno-miR-145-5p	0.470232	0.0069197
rno-miR-678	0	0
rno-miR-203a-3p	0.0648623	0.0069197
rno-miR-6317	0	0
rno-miR-1224	-0.586527	0
rno-miR-702-5p	1.05636	0
rno-miR-33-5p	-1.51037	0
rno-miR-24-2-5p	-1.5117	0
rno-miR-24-1-5p	0	0
rno-miR-376b-5p	0	0
rno-miR-376c-5p	0	0
rno-miR-3595	0	0
rno-miR-770-3p	0.115863	0
rno-miR-632	0	0
rno-miR-147	0.280634	0.0069197
rno-miR-3084b-5p	0	0
rno-miR-3084a-5p	0.116193	0
rno-miR-106b-5p	0.35683	0.0173868
rno-miR-20a-5p	0.108657	0.0069197
rno-miR-141-3p	-0.176916	0.0069197
rno-miR-200a-3p	-0.360227	0.0069197
rno-miR-132-3p	-0.419243	0
rno-miR-212-3p	0.705083	0
rno-miR-883-3p	1.63236	0
rno-miR-881-3p	0	0
rno-miR-124-3p	-0.228325	0.0069197
rno-miR-18a-5p	0.186739	0.0069197
rno-miR-200c-3p	0.198121	0.0069197
rno-miR-200b-3p	0.286507	0
rno-miR-429	0.0543283	0.0069197
rno-miR-216a-5p	0	0
rno-miR-365-3p	0.787859	0.0173868
rno-miR-3571	0	0
rno-miR-101a-3p	0.262281	0.0069197
rno-miR-101b-3p	0.27668	0.0069197
rno-miR-144-3p	0.615328	0.0069197
rno-miR-582-5p	1.63236	0
rno-miR-741-5p	0	0
rno-miR-126b	0	0
rno-miR-140-3p	-0.566152	0.0173868
rno-miR-10a-5p	0.158157	0.0069197
rno-miR-463-5p	0	0
rno-miR-433-5p	0.115863	0
rno-miR-471-5p	0.630518	0
rno-miR-598-3p	-1.05466	0.0774401
rno-miR-742-5p	0	0
rno-miR-880-5p	0	0
rno-miR-509-5p	0	0
rno-miR-880-3p	0	0
rno-miR-6321	0	0
rno-miR-217-5p	1.15991	0
rno-miR-449c-3p	0	0
rno-miR-3590-3p	0.103452	0
rno-miR-29a-3p	-0.00199141	0.00287872
rno-miR-29b-3p	0.0494711	0.0069197
rno-miR-29c-3p	0.25824	0.0069197
rno-miR-195-5p	-0.258269	0.0069197
rno-miR-15a-5p	0.191331	0.0069197
rno-miR-15b-5p	0.242992	0.0069197
rno-miR-16-5p	0.0858859	0.0069197
rno-miR-503-5p	-0.51004	0.140469
rno-miR-21-5p	0.151485	0.0069197
rno-miR-3099	-0.672575	0
rno-miR-6333	0	0
rno-miR-196a-5p	-0.493606	0.0774401
rno-miR-196b-5p	-0.0335844	0.0069197
rno-miR-196c-5p	-0.519222	0
rno-miR-1193-3p	0	0
rno-miR-154-5p	0.891386	0.0774401
rno-miR-411-5p	-0.48562	0.0069197
rno-miR-6330	0	0
rno-miR-381-3p	0.0593068	0.0069197
rno-miR-466c-3p	0	0
rno-miR-1949	-0.874365	0
rno-miR-875	0	0
rno-miR-3561-3p	0	0
rno-miR-300-3p	-0.267766	0.0069197
rno-miR-1843a-5p	-0.288954	0.0069197
rno-miR-183-5p	0.159809	0.0069197
rno-miR-135b-5p	0	0
rno-miR-135a-5p	0.116312	0
rno-miR-411-3p	1.06481	0
rno-miR-380-3p	-1.56749	0.190126
rno-miR-455-5p	-0.940573	0.190126
rno-miR-299b-3p	0	0
rno-miR-299a-3p	-1.7267	0
rno-miR-466b-5p	-0.214452	0.0069197
rno-miR-881-5p	1.06477	0
rno-miR-871-5p	0	0
rno-miR-743a-5p	0	0
rno-miR-664-3p	0.126211	0.0069197
rno-miR-32-5p	0.295603	0
rno-miR-92b-3p	-0.352931	0.0069197
rno-miR-92a-3p	0.177176	0.0069197
rno-miR-450a-3p	1.39467	0
rno-miR-465-5p	0	0
rno-miR-3065-5p	-1.17092	0
rno-miR-335	0.0202545	0.0069197
rno-miR-3588	0	0
rno-miR-128-3p	0.0765426	0.0069197
rno-miR-336-5p	0	0
rno-miR-547-5p	0	0
rno-miR-3065-3p	0	0
rno-miR-3574	0	0
rno-miR-484	-0.352489	0.0069197
rno-miR-344a-5p	0	0
rno-miR-802-5p	-1.1573	0
rno-miR-6324	0.419743	0
rno-miR-452-3p	0	0
rno-miR-148a-3p	-0.411841	0
rno-miR-148b-3p	-0.0298641	0
rno-miR-152-3p	-1.48983	0
rno-miR-101a-5p	0.765566	0
rno-miR-6319	2.02357	0
rno-miR-338-3p	-0.600291	0.0069197
rno-miR-141-5p	-0.0116321	0
rno-miR-3541	0	0
rno-miR-125b-5p	-0.155889	0.0069197
rno-miR-125a-5p	0.0342766	0.0069197
rno-miR-351-5p	-0.618967	1.00432
rno-miR-3586-5p	1.06477	0
rno-miR-339-5p	-0.120902	0.0069197
rno-miR-673-3p	1.06477	0
rno-miR-671	0.264549	0
rno-miR-340-3p	-0.32447	0
rno-miR-486	0.0515801	0.0069197
rno-miR-205	-0.707406	0.0173868
rno-miR-196b-3p	0	0
rno-miR-151-5p	0.0930011	0.0069197
rno-miR-127-3p	-0.12404	0.0069197
rno-miR-196a-3p	0	0
rno-miR-341	0.0834106	0.0069197
rno-miR-101b-5p	0	0
rno-miR-126a-3p	0.127159	0.0069197
rno-miR-187-3p	-0.251295	0.0069197
rno-miR-19a-5p	0.765221	0
rno-miR-139-5p	0.0789395	0.0069197
rno-miR-3473	-0.0172372	0.0069197
rno-miR-290	0	0
rno-miR-342-3p	-0.147711	0.0069197
rno-miR-150-5p	0.119438	0.0069197
rno-miR-343	0	0
rno-miR-330-5p	-0.492774	0.0069197
rno-miR-1199-5p	0	0
rno-miR-1843a-3p	0.805117	0
rno-miR-1843b-3p	1.06481	0
rno-miR-6315	0	0
rno-miR-149-5p	-1.43164	2.86107
rno-miR-3085	0	0
rno-miR-3577	0	0
rno-miR-3551-5p	0	0
rno-miR-9a-5p	0.700555	0.0069197
rno-miR-494-3p	-0.867859	0
rno-miR-471-3p	0	0
rno-miR-3551-3p	0	0
rno-miR-201-3p	0	0
rno-miR-6320	0	0
rno-miR-3585-3p	1.2659	0
rno-miR-872-3p	0.804001	0.0614398
rno-miR-493-3p	-1.15743	0
rno-miR-377-3p	0	0
rno-miR-183-3p	0.970876	0
rno-miR-667-3p	1.06477	0
rno-miR-3559-5p	1.29862	0
rno-miR-29c-5p	3.18912	0
rno-miR-3580-3p	0.292028	0
rno-miR-871-3p	0	0
rno-miR-146b-5p	-0.0460823	0.0069197
rno-miR-146a-5p	0.212184	0.0069197
rno-miR-143-3p	-0.1073	0.0069197
rno-miR-3547	1.6324	0
rno-miR-339-3p	0.00851741	0.0069197
rno-miR-423-5p	-0.0378793	0.0069197
rno-miR-3573-5p	0	0
rno-let-7e-5p	0.0328322	0.0069197
rno-miR-98-5p	0.316632	0.0069197
rno-let-7f-5p	0.219773	0.0069197
rno-let-7a-5p	0.227855	0.0069197
rno-let-7c-5p	0.0383283	0.0069197
rno-let-7b-5p	-0.0118236	0.0069197
rno-let-7g-5p	0.0670755	0.0069197
rno-let-7i-5p	0.225465	0.0069197
rno-miR-672-5p	-0.0839139	0.0069197
rno-miR-463-3p	-1.15743	0
rno-miR-190a-5p	0.116763	0
rno-miR-190b-5p	-0.935782	0
rno-miR-465-3p	0	0
rno-miR-344a-3p	0	0
rno-miR-509-3p	0	0
rno-miR-219a-5p	1.06495	0
rno-miR-702-3p	0.88612	0
rno-miR-3072	0	0
rno-miR-3590-5p	0	0
rno-miR-1199-3p	0	0
rno-miR-31a-3p	0	0
rno-miR-1912-5p	0	0
rno-miR-345-5p	-0.579104	0
rno-miR-883-5p	0	0
rno-miR-3580-5p	0	0
rno-miR-6323	0	0
rno-miR-7a-5p	0.151684	0.0069197
rno-miR-7b	-1.19346	0
rno-miR-1b	0.931776	0.144541
rno-miR-1-3p	1.05047	0.0774401
rno-miR-206-3p	0.68451	0.0069197
rno-miR-184	3.28924	1.10967
rno-miR-139-3p	0.321983	0.0069197
rno-miR-185-5p	0.349729	0.190126
rno-miR-122-5p	1.00241	0.0173868
rno-miR-876	0	0
rno-miR-449a-5p	0.203598	0.0069197
rno-miR-34a-5p	0.13321	0.0069197
rno-miR-3593-5p	-1.15717	0
rno-miR-24-3p	-0.1809	0.0069197
rno-miR-1956-3p	0	0
rno-miR-3064-5p	0.752196	0
rno-miR-3564	0	0
rno-miR-193a-5p	0.296657	0
rno-miR-379-5p	0.0166771	0
rno-miR-412-5p	0.115863	0
rno-miR-675-5p	-0.36147	0.0069197
rno-miR-1896	0	0
rno-miR-1188-5p	2.5722	0
rno-miR-758-5p	0	0
rno-miR-299a-5p	0.222338	0
rno-miR-384-5p	-0.670394	0
rno-miR-30d-5p	0.0301777	0.0069197
rno-miR-30b-5p	0.762507	0.144673
rno-miR-30c-5p	0.688916	0.0614398
rno-miR-30a-5p	-0.0301417	0.0069197
rno-miR-30e-5p	0.100178	0.0069197
rno-miR-194-5p	-0.154503	0.0069197
rno-miR-135a-3p	1.06448	0
rno-miR-142-3p	0.110532	0.0069197
rno-miR-675-3p	0	0
rno-miR-668	0	0
rno-miR-223-3p	0.191551	0.0069197
rno-miR-347	0	0
rno-miR-489-5p	-1.15693	0
rno-miR-346	0.115863	0
rno-miR-3075	-0.143508	0
rno-miR-6322	0	0
rno-miR-431	-1.12086	0
rno-miR-542-3p	-0.952957	0.190126
rno-miR-134-5p	-0.0566636	0.0069197
rno-miR-466c-5p	0.130501	0.0069197
rno-miR-19b-3p	0.437652	0.0069197
rno-miR-19a-3p	-0.478906	0
rno-miR-2985	0	0
rno-miR-743b-5p	0	0
rno-miR-3568	0	0
rno-miR-499-5p	0.201454	0.0069197
rno-miR-155-5p	0.0254514	0.0069197
rno-miR-3572	-0.208054	0
rno-miR-340-5p	0.313837	0.0069197
rno-miR-361-5p	-0.230586	0.0069197
rno-miR-137-3p	0.603942	0.0069197
rno-miR-26a-5p	0.143997	0.0069197
rno-miR-26b-5p	0.0749011	0.0069197
rno-miR-350	1.05823	0
rno-miR-3585-5p	-0.011361	0
rno-miR-27a-3p	0.026978	0.0069197
rno-miR-27b-3p	0.233327	0.0069197
rno-miR-653-3p	-1.2963	0
rno-miR-337-3p	-0.693496	0
rno-miR-1298	-0.65367	0.0069197
rno-miR-204-5p	1.51556	0.183899
rno-miR-211-5p	0.822692	0
rno-miR-3573-3p	0	0
rno-miR-202-5p	0.63392	0
rno-miR-9b-5p	0	0
rno-miR-3084a-3p	1.63244	0
rno-miR-653-5p	0	0
rno-miR-488-3p	-0.742801	0
rno-miR-203b-3p	0.292165	0
rno-miR-300-5p	0.115895	0
rno-miR-3084a-1-5p	0	0
rno-miR-153-3p	1.36174	0.0069197
rno-miR-448-3p	0.285856	0.0069197
rno-miR-3068-5p	0.57724	0.0069197
rno-miR-3562	0	0
rno-miR-493-5p	-0.621723	0
rno-miR-218a-5p	-0.22583	0
rno-miR-6215	-0.656891	0
rno-miR-325-3p	2.02342	0
rno-miR-29b-1-5p	0	0
rno-miR-185-3p	0	0
rno-miR-434-3p	-0.28279	0.0069197
rno-miR-3064-3p	0	0
rno-miR-182	-0.0603659	0.0069197
rno-miR-96-5p	-1.15743	0
rno-miR-133b-3p	0.949622	0
rno-miR-133a-3p	0.782025	0.0614398
rno-miR-758-3p	0	0
rno-miR-375-3p	0.304588	0.0069197
rno-miR-450b-5p	-0.187739	0.0069197
rno-miR-450a-5p	-0.525839	0.0173868
rno-piR-10031	0	0
rno-piR-10093	0	0
rno-piR-10559	0	0
rno-piR-1057	0	0
rno-piR-10666	0	0
rno-piR-11077	0	0
rno-piR-11309	0	0
rno-piR-11610	0	0
rno-piR-11614	0	0
rno-piR-11627	0	0
rno-piR-12445	0	0
rno-piR-12588	0	0
rno-piR-12669	0	0
rno-piR-12751	0	0
rno-piR-13062	0	0
rno-piR-13230	0	0
rno-piR-13388	0	0
rno-piR-13782	0	0
rno-piR-13889	0	0
rno-piR-13986	0	0
rno-piR-14178	0	0
rno-piR-14191	0	0
rno-piR-14253	0	0
rno-piR-14296	0	0
rno-piR-14660	0	0
rno-piR-14831	0	0
rno-piR-14974	0	0
rno-piR-15026	0	0
rno-piR-1503	0	0
rno-piR-15086	0	0
rno-piR-15276	0	0
rno-piR-15281	0	0
rno-piR-15676	0	0
rno-piR-15854	0	0
rno-piR-15919	0	0
rno-piR-16744	0	0
rno-piR-17440	0	0
rno-piR-17667	0	0
rno-piR-18085	0	0
rno-piR-18145	0	0
rno-piR-18253	0	0
rno-piR-18399	0	0
rno-piR-1854	0	0
rno-piR-18685	0	0
rno-piR-18725	0	0
rno-piR-18777	0	0
rno-piR-18859	0	0
rno-piR-18867	0	0
rno-piR-19171	0	0
rno-piR-20071	0	0
rno-piR-20102	0	0
rno-piR-20221	0	0
rno-piR-20326	0	0
rno-piR-20347	0	0
rno-piR-20375	0	0
rno-piR-2082	0	0
rno-piR-21662	0	0
rno-piR-22215	0	0
rno-piR-2222	0	0
rno-piR-22483	0	0
rno-piR-22722	0	0
rno-piR-22785	0	0
rno-piR-22817	0	0
rno-piR-22925	0	0
rno-piR-2325	0	0
rno-piR-23482	0	0
rno-piR-23502	0	0
rno-piR-23914	0	0
rno-piR-24085	0	0
rno-piR-2485	0	0
rno-piR-24861	0	0
rno-piR-25360	0	0
rno-piR-25547	0	0
rno-piR-25564	0	0
rno-piR-26301	0	0
rno-piR-26498	0	0
rno-piR-2670	0	0
rno-piR-27752	0	0
rno-piR-27931	0	0
rno-piR-27947	0	0
rno-piR-28007	0	0
rno-piR-28198	0	0
rno-piR-2831	0	0
rno-piR-29114	0	0
rno-piR-29418	0	0
rno-piR-29776	0	0
rno-piR-29989	0	0
rno-piR-30071	0	0
rno-piR-30326	0	0
rno-piR-30445	0	0
rno-piR-30534	0	0
rno-piR-30700	0	0
rno-piR-31329	0	0
rno-piR-32035	0	0
rno-piR-32557	0	0
rno-piR-32672	0	0
rno-piR-32812	0	0
rno-piR-33027	0	0
rno-piR-33074	0	0
rno-piR-33345	0	0
rno-piR-33395	0	0
rno-piR-33808	0	0
rno-piR-33991	0	0
rno-piR-34083	0	0
rno-piR-34324	0	0
rno-piR-3474	0	0
rno-piR-35169	0	0
rno-piR-35551	0	0
rno-piR-35552	0	0
rno-piR-36011	0	0
rno-piR-36043	0	0
rno-piR-36122	0	0
rno-piR-36744	0	0
rno-piR-36790	0	0
rno-piR-37010	0	0
rno-piR-37012	0	0
rno-piR-37635	0	0
rno-piR-37686	0	0
rno-piR-39004	0	0
rno-piR-39655	0	0
rno-piR-40339	0	0
rno-piR-40913	0	0
rno-piR-40952	0	0
rno-piR-40999	0	0
rno-piR-41345	0	0
rno-piR-41550	0	0
rno-piR-41981	0	0
rno-piR-42083	0	0
rno-piR-4228	0	0
rno-piR-42327	0	0
rno-piR-42464	0	0
rno-piR-42506	0	0
rno-piR-42539	0	0
rno-piR-42540	0	0
rno-piR-43035	0
rno-piR-43807	0
rno-piR-43808	0
rno-piR-44144	0
rno-piR-44236
rno-piR-44299
rno-piR-444
rno-piR-44670
rno-piR-45080
rno-piR-45161
rno-piR-45695
rno-piR-46158
rno-piR-46271
rno-piR-46285
rno-piR-46311
rno-piR-46334
rno-piR-4666
rno-piR-46665
rno-piR-47135
rno-piR-47222
rno-piR-48803
rno-piR-48904
rno-piR-48905
rno-piR-49350
rno-piR-49351
rno-piR-49615
rno-piR-5034
rno-piR-50694
rno-piR-51042
rno-piR-51071
rno-piR-51072
rno-piR-51210
rno-piR-51211
rno-piR-51431
rno-piR-51680
rno-piR-51760
rno-piR-51841
rno-piR-51898
rno-piR-51899
rno-piR-51900
rno-piR-51901
rno-piR-51905
rno-piR-51932
rno-piR-51933
rno-piR-51934
rno-piR-51936
rno-piR-51937
rno-piR-51938
rno-piR-51947
rno-piR-51971
rno-piR-52048
rno-piR-52090
rno-piR-52097
rno-piR-52098
rno-piR-52103
rno-piR-52104
rno-piR-52113
rno-piR-52171
rno-piR-52172
rno-piR-52333
rno-piR-52334
rno-piR-52372
rno-piR-52384
rno-piR-52385
rno-piR-52386
rno-piR-52387
rno-piR-52389
rno-piR-52390
rno-piR-52391
rno-piR-52392
rno-piR-52396
rno-piR-52419
rno-piR-52438
rno-piR-52439
rno-piR-52440
rno-piR-52459
rno-piR-52465
rno-piR-52585
rno-piR-52783
rno-piR-52966
rno-piR-53131
rno-piR-53487
rno-piR-53518
rno-piR-53519
rno-piR-53628
rno-piR-53899
rno-piR-54482
rno-piR-54528
rno-piR-5462
rno-piR-54684
rno-piR-55043
rno-piR-5515
rno-piR-55274
rno-piR-55340
rno-piR-55627
rno-piR-55870
rno-piR-56318
rno-piR-56564
rno-piR-56670
rno-piR-56672
rno-piR-57007
rno-piR-57158
rno-piR-57165
rno-piR-57281
rno-piR-57823
rno-piR-57982
rno-piR-58128
rno-piR-5824
rno-piR-58294
rno-piR-58456
rno-piR-58769
rno-piR-58785
rno-piR-58999
rno-piR-59090
rno-piR-59582
rno-piR-60133
rno-piR-60134
rno-piR-60135
rno-piR-60307
rno-piR-60566
rno-piR-60567
rno-piR-60568
rno-piR-60569
rno-piR-60570
rno-piR-60575
rno-piR-60685
rno-piR-60886
rno-piR-60888
rno-piR-60965
rno-piR-60968
rno-piR-61041
rno-piR-61042
rno-piR-61131
rno-piR-61384
rno-piR-61407
rno-piR-61425
rno-piR-61428
rno-piR-61429
rno-piR-61436
rno-piR-61443
rno-piR-61454
rno-piR-61566
rno-piR-61577
rno-piR-61578
rno-piR-61671
rno-piR-61721
rno-piR-61816
rno-piR-61825
rno-piR-6204
rno-piR-62275
rno-piR-62300
rno-piR-62301
rno-piR-62302
rno-piR-62303
rno-piR-62304
rno-piR-62307
rno-piR-62345
rno-piR-62346
rno-piR-62472
rno-piR-62481
rno-piR-62648
rno-piR-6480
rno-piR-694
rno-piR-7037
rno-piR-7046
rno-piR-710
rno-piR-7177
rno-piR-7369
rno-piR-7503
rno-piR-7508
rno-piR-8046
rno-piR-8300
rno-piR-8324
rno-piR-846
rno-piR-873
rno-piR-8750
rno-piR-9260
rno-piR-9283
rno-piR-9419
rno-piR-9439
rno-piR-9519
rno-piR-9540
rno-piR-9676
