# Supplementary material for: Cerebrospinal fluid extracellular vesicle-derived miR-9-3p in spinal cord injury with neuroprotective implications and biomarker development
Source: Commun Biol. 2025 Oct 27;8:1498. doi: 10.1038/s42003-025-08947-3 (PMC12559747; doi:10.1038/s42003-025-08947-3)
Supplement: Supplementary file 6 — Supplementary Data 4 [file 42003_2025_8947_MOESM6_ESM.xlsx]

## Sheet: Sheet1
		target name
		cel miR 39			miR 9a-3p			ΔΔCT	2^(-ΔΔCT)
Sample Name	Group	CT	CT mean		CT	CT mean
1	Sham	32.1385	32.1142		35.3149	37.004		0.104156	0.930349
		32.1794			37.2186
		32.0841			35.2097
		32.0548			38.5839
2	Sham	31.0205	31.1152		36.3259	37.0389		1.13801	0.454385
		30.9695			37.3379
		31.2116			36.2788
		31.2593			38.213
3	Sham	31.0206	31.1146		36.7917	35.5545		-0.345815	1.27087
		31.0359			35.2335
		31.1644			34.8446
		31.2376			35.3481
4	Sham	32.3655	32.3536		34.5858	36.2429		-0.896355	1.86136
		32.1491			37.3731
		32.3217			36.0042
		32.578			37.0084
5	SCI	32.0332	32.1922		32.5288	32.8187		-4.15908	17.8652
		32.2162			33.2227
		31.8888			32.8327
		32.6304			32.6907
6	SCI	33.0357	33.1047		34.2047	34.8933		-2.99707	7.9838
		33.1676			34.2458
		33.2836			36.8276
		32.932			34.2951
7	SCI	33.2156	32.9931		33.2123	33.2182		-4.56055	23.5974
		32.5945			32.6132
		33.0224			31.452
		33.14			35.5953
8	SCI	33.3367	33.2372		32.8155	33.418		-4.60492	24.3343
		33.0836			34.6821
		33.5609			31.933
		32.9676			34.2411
	Sham	SCI
	0.930349	17.8652
	0.454385	7.9838
	1.27087	23.5974
	1.86136	24.3343
average	1.12924	18.4452
SD	0.591901	7.54993
P value : 0.003798
