# Supplementary material for: Cerebrospinal fluid extracellular vesicle-derived miR-9-3p in spinal cord injury with neuroprotective implications and biomarker development
Source: Commun Biol. 2025 Oct 27;8:1498. doi: 10.1038/s42003-025-08947-3 (PMC12559747; doi:10.1038/s42003-025-08947-3)
Supplement: Supplementary file 7 — Supplementary Data 5 [file 42003_2025_8947_MOESM7_ESM.xls]

## Sheet: Brain
		target name
Sample Name	Group	U6		miR 9a-3p		ΔΔCT	2^(-ΔΔCT)
		CT	CT mean	CT	CT mean
1	Sham	22.1992	22.2498	26.1939	26.1135	0.559851	0.678372
		22.2122		26.1454
		22.2576		26.1618
		22.3303		26.0332
2	Sham	22.1423	22.3256	26.0471	26.094	0.464568	0.724688
		22.3633		26.1575
		22.334		26.0525
		22.4628		26.1188
3	Sham	22.2466	22.1971	25.9424	25.9504	0.449502	0.732296
		22.1088		25.8671
		22.1573		26.0571
		22.2754		25.9348
4	Sham	23.8461	23.738	25.7122	25.5678	-1.47392	2.77776
		23.9314		25.5831
		23.6436		25.4537
		23.5307		25.5223
5	SCI	24.3565	24.1433	25.9232	25.932	-1.51508	2.85816
		24.2335		25.9827
		24.043		25.9326
		23.9401		25.8895
6	SCI	24.3304	24.2688	26.0302	25.8001	-1.77258	3.41665
		24.3056		25.8081
		24.2044		25.6484
		24.2351		25.7135
7	SCI	24.934	24.8813	25.4553	25.5207	-2.66443	6.33978
		24.8898		25.4911
		24.8856		25.5973
		24.816		25.5392
8	SCI	24.4203	24.5138	26.176	25.9559	-1.86173	3.63442
		24.5083		25.9247
		24.5575		25.8599
		24.5691		25.8628
	Sham	SCI
	0.678372	2.85816
	0.724688	3.41665
	0.732296	6.33978
	2.77776	3.63442
average	1.22828	4.06225
SD	1.03326	1.55315
P value : 0.02285

## Sheet: C1
		target name
Sample Name	Group	U6		miR 9a-3p		ΔΔCT	2^(-ΔΔCT)
		CT	CT mean	CT	CT mean
1	Sham	25.616	25.6343	30.0407	30.0781	1.13615	0.454972
		25.6271		30.0589
		25.6067		30.0752
		25.6876		30.1375
2	Sham	26.0326	26.028	28.4809	28.551	-0.784547	1.72255
		25.973		28.4752
		26.1076		28.5864
		25.9988		28.6615
3	Sham	25.5761	25.5517	28.3447	28.3529	-0.506338	1.42044
		25.5507		28.367
		25.5701		28.3852
		25.5098		28.3147
4	Sham	25.5125	25.4993	28.6814	28.6428	-0.164016	1.1204
		25.4552		28.7231
		25.5397		28.4638
		25.4897		28.7029
5	Sham	25.0474	25.0175	28.7187	28.6438	0.318749	0.801765
		25.101		28.6574
		24.938		28.5975
		24.9836		28.6015
6	SCI	25.5837	25.4944	28.5054	28.5075	-0.294508	1.22647
		25.5796		28.5269
		25.3921		28.5409
		25.4222		28.4566
7	SCI	24.1455	24.2236	28.9569	28.9333	1.40213	0.378369
		24.2985		28.949
		24.2257		28.896
		24.2248		28.9316
8	SCI	23.1137	23.176	26.7991	26.87	0.386456	0.765007
		23.2904		26.94
		23.1626		26.8422
		23.1372		26.8988
9	SCI	25.0726	25.0945	28.2615	28.3494	-0.0526137	1.03714
		25.0346		28.2982
		25.147		28.3083
		25.1236		28.5298
10	SCI	24.7843	24.8646	28.8203	28.6869	0.514701	0.699938
		24.9722		28.5802
		24.8754		28.602
		24.8265		28.7449
	Sham	SCI
	0.454972	1.22647
	1.72255	0.378369
	1.42044	0.765007
	1.1204	1.03714
	0.801765	0.699938
average	1.10403	0.821384
SD	0.498897	0.325896
P value : 0.32

## Sheet: Th9
		target name
Sample Name	Group	U6		miR 9a-3p		ΔΔCT	2^(-ΔΔCT)
		CT	CT mean	CT	CT mean
1	Sham	23.1992	23.4125	28.7381	28.687	0.321957	0.799984
		23.3845		28.675
		23.5128		28.7072
		23.5537		28.6786
2	Sham	23.3236	23.3183	28.3385	28.3481	0.0773144	0.94782
		23.24		28.4097
		23.2974		28.345
		23.4124		28.2994
3	Sham	23.7843	23.8163	28.6395	28.6095	-0.159223	1.11669
		23.7936		28.6758
		23.7567		28.5514
		23.9305		28.5714
4	Sham	23.6409	23.7494	28.4918	28.4619	-0.240049	1.18103
		23.9263		28.4541
		23.7519		28.5287
		23.6786		28.3728
5	SCI	22.8449	22.5854	28.3312	28.3776	0.839638	0.558784
		22.5629		28.518
		22.4239		28.3148
		22.51		28.3463
6	SCI	23.2477	23.128	28.8884	28.9108	0.83033	0.562401
		23.0846		28.9063
		23.0401		28.9144
		23.1397		28.9342
7	SCI	23.3001	23.2621	29.7057	29.6905	1.47592	0.359503
		23.2962		29.6361
		23.1735		29.7583
		23.2785		29.6618
8	SCI	23.1006	23.0747	29.335	29.6439	1.61672	0.326077
		23.0128		29.3788
		23.1745		29.3143
		23.0108		30.5473
	Sham	SCI
	0.799984	0.558784
	0.94782	0.562401
	1.11669	0.359503
	1.18103	0.326077
average	1.01138	0.451691
SD	0.171852	0.126495
P value : 0.001928

## Sheet: Th10
		target name
Sample Name	Group	U6		miR 9a-3p		ΔΔCT	2^(-ΔΔCT)
		CT	CT mean	CT	CT mean
1	Sham	26.3822	26.2264	29.9307	29.7947	-1.13674	2.19884
		26.1055		29.7684
		26.1979		29.8722
		26.2198		29.7436
2	Sham	24.6311	24.6749	29.5875	29.3854	0.00542866	0.996244
		24.4859		29.2135
		24.6664		29.3818
		24.9161		29.3589
3	Sham	25.1453	24.9815	28.9993	29.0775	-0.609182	1.52539
		25.0305		29.1157
		24.9378		29.0377
		24.8125		29.1572
4	Sham	25.9458	25.7149	31.1188	31.0618	0.641832	0.640898
		25.6351		31.0856
		25.7485		30.9271
		25.5302		31.1158
5	Sham	24.3377	24.4465	30.1379	30.2503	1.09866	0.46695
		24.6137		30.1715
		24.5608		30.5997
		24.2738		30.092
6	SCI	23.5473	23.5163	31.941	31.8876	3.66623	0.0787687
		23.4733		31.9289
		23.5078		31.8315
		23.5368		31.8491
7	SCI	23.9527	23.8115	29.9018	29.7192	1.20262	0.434485
		23.6479		29.6504
		23.8645		29.7196
		23.7808		29.6049
8	SCI	24.5107	24.5884	31.7061	31.7632	2.4697	0.180528
		24.5362		31.7238
		24.5955		31.762
		24.7113		31.8608
9	SCI	22.9668	23.021	29.8921	29.6762	1.9501	0.258799
		23.1317		29.5279
		23.0396		29.5795
		22.946		29.7053
10	SCI	23.361	23.2858	32.5389	32.4368	4.44593	0.045882
		23.303		32.2784
		23.3299		32.297
		23.1493		32.633
	Sham	SCI
	2.19884	0.0787687
	0.996244	0.434485
	1.52539	0.180528
	0.640898	0.258799
	0.46695	0.045882
average	1.16566	0.199693
SD	0.705183	0.15594
P value : 0.01731

## Sheet: Th11
		target name
Sample Name	Group	U6		miR 9a-3p		ΔΔCT	2^(-ΔΔCT)
		CT	CT mean	CT	CT mean
1	Sham	23.0067	22.9674	29.0503	29.1586	0.652909	0.635997
		22.9475		29.2288
		22.9364		29.1208
		22.9789		29.1262
2	Sham	23.2115	23.2754	28.9412	28.9537	0.139932	0.907562
		23.2594		28.9358
		23.3178		28.9526
		23.313		28.9851
3	Sham	23.3229	23.3556	29.0099	28.9617	0.0677691	0.954112
		23.1787		28.9268
		23.3286		28.9766
		23.5923		28.9335
4	Sham	24.1484	23.9775	28.7969	28.6552	-0.860609	1.81581
		23.9268		28.6381
		23.9839		28.585
		23.8509		28.6009
5	SCI	23.0021	22.6241	29.0449	29.0479	0.885489	0.541304
		22.3887		28.9866
		22.521		29.0952
		22.5845		29.0648
6	SCI	23.6672	23.64	29.506	29.4376	0.259318	0.835483
		23.5792		29.2596
		23.6495		29.4165
		23.664		29.5684
7	SCI	22.6758	22.7687	29.268	29.2305	0.923494	0.527231
		22.669		29.1457
		22.8767		29.2718
		22.8531		29.2364
8	SCI	22.9567	23.026	29.1169	29.1583	0.593976	0.662515
		22.9402		29.1884
		23.0195		29.1644
		23.1877		29.1636
	Sham	SCI
	0.635997	0.541304
	0.907562	0.835483
	0.954112	0.527231
	1.81581	0.662515
average	1.07837	0.641633
SD	0.511247	0.142791
P value : 0.151
