# Supplementary material for: Cerebrospinal fluid extracellular vesicle-derived miR-9-3p in spinal cord injury with neuroprotective implications and biomarker development
Source: Commun Biol. 2025 Oct 27;8:1498. doi: 10.1038/s42003-025-08947-3 (PMC12559747; doi:10.1038/s42003-025-08947-3)
Supplement: Supplementary file 8 — Supplementary Data 6 [file 42003_2025_8947_MOESM8_ESM.xlsx]

## Sheet: Sheet1
	Cell marker (cell type)	Tissue	Group	Microscopic Area 1 (%)	Microscopic Area 2 (%)	Microscopic Area 3 (%)	Microscopic Area 4 (%)	Average	SD
	HuC/D (neuron)	Spinal cord	Intact	1.17	6.08	15.7	5.63	7.14	6.12
			SCI	21.69	14.97	0.55	31.31	16.28	9.57
		Brain	Intact	7.46	15.15	12.8	13.15	12.14	3.29
			SCI	21.18	18.19	11.43	24.72	18.88	5.64
	Iba1 (microglia)	Spinal cord	Intact	6.42	4.32	3.17	NA	4.64	1.65
			SCI	26.8	18.05	16.17	9.56	17.65	7.11
		Brain	Intact	8.36	10.51	12.74	9.58	10.3	1.85
			SCI	7.9	8	2.05	4.29	5.56	2.91
	GFAP (astrocyte)	Spinal cord	Intact	31.45	68.69	37.41	31.73	42.32	17.79
			SCI	40.27	56.17	71.89	48.54	54.22	13.45
		Brain	Intact	17.6	41.04	36.05	45.61	35.07	12.29
			SCI	45.31	30.6	41.3	29.62	36.71	7.8
	Oligo2 (oligodendrocyte)	Spinal cord	Intact	17.59	21.54	14.25	13.96	17.59	3.54
			SCI	9.57	13.59	0.55	31.31	9.57	12.91
		Brain	Intact	10.63	12.54	10.41	20.14	13.43	4.57
			SCI	21.74	17.8	13.86	24.9	19.57	4.79
	NA : missing due to tissue loss or low signal
