# Supplementary material for: Cerebrospinal fluid extracellular vesicle-derived miR-9-3p in spinal cord injury with neuroprotective implications and biomarker development
Source: Commun Biol. 2025 Oct 27;8:1498. doi: 10.1038/s42003-025-08947-3 (PMC12559747; doi:10.1038/s42003-025-08947-3)
Supplement: Supplementary file 9 — Supplementary Data 7 [file 42003_2025_8947_MOESM9_ESM.xlsx]

## Sheet: Control and non-recovery group
Name	PR434201a	PR434202a	PR434203a	PR434204a	PR434205a	PR434206a	PR434207a	PR434209a	PR434210a	PR434211a	PR434212a	PR434214a	PR434215a
hsa-miR-548ap-3p	0	0	0	0	0	0	0	0	0	0	0	0	0
hsa-miR-548t-3p	0	0	0	0	0	0	0	0	0	0	0	0	0
hsa-miR-548e-3p	0	0	0	0	0	0	0	0	0	0	0	0	0
hsa-miR-548az-3p	0	0	0	0	0	0	0	0	0	0	0	0	0
hsa-miR-548f-3p	0	0	0	0	0	0	0	0	0	0	0	0	0
hsa-miR-548bc	0	0	0	0	0	0	0	0	0	0	0	0	0
hsa-miR-1537-3p	0	0	0	0	0	0	0	0	0	0	0	0	0
hsa-miR-553	0	0	0	0	0	0	0	0	0	0	0	0	0
hsa-miR-7844-5p	0	0	0	0	0	0	0	0	0	0	0	0	0
hsa-miR-548av-3p	0	0	0	0	0	0	0	0	0	0	0	0	0
hsa-miR-548g-3p	0	0	0	0	0	0	0	0	0	0	0	0	0
hsa-miR-6835-3p	0	0	0	0	0	0	0	0	0	0	0	0	0
hsa-miR-4422	0	0	0	0	0	0	0	0	0	0	0	0	0
hsa-miR-4429	0	0	0	0	0	0	0	0	0	0	0	0	0
hsa-miR-320d	1239.24	935.384	674.18	325.22	1209.38	711.71	1406.27	2166.41	1468.34	0	182.52	1291.53	214.211
hsa-miR-320b	2168.67	1636.92	2696.72	1517.69	3109.83	711.71	3906.32	3177.4	1657.8	1892.69	593.19	1506.78	1820.79
hsa-miR-320a-3p	9294.29	9821.53	9438.52	11816.3	13648.7	10408.8	20391	13576.2	18283.2	3514.99	14464.7	13022.9	7872.25
hsa-miR-320c	2168.67	701.538	404.508	325.22	2073.22	0	2734.42	2744.12	2415.65	0	319.41	1937.29	214.211
hsa-miR-548an	0	0	0	0	0	0	0	0	0	0	0	0	0
hsa-miR-4484	0	0	0	0	0	0	0	0	0	0	0	0	0
hsa-miR-10526-3p	0	0	0	0	0	0	0	0	0	0	0	0	0
hsa-miR-548bb-5p	0	0	0	0	0	0	0	0	0	0	0	0	0
hsa-miR-548ak	0	0	0	0	0	0	0	0	0	0	0	0	0
hsa-miR-548w	0	0	0	0	0	0	0	0	0	0	0	0	0
hsa-miR-548y	0	0	0	0	0	0	0	0	0	0	0	0	0
hsa-miR-548h-5p	0	0	0	0	0	0	0	0	0	0	0	0	0
hsa-miR-548ar-5p	0	0	0	0	0	0	0	0	0	0	0	0	0
hsa-miR-548a-5p	0	0	0	0	0	0	0	0	0	0	0	0	0
hsa-miR-548i	0	0	0	0	172.768	0	0	0	0	0	0	322.881	0
hsa-miR-548as-5p	0	0	0	0	0	0	0	0	0	0	0	0	0
hsa-miR-548ap-5p	0	0	0	0	0	0	0	0	0	0	0	0	0
hsa-miR-548j-5p	0	0	0	0	0	0	0	433.282	0	0	0	0	0
hsa-miR-548au-5p	0	0	0	0	0	0	0	0	94.7315	0	0	0	0
hsa-miR-548c-5p	0	0	0	325.22	0	0	0	0	47.3657	0	0	0	0
hsa-miR-548ab	0	0	0	0	0	0	0	0	0	0	0	0	0
hsa-miR-548b-5p	0	0	0	0	0	0	0	0	0	0	0	0	0
hsa-miR-548ad-5p	0	0	0	0	0	0	78.1264	0	0	0	91.26	0	0
hsa-miR-548ay-5p	0	0	0	0	0	0	0	0	0	0	0	0	0
hsa-miR-548d-5p	0	0	0	0	0	0	0	0	142.097	0	45.63	0	0
hsa-miR-548av-5p	0	0	0	0	0	0	0	0	0	0	0	0	0
hsa-miR-548k	0	0	0	0	0	0	0	0	0	0	0	0	267.764
hsa-miR-548l	0	0	0	0	0	0	0	0	0	0	0	0	0
hsa-miR-548ah-5p	0	0	0	0	0	0	0	0	0	0	0	0	0
hsa-miR-106a-5p	0	0	0	0	0	0	0	0	0	0	0	0	0
hsa-miR-548at-5p	0	0	0	0	0	0	0	0	0	0	0	0	0
hsa-miR-3646	0	0	0	0	0	0	0	0	0	0	0	0	0
hsa-miR-224-3p	0	0	0	0	0	0	0	0	0	0	0	0	0
hsa-miR-522-3p	0	0	0	0	0	0	0	0	0	0	0	0	0
hsa-miR-3606-3p	0	0	0	0	0	0	0	0	0	0	0	0	0
hsa-miR-495-3p	0	0	0	0	0	0	0	0	0	0	0	0	0
hsa-miR-122b-3p	0	0	0	0	0	0	0	0	0	0	0	0	0
hsa-miR-543	0	0	0	0	0	0	0	0	0	0	0	0	0
hsa-miR-451a	0	0	0	433.626	0	711.71	625.011	144.427	0	0	45.63	107.627	1392.37
hsa-miR-649	0	0	0	0	0	0	0	0	0	0	0	0	0
hsa-miR-5583-5p	0	0	0	0	0	0	0	0	0	0	0	0	0
hsa-miR-3129-3p	0	0	0	0	0	0	0	0	0	0	0	0	0
hsa-miR-606	0	0	0	0	0	0	0	0	0	0	0	0	0
hsa-miR-618	0	0	0	0	0	0	0	0	0	0	0	0	0
hsa-miR-641	0	350.769	0	0	0	0	0	0	0	0	0	0	107.105
hsa-miR-3617-5p	0	0	0	0	0	0	0	0	0	0	0	0	0
hsa-miR-3667-5p	0	0	0	0	0	0	0	0	0	0	0	0	0
hsa-miR-548ao-3p	0	0	0	0	0	0	0	0	0	0	0	0	0
hsa-miR-4432	0	0	0	0	0	0	0	0	0	0	0	0	0
hsa-miR-4662a-3p	0	0	0	0	0	0	0	0	0	0	0	0	0
hsa-miR-3156-5p	0	0	0	0	0	0	0	0	0	0	0	0	0
hsa-miR-4662b	0	0	0	0	0	0	0	0	0	0	0	0	0
hsa-miR-10527-5p	0	0	0	0	0	0	0	0	0	0	0	0	0
hsa-miR-498-3p	0	0	0	0	0	0	0	0	0	0	0	0	0
hsa-miR-518e-3p	0	0	0	0	0	0	0	0	0	0	0	0	0
hsa-miR-320e	0	0	0	0	0	0	0	0	0	0	0	0	0
hsa-miR-651-3p	0	0	0	0	0	0	0	0	0	0	0	0	0
hsa-miR-3173-3p	0	0	0	0	0	0	0	0	0	0	0	0	0
hsa-miR-541-5p	0	0	0	0	0	0	0	0	0	0	0	0	0
hsa-miR-3910	0	0	0	0	0	0	0	0	0	0	0	0	0
hsa-miR-548ba	0	0	0	0	0	0	0	0	0	0	0	0	0
hsa-miR-570-5p	0	0	0	0	0	0	0	0	0	0	0	0	0
hsa-miR-548ag	0	0	0	0	0	0	0	0	0	0	0	0	0
hsa-miR-3974	0	0	0	0	0	0	0	0	0	0	0	0	0
hsa-miR-4735-3p	0	0	0	0	0	0	0	0	0	0	0	0	0
hsa-miR-562	0	0	0	0	0	0	0	0	0	0	0	0	0
hsa-miR-3184-3p	0	0	0	0	0	0	0	0	0	0	0	0	0
hsa-miR-519b-3p	0	0	0	0	0	0	0	0	0	0	0	0	0
hsa-miR-519a-3p	0	0	0	0	0	0	0	0	0	0	0	0	0
hsa-miR-519c-3p	0	0	0	0	0	0	0	0	0	0	0	0	0
hsa-miR-372-3p	0	0	0	0	0	0	0	0	0	0	0	0	0
hsa-miR-520a-3p	0	0	0	0	0	0	0	0	0	0	0	0	0
hsa-miR-520b-3p	0	0	0	0	0	0	0	0	0	0	0	0	0
hsa-miR-520c-3p	0	0	0	0	0	0	0	0	0	0	0	0	0
hsa-miR-520e-3p	0	0	0	0	0	0	0	0	0	0	0	0	0
hsa-miR-520d-3p	0	0	0	0	0	0	0	0	0	0	0	0	0
hsa-miR-148a-5p	0	0	0	0	0	0	0	0	0	0	0	0	0
hsa-miR-1277-5p	0	0	0	0	0	0	0	0	0	0	0	0	0
hsa-miR-4517	0	0	0	0	0	0	0	0	0	0	0	0	0
hsa-miR-216b-5p	0	0	0	0	0	0	0	0	0	0	0	0	0
hsa-miR-4506	0	0	0	0	0	0	0	0	0	0	0	0	0
hsa-miR-513b-3p	0	0	0	0	0	0	0	0	0	0	0	0	0
hsa-miR-944	0	0	0	0	0	88.9637	0	0	0	0	0	0	0
hsa-miR-4760-3p	0	0	0	0	0	0	0	0	0	0	0	0	0
hsa-miR-3529-3p	0	0	0	0	0	0	0	0	0	0	0	0	0
hsa-miR-338-5p	0	0	404.508	0	0	0	0	0	0	0	0	0	0
hsa-miR-362-3p	0	0	0	0	0	0	0	0	0	0	0	0	0
hsa-miR-329-3p	0	0	0	0	0	0	0	0	0	0	0	0	0
hsa-miR-6757-3p	0	0	0	0	0	0	0	0	0	0	0	0	0
hsa-miR-552-3p	0	0	0	0	0	0	0	0	0	0	0	0	0
hsa-miR-376c-3p	309.81	701.538	0	758.846	0	177.927	0	0	0	0	182.52	0	214.211
hsa-miR-499a-3p	0	0	0	0	0	0	0	0	0	0	0	0	0
hsa-miR-499b-3p	0	0	0	0	0	0	0	0	0	0	0	0	0
hsa-miR-181c-5p	0	0	0	0	0	0	0	0	189.463	0	0	0	0
hsa-miR-181a-5p	774.524	2221.54	1483.2	1300.88	1209.38	1423.42	1484.4	1010.99	1989.36	0	912.6	322.881	1017.5
hsa-miR-181b-5p	0	233.846	943.852	108.407	172.768	0	390.632	1010.99	331.56	0	273.78	322.881	107.105
hsa-miR-181d-5p	0	0	134.836	0	0	0	0	0	0	0	0	0	0
hsa-miR-1255b-2-3p	0	0	0	0	0	0	0	0	0	0	0	0	0
hsa-miR-634	0	0	0	0	0	0	0	0	0	0	0	0	0
hsa-miR-181c-3p	309.81	0	0	0	0	0	156.253	0	94.7315	0	0	0	267.764
hsa-miR-4482-5p	0	0	0	0	0	0	0	0	0	0	0	0	0
hsa-miR-5195-5p	0	0	0	0	0	0	0	0	0	0	0	0	0
hsa-miR-100-5p	7745.24	5261.53	3236.06	4011.04	5183.05	5604.71	4062.57	4910.53	5257.6	8652.29	2737.8	6565.25	3052.51
hsa-miR-99a-5p	4027.53	6196.92	4449.59	5745.55	6219.66	5515.75	5234.47	7510.22	6868.03	6218.84	6753.24	5488.98	2356.32
hsa-miR-6813-3p	0	0	0	0	0	0	0	0	0	0	0	0	0
hsa-miR-521	0	0	0	0	0	0	0	0	0	0	0	0	0
hsa-miR-122-3p	0	0	0	0	0	0	0	0	0	0	0	0	0
hsa-miR-548al	0	0	0	0	0	0	0	0	0	0	0	0	0
hsa-miR-4681	0	0	0	0	0	0	0	0	0	0	0	0	0
hsa-miR-4661-5p	0	0	0	0	0	0	0	0	0	0	0	0	0
hsa-miR-3923	0	0	0	0	0	0	0	0	0	0	0	0	0
hsa-miR-4798-3p	0	0	0	0	0	0	0	0	0	0	0	0	0
hsa-miR-3145-5p	0	0	0	0	0	0	0	0	0	0	0	0	0
hsa-miR-4636	0	0	0	0	0	0	0	0	0	0	0	0	0
hsa-miR-5684	0	0	0	0	0	0	0	0	0	0	0	0	0
hsa-miR-4714-5p	0	0	0	0	0	0	0	0	0	0	0	0	0
hsa-miR-3664-5p	0	0	0	0	0	0	0	0	0	0	0	0	0
hsa-miR-4724-5p	0	0	0	0	0	0	0	0	0	0	0	0	0
hsa-miR-1243	0	0	0	0	0	0	0	0	0	0	0	0	0
hsa-miR-193b-3p	0	0	0	0	0	0	0	0	0	0	0	0	0
hsa-miR-193a-3p	0	0	0	0	0	0	0	0	0	0	0	0	0
hsa-miR-452-5p	0	0	0	0	0	0	0	0	0	0	0	0	0
hsa-miR-5197-3p	0	0	0	0	0	0	0	0	0	0	0	0	0
hsa-miR-483-5p	619.62	1169.23	539.344	1734.5	3800.9	4003.37	6562.61	1444.27	2605.11	1622.3	958.23	2583.05	803.291
hsa-miR-4499	0	0	0	0	0	0	0	0	0	0	0	0	0
hsa-miR-3925-5p	0	0	0	0	0	0	0	0	0	0	0	0	0
hsa-miR-6856-5p	0	0	0	0	0	0	0	0	0	0	0	0	0
hsa-miR-3916	0	0	0	0	0	0	0	0	0	0	0	0	0
hsa-miR-576-3p	0	0	0	0	0	0	0	0	0	0	0	0	0
hsa-miR-3942-5p	0	0	0	0	0	0	0	0	0	0	0	0	0
hsa-miR-6838-5p	0	0	0	0	0	0	0	0	0	0	0	0	0
hsa-miR-646	0	0	0	0	0	0	0	0	0	0	0	0	0
hsa-miR-1179	0	0	0	0	0	0	0	0	0	0	0	0	0
hsa-miR-6779-3p	0	0	0	0	0	0	0	0	0	0	0	0	0
hsa-miR-129-2-3p	0	0	0	0	0	0	0	0	0	0	0	0	0
hsa-miR-129-1-3p	0	0	0	0	0	0	0	0	0	0	0	0	0
hsa-miR-6819-3p	0	0	0	0	0	0	0	0	47.3657	0	0	0	0
hsa-miR-596	0	0	0	0	0	0	0	0	0	0	0	0	0
hsa-miR-4670-5p	0	0	0	0	0	0	0	0	0	0	0	0	0
hsa-miR-6854-5p	0	0	0	0	0	0	0	0	0	0	0	0	0
hsa-miR-22-3p	154.905	1286.15	1213.52	758.846	172.768	1868.24	312.505	0	189.463	0	638.82	107.627	481.975
hsa-miR-208b-5p	0	0	0	0	0	0	0	0	0	0	0	0	0
hsa-miR-3914	0	0	0	0	0	0	0	0	0	0	0	0	0
hsa-miR-6888-5p	0	0	0	0	0	0	0	0	0	0	0	0	0
hsa-miR-28-5p	154.905	0	134.836	0	0	177.927	0	0	94.7315	0	593.19	0	214.211
hsa-miR-708-5p	0	350.769	269.672	0	345.536	88.9637	78.1264	0	142.097	0	319.41	0	0
hsa-miR-940	0	0	0	0	0	0	0	0	0	0	0	0	0
hsa-miR-4747-3p	0	0	0	0	0	0	0	0	0	0	0	0	0
hsa-miR-3142	0	0	0	0	0	0	0	0	0	0	0	0	0
hsa-miR-9500	0	0	0	0	0	0	0	0	0	0	0	0	0
hsa-miR-7845-5p	0	0	0	0	0	0	0	0	0	0	0	0	0
hsa-miR-4739	0	0	0	0	0	0	0	0	0	0	0	0	0
hsa-miR-3158-3p	0	0	0	0	0	0	0	0	0	0	0	0	0
hsa-miR-6743-5p	0	0	0	0	0	0	0	0	0	0	0	0	0
hsa-miR-6085	0	0	0	0	0	0	0	0	0	0	0	0	0
hsa-miR-4716-3p	0	0	0	0	0	0	0	0	0	0	0	0	0
hsa-miR-4678	0	0	0	0	0	0	0	0	0	0	0	0	0
hsa-miR-4464	0	0	0	0	0	0	0	0	0	0	0	0	0
hsa-miR-1244	0	0	0	0	0	0	0	0	0	0	0	0	0
hsa-miR-5588-3p	0	0	0	0	0	0	0	0	0	0	0	0	0
hsa-miR-6838-3p	0	0	0	0	0	0	0	0	0	0	0	0	0
hsa-miR-1245a	0	0	0	0	0	0	0	0	0	0	0	0	0
hsa-miR-371b-3p	0	0	0	0	0	0	0	0	0	0	0	0	0
hsa-miR-371a-3p	0	0	0	0	0	0	0	0	0	0	0	0	0
hsa-miR-519e-3p	0	0	0	0	0	0	0	0	0	0	0	0	0
hsa-miR-512-3p	0	0	0	0	0	0	0	0	0	0	0	0	0
hsa-miR-520f-3p	0	0	0	0	0	0	0	0	0	0	0	0	0
hsa-miR-648	0	0	0	0	0	0	0	0	0	0	0	0	0
hsa-miR-148b-5p	0	0	0	0	0	0	0	0	0	0	0	0	0
hsa-miR-4715-5p	0	0	0	0	0	0	0	0	0	0	0	0	0
hsa-miR-5590-3p	0	0	0	0	0	0	0	0	0	0	0	0	0
hsa-miR-369-3p	0	0	0	0	0	0	0	0	0	0	0	0	0
hsa-miR-5692b	0	0	0	0	0	0	0	0	0	0	0	0	0
hsa-miR-5692c	0	0	0	0	0	0	0	0	0	0	0	0	0
hsa-miR-7705	0	0	0	0	0	0	0	0	0	0	0	0	0
hsa-miR-1295b-3p	0	0	0	0	0	0	0	0	0	0	0	0	0
hsa-miR-410-3p	0	0	0	0	0	0	0	0	0	0	0	0	0
hsa-miR-656-3p	0	0	0	0	0	0	0	0	0	0	0	0	0
hsa-miR-34c-3p	0	233.846	539.344	216.813	0	88.9637	0	0	0	0	0	322.881	0
hsa-miR-5094	0	0	0	0	0	0	0	0	0	0	0	0	0
hsa-miR-154-3p	0	0	0	0	0	0	0	0	0	0	0	0	0
hsa-miR-487a-3p	0	0	0	0	0	0	0	0	0	0	0	0	0
hsa-miR-96-3p	0	0	0	0	0	0	0	0	0	0	0	0	0
hsa-miR-382-3p	0	0	0	0	0	0	0	0	0	0	0	0	0
hsa-miR-5092	0	0	0	0	0	0	0	0	0	0	0	0	0
hsa-miR-4733-5p	0	0	0	0	0	0	0	0	0	0	0	0	0
hsa-miR-500b-5p	0	0	0	0	0	0	0	0	0	0	0	0	0
hsa-miR-362-5p	0	0	0	0	0	88.9637	156.253	0	0	0	182.52	0	0
hsa-miR-501-5p	0	0	0	0	0	0	0	0	0	0	45.63	0	0
hsa-miR-5188	0	0	0	0	0	0	0	0	0	0	0	0	0
hsa-miR-487b-3p	0	0	134.836	0	0	0	0	0	0	0	0	0	0
hsa-miR-3200-5p	0	0	0	0	0	0	0	0	0	0	0	0	0
hsa-miR-425-5p	1394.14	584.615	134.836	650.439	2418.76	444.819	546.885	722.136	757.852	0	684.45	538.136	1445.92
hsa-miR-4712-3p	0	0	0	0	0	0	0	0	0	0	0	0	0
hsa-miR-501-3p	0	0	0	0	0	0	0	0	0	0	0	0	0
hsa-miR-502-3p	0	0	0	0	0	0	0	0	0	0	0	0	0
hsa-miR-1246	619.62	467.692	2427.05	1192.47	518.305	444.819	937.516	3755.11	994.68	540.768	365.04	1937.29	910.396
hsa-miR-652-3p	1239.24	0	539.344	325.22	0	978.601	312.505	144.427	189.463	0	273.78	861.017	321.316
hsa-miR-889-5p	0	0	0	0	0	0	0	0	0	0	0	0	0
hsa-miR-4495	0	0	0	0	0	0	0	0	0	0	0	0	0
hsa-miR-3668	0	0	0	0	0	0	0	0	0	0	0	0	0
hsa-miR-4657	0	0	0	0	0	0	0	0	0	0	0	0	0
hsa-miR-4491	0	0	0	0	0	0	0	0	0	0	0	0	0
hsa-miR-511-3p	0	0	0	0	0	0	0	0	0	0	0	0	0
hsa-miR-4781-3p	0	0	0	0	0	0	0	0	0	0	0	0	0
hsa-miR-4307	0	0	0	0	0	0	0	0	0	0	0	0	0
hsa-miR-10399-5p	0	0	0	0	0	0	0	0	0	0	45.63	107.627	0
hsa-miR-3938	0	0	0	0	0	0	0	0	0	0	0	0	0
hsa-miR-4778-5p	0	0	0	0	0	0	0	0	0	0	0	0	0
hsa-miR-363-3p	0	233.846	0	0	0	0	0	0	0	0	0	0	0
hsa-miR-367-3p	0	0	0	0	0	0	0	0	0	0	0	0	0
hsa-miR-4699-3p	0	0	0	0	0	0	0	0	0	0	45.63	0	0
hsa-miR-5002-5p	0	0	0	0	0	0	0	0	0	0	0	0	0
hsa-miR-3613-3p	0	0	0	0	0	0	0	0	0	0	0	0	0
hsa-miR-3973	0	0	0	0	0	0	0	0	0	0	0	0	0
hsa-miR-520h	0	0	0	0	0	0	0	0	0	0	0	0	0
hsa-miR-520g-3p	0	0	0	0	0	0	0	0	0	0	0	0	0
hsa-miR-4709-5p	0	0	0	0	0	0	0	0	0	0	0	0	0
hsa-miR-4761-5p	0	0	0	0	0	0	0	0	0	0	0	0	0
hsa-miR-216b-3p	0	0	0	0	0	0	0	0	0	0	0	0	0
hsa-miR-3681-3p	0	0	0	0	0	0	0	0	0	0	0	0	0
hsa-miR-4717-3p	0	0	0	0	0	0	0	0	0	0	0	0	0
hsa-miR-6865-3p	0	0	0	0	0	0	0	0	0	0	0	0	0
hsa-miR-6760-3p	0	0	0	0	0	0	0	0	0	0	0	0	0
hsa-miR-6500-3p	0	0	0	0	0	0	0	0	0	0	0	0	0
hsa-miR-499b-5p	0	0	0	0	0	0	0	0	0	0	0	0	0
hsa-miR-6847-5p	0	0	0	0	0	0	0	0	0	0	0	0	0
hsa-miR-10b-3p	0	0	0	0	0	266.891	0	0	0	0	0	0	53.5527
hsa-miR-383-3p	0	0	0	0	0	0	0	0	0	0	0	0	0
hsa-miR-214-3p	464.715	0	0	0	0	0	0	144.427	0	0	0	0	0
hsa-miR-5685	0	0	0	0	0	0	0	0	0	0	0	0	0
hsa-miR-4433a-3p	0	0	0	0	0	0	0	0	0	0	0	0	0
hsa-miR-6715b-5p	0	0	0	0	0	0	0	0	0	0	0	0	0
hsa-miR-4514	0	0	0	0	0	0	0	0	0	0	0	0	0
hsa-miR-3937	0	0	0	0	0	0	0	0	0	0	0	0	0
hsa-miR-4441	0	0	0	0	0	0	0	0	0	0	0	0	0
hsa-miR-3918	0	0	0	0	0	0	0	0	0	0	0	0	0
hsa-miR-9900	0	0	0	0	0	0	0	0	0	0	0	0	0
hsa-miR-125a-3p	0	233.846	134.836	650.439	0	0	156.253	0	94.7315	0	0	0	0
hsa-miR-936	0	0	0	0	0	0	0	0	0	0	0	0	0
hsa-miR-199a-3p	1394.14	935.384	1618.03	1192.47	863.841	3380.62	2890.68	1588.7	2889.31	4055.76	3239.73	2905.93	428.422
hsa-miR-622	0	0	0	0	0	0	0	0	0	0	0	0	0
hsa-miR-1-5p	0	0	0	0	0	0	0	0	0	0	0	0	0
hsa-miR-4793-5p	0	0	0	0	0	0	0	0	0	0	0	0	0
hsa-miR-6785-3p	0	0	0	0	0	0	0	0	0	0	0	0	0
hsa-miR-4317	0	0	0	0	0	0	0	0	0	0	0	0	0
hsa-miR-1250-3p	0	0	0	0	0	0	0	0	0	0	0	0	0
hsa-miR-3691-3p	0	0	0	0	0	0	0	0	0	0	0	0	0
hsa-miR-181a-2-3p	0	350.769	0	0	0	0	0	0	142.097	0	228.15	0	0
hsa-miR-6849-3p	0	0	0	0	0	0	0	0	0	0	0	0	0
hsa-miR-4738-5p	0	0	0	0	0	0	0	0	0	0	0	0	0
hsa-miR-665	0	0	0	0	0	0	0	0	0	0	0	0	0
hsa-miR-4645-5p	0	0	0	0	0	0	0	0	0	0	0	0	0
hsa-miR-6837-5p	0	0	0	0	0	0	0	0	0	0	0	0	0
hsa-miR-181a-3p	0	0	0	108.407	0	0	0	0	189.463	0	182.52	0	0
hsa-miR-4726-3p	0	0	0	0	0	0	0	0	0	0	0	0	0
hsa-miR-4286	0	0	0	0	0	0	0	0	0	0	0	0	0
hsa-miR-6840-5p	0	0	0	0	0	0	0	0	0	0	0	0	0
hsa-miR-6795-3p	0	0	0	0	0	0	0	0	0	0	0	0	0
hsa-miR-6801-3p	0	0	0	0	0	0	0	0	0	0	0	0	0
hsa-miR-7108-3p	0	0	0	0	0	0	0	0	0	0	0	0	0
hsa-miR-1247-5p	0	0	0	0	0	0	0	0	0	0	0	0	0
hsa-miR-454-5p	0	0	0	0	0	0	0	0	0	0	0	0	0
hsa-miR-4655-3p	0	0	0	0	0	0	0	0	0	0	0	0	0
hsa-miR-4780	0	0	0	0	0	0	0	0	0	0	0	0	0
hsa-miR-6832-3p	0	0	0	0	0	0	0	0	0	0	0	0	0
hsa-miR-4671-5p	0	0	0	0	0	0	0	0	0	0	0	0	0
hsa-miR-4485-5p	0	0	0	0	0	0	0	0	0	0	0	0	0
hsa-miR-6827-3p	0	0	0	0	0	0	0	0	0	0	0	0	0
hsa-miR-1973	0	0	0	0	0	0	0	0	0	0	0	0	0
hsa-miR-132-5p	0	0	0	0	0	0	0	0	0	0	0	0	0
hsa-miR-660-3p	0	0	0	0	0	0	0	0	0	0	0	0	0
hsa-miR-10401-3p	0	0	0	0	0	0	0	0	0	0	0	0	0
hsa-miR-3140-5p	0	0	0	0	0	0	0	0	0	0	0	0	0
hsa-miR-544b	0	0	0	0	0	0	0	0	0	0	0	0	0
hsa-miR-4722-3p	0	0	0	0	0	0	0	0	0	0	0	0	0
hsa-miR-3690	0	0	0	0	0	0	0	0	0	0	0	0	0
hsa-miR-8073	0	0	0	0	0	0	0	0	0	0	0	0	0
hsa-miR-221-5p	0	0	0	0	0	0	0	0	47.3657	0	182.52	0	0
hsa-miR-6742-3p	0	0	0	0	0	0	0	0	0	0	0	0	0
hsa-miR-4421	0	0	0	0	0	0	0	0	0	0	0	0	0
hsa-miR-3667-3p	0	0	0	0	0	0	0	0	0	0	0	0	0
hsa-miR-1248	0	0	0	0	0	0	0	0	0	0	0	0	0
hsa-miR-6841-3p	0	0	0	0	0	0	0	0	0	0	0	0	0
hsa-miR-1915-5p	0	0	0	0	0	0	0	0	0	0	0	0	0
hsa-miR-212-5p	0	0	0	0	0	0	0	0	0	0	0	0	0
hsa-miR-1249-3p	0	0	0	0	0	0	0	0	0	0	0	0	0
hsa-miR-5091	0	0	0	0	0	0	0	0	0	0	0	0	0
hsa-miR-105-3p	0	0	0	0	0	0	0	0	0	0	0	0	0
hsa-miR-6075	0	0	0	0	0	0	0	0	0	0	0	0	0
hsa-miR-7112-5p	0	0	0	0	0	0	0	0	0	0	0	0	0
hsa-miR-6777-5p	0	0	0	0	0	0	0	0	0	0	0	0	0
hsa-miR-137-5p	0	0	0	0	0	0	0	0	0	0	0	0	0
hsa-miR-125b-1-3p	154.905	233.846	0	0	0	88.9637	390.632	0	236.829	0	45.63	0	0
hsa-miR-1250-5p	0	0	0	0	0	0	0	0	0	0	0	0	0
hsa-miR-1306-3p	0	0	0	0	0	0	0	0	0	0	0	0	0
hsa-miR-5707	0	0	0	0	0	0	0	0	0	0	0	0	0
hsa-miR-4509	0	0	0	0	0	0	0	0	0	0	0	0	0
hsa-miR-190b-3p	0	0	0	0	0	0	0	0	0	0	0	0	0
hsa-miR-616-5p	0	0	0	0	0	0	0	0	0	0	0	0	0
hsa-miR-371b-5p	0	0	0	0	0	0	0	0	0	0	0	0	0
hsa-miR-373-5p	0	0	0	0	0	0	0	0	0	0	0	0	0
hsa-miR-371a-5p	0	0	0	0	0	0	0	0	0	0	0	0	0
hsa-miR-4264	0	0	0	0	0	0	0	0	0	0	0	0	0
hsa-miR-6758-3p	0	0	0	0	0	0	0	0	0	0	0	0	0
hsa-miR-5695	0	0	0	0	0	0	0	0	0	0	0	0	0
hsa-miR-766-3p	0	0	0	0	0	0	0	0	0	0	0	0	0
hsa-miR-3925-3p	0	0	0	0	0	0	0	0	0	0	0	0	0
hsa-miR-136-5p	0	0	0	0	0	0	0	0	0	0	0	0	0
hsa-miR-6814-3p	0	0	0	0	0	0	0	0	0	0	0	0	0
hsa-miR-1307-3p	619.62	233.846	0	542.033	0	355.855	78.1264	433.282	142.097	1081.54	684.45	107.627	428.422
hsa-miR-4638-5p	0	0	0	0	0	0	0	0	0	0	0	0	0
hsa-miR-1251-5p	0	0	0	0	0	0	0	0	0	0	0	0	0
hsa-miR-130b-5p	0	0	0	0	0	0	0	0	0	0	0	0	0
hsa-miR-5187-3p	0	0	0	0	0	0	0	0	0	0	0	0	0
hsa-miR-3660	0	0	0	0	0	0	0	0	0	0	0	0	0
hsa-miR-6751-3p	0	0	0	0	0	0	0	0	0	0	0	0	0
hsa-miR-3920	0	0	0	0	0	0	0	0	0	0	0	0	0
hsa-miR-29a-5p	0	0	0	0	0	0	0	0	0	0	0	0	0
hsa-miR-17-3p	0	0	0	0	0	266.891	234.379	0	0	0	182.52	0	0
hsa-miR-20a-3p	0	0	269.672	325.22	518.305	0	0	0	0	0	228.15	0	0
hsa-miR-18a-3p	0	0	0	0	0	0	0	0	0	0	0	0	0
hsa-miR-93-3p	0	0	0	0	0	0	0	0	284.194	0	91.26	0	0
hsa-miR-6128	0	0	0	0	0	0	0	0	0	0	0	0	0
hsa-miR-378i	0	0	0	0	0	0	0	0	0	0	0	0	0
hsa-miR-422a	0	0	0	0	0	0	0	0	0	0	0	0	0
hsa-miR-378f	0	0	0	0	0	0	0	0	0	0	0	0	0
hsa-miR-378b	0	0	0	0	0	0	0	0	0	0	0	0	0
hsa-miR-378d	0	0	0	0	0	0	0	0	0	0	0	0	0
hsa-miR-378c	0	0	0	0	0	0	0	0	0	0	0	0	0
hsa-miR-378a-3p	464.715	0	269.672	0	0	533.782	78.1264	0	284.194	0	45.63	0	107.105
hsa-miR-378e	0	0	0	0	0	0	0	0	0	0	0	0	0
hsa-miR-378h	0	0	0	0	0	0	0	0	0	0	0	0	0
hsa-miR-378j	0	0	0	0	0	0	0	0	0	0	0	0	0
hsa-miR-6868-5p	0	0	0	0	0	0	0	0	0	0	0	0	0
hsa-miR-4799-3p	0	0	0	0	0	0	0	0	0	0	0	0	0
hsa-miR-5588-5p	0	0	0	0	0	0	0	0	0	0	0	0	0
hsa-miR-3176	0	0	0	0	0	0	0	0	0	0	0	0	0
hsa-miR-664a-5p	154.905	467.692	809.016	216.813	0	0	78.1264	0	142.097	0	0	322.881	0
hsa-miR-4646-5p	0	0	0	0	0	0	0	0	0	0	0	0	0
hsa-miR-6506-5p	0	0	0	0	0	0	0	0	0	0	0	0	0
hsa-miR-6860	0	0	0	0	0	0	0	0	0	0	0	0	0
hsa-miR-378g	0	0	0	0	0	0	0	0	0	0	0	0	0
hsa-miR-4667-5p	0	0	0	0	0	0	0	0	0	0	0	0	0
hsa-miR-637	0	0	0	0	0	0	0	0	0	0	0	0	0
hsa-miR-6861-5p	0	0	0	0	0	0	0	0	0	0	0	0	0
hsa-miR-20b-3p	0	0	0	0	0	0	0	0	0	0	0	0	0
hsa-miR-6773-3p	0	0	0	0	0	0	0	0	0	0	0	0	0
hsa-miR-367-5p	0	0	0	0	0	0	0	0	0	0	0	0	0
hsa-miR-302a-5p	0	0	0	0	0	0	0	0	0	0	0	0	0
hsa-miR-600	0	0	0	0	0	0	0	0	0	0	0	0	0
hsa-miR-412-3p	0	0	0	0	0	0	0	0	0	0	0	0	0
hsa-miR-635	0	0	0	0	0	0	0	0	0	0	0	0	0
hsa-miR-6774-5p	0	0	0	0	0	0	0	0	0	0	0	0	0
hsa-miR-643	0	0	0	0	0	0	0	0	0	0	0	0	0
hsa-miR-302b-5p	0	0	0	0	0	0	0	0	0	0	0	0	0
hsa-miR-302d-5p	0	0	0	0	0	0	0	0	0	0	0	0	0
hsa-miR-3124-3p	0	0	0	0	0	0	0	0	0	0	0	0	0
hsa-miR-5681a	0	0	0	0	0	0	0	0	0	0	0	0	0
hsa-miR-6730-5p	0	0	0	0	0	0	0	0	0	0	0	0	0
hsa-miR-4680-5p	0	0	0	0	0	0	0	0	0	0	0	0	0
hsa-miR-3185	0	0	0	0	0	0	0	0	0	0	0	0	0
hsa-miR-10522-5p	0	0	0	0	0	0	0	0	0	0	0	0	0
hsa-miR-4699-5p	0	0	0	0	0	0	0	0	0	0	0	0	0
hsa-miR-1252-5p	0	0	0	0	0	0	0	0	0	0	0	0	0
hsa-miR-605-3p	0	0	0	0	0	0	0	0	0	0	0	0	0
hsa-miR-4493	0	0	0	0	0	0	0	0	0	0	0	0	0
hsa-miR-7515	0	0	0	0	0	0	0	0	0	0	0	0	0
hsa-miR-3179	0	0	269.672	0	0	0	0	0	0	0	0	0	0
hsa-miR-548ao-5p	0	0	0	0	0	0	0	0	0	0	0	0	0
hsa-miR-548ax	309.81	0	0	0	0	0	0	0	94.7315	0	0	0	0
hsa-miR-4795-5p	0	0	0	0	0	0	0	0	0	0	0	0	0
hsa-miR-10393-5p	0	0	0	0	0	0	0	0	0	0	0	0	0
hsa-miR-219b-3p	0	0	0	0	0	0	0	0	0	0	0	0	0
hsa-miR-219a-2-3p	0	0	0	0	0	0	78.1264	0	0	0	0	0	0
hsa-miR-642a-3p	0	0	0	0	345.536	0	0	0	0	0	0	0	0
hsa-miR-642b-3p	0	0	0	0	0	0	0	0	0	0	0	0	0
hsa-miR-3117-5p	0	0	0	0	0	0	0	0	0	0	0	0	0
hsa-miR-4645-3p	0	0	0	0	0	0	0	0	0	0	0	0	0
hsa-miR-3913-3p	0	0	0	0	0	0	0	0	0	0	0	0	0
hsa-miR-591	0	0	0	0	0	0	0	0	0	0	0	0	0
hsa-miR-4725-5p	0	0	0	0	0	0	0	0	0	0	0	0	0
hsa-miR-504-5p	0	0	0	0	0	0	0	0	0	0	0	0	0
hsa-miR-631	0	0	0	0	0	0	0	0	0	0	0	0	0
hsa-miR-6855-3p	0	0	0	0	0	0	0	0	0	0	0	0	0
hsa-miR-4513	0	0	0	0	0	0	0	0	0	0	0	0	0
hsa-miR-617	0	0	0	0	0	0	0	0	0	0	0	0	0
hsa-miR-1253	0	0	0	0	0	0	0	0	0	0	0	0	0
hsa-miR-6088	0	0	0	0	0	0	0	0	0	0	0	0	0
hsa-miR-4708-5p	0	0	0	0	0	0	0	0	0	0	0	0	0
hsa-miR-5186	0	0	0	0	0	0	0	0	0	0	0	0	0
hsa-miR-4468	0	0	0	0	0	0	0	0	0	0	0	0	0
hsa-miR-3670	0	0	0	0	0	0	0	0	0	0	0	0	0
hsa-miR-3160-3p	0	0	0	0	0	0	0	0	0	0	0	0	0
hsa-miR-4487	0	0	0	0	0	0	0	0	0	0	0	0	0
hsa-miR-27b-5p	0	0	0	433.626	0	0	0	0	0	0	0	322.881	0
hsa-miR-4751	0	0	0	0	0	0	0	0	0	0	0	0	0
hsa-miR-1185-5p	0	0	0	0	0	0	0	0	0	0	0	0	0
hsa-miR-6884-5p	0	0	0	0	0	0	0	0	0	0	0	0	0
hsa-miR-485-5p	0	0	0	0	0	88.9637	390.632	0	142.097	0	136.89	0	107.105
hsa-miR-3188	0	0	0	0	0	0	0	0	0	0	0	0	0
hsa-miR-4458	0	0	0	0	0	0	0	0	0	0	0	0	0
hsa-let-7d-5p	7590.34	10289.2	9168.84	11491.1	11057.2	8451.55	12344	6065.94	13309.8	4596.53	14784.1	13561	15316.1
hsa-miR-202-3p	0	0	0	0	0	0	0	0	0	0	0	0	0
hsa-miR-655-5p	0	0	0	0	0	0	0	0	0	0	0	0	0
hsa-miR-377-5p	0	0	0	0	0	0	0	0	0	0	0	0	0
hsa-miR-4785	0	0	0	0	0	0	0	0	0	0	0	0	0
hsa-miR-924	0	0	0	0	0	0	0	0	0	0	0	0	0
hsa-miR-4424	0	0	0	0	0	0	0	0	0	0	0	0	0
hsa-miR-219a-1-3p	0	0	0	0	0	0	0	0	0	0	0	0	0
hsa-miR-3145-3p	0	0	0	0	0	0	0	0	0	0	0	0	0
hsa-miR-383-5p	0	0	0	0	0	0	0	0	0	0	0	0	0
hsa-miR-369-5p	619.62	0	0	108.407	172.768	0	0	0	0	1622.3	182.52	322.881	214.211
hsa-miR-3171	0	0	0	0	0	0	0	0	0	0	0	0	0
hsa-miR-219b-5p	0	0	0	0	0	0	0	0	0	0	0	0	0
hsa-miR-4445-5p	0	0	0	0	0	0	0	0	0	0	0	0	0
hsa-miR-1468-3p	0	0	0	0	0	0	0	0	0	0	0	0	0
hsa-miR-4708-3p	0	0	0	0	0	0	0	0	0	0	0	0	0
hsa-miR-8064	0	0	0	0	0	0	0	0	0	0	0	0	0
hsa-miR-298	0	0	0	0	0	0	0	0	0	0	0	0	0
hsa-miR-4771	0	0	0	0	0	0	0	0	0	0	0	0	0
hsa-miR-2467-3p	0	0	0	0	0	0	0	0	0	0	0	0	0
hsa-miR-107	0	116.923	134.836	975.659	172.768	88.9637	78.1264	0	189.463	1081.54	136.89	215.254	1231.71
hsa-miR-103a-3p	4182.43	3156.92	2157.38	5095.11	4837.51	6939.17	5156.34	3032.97	6299.64	8381.91	8213.4	4412.71	7497.38
hsa-miR-6132	0	0	0	0	0	0	0	0	0	0	0	0	0
hsa-miR-3665	0	0	0	0	0	0	0	0	0	0	0	0	0
hsa-miR-6499-3p	0	0	0	0	0	0	0	0	0	0	0	0	0
hsa-miR-5689	0	0	0	0	0	0	0	0	0	0	0	0	0
hsa-miR-6076	0	0	0	0	0	0	0	0	0	0	0	0	0
hsa-miR-4480	0	0	0	0	0	0	0	0	0	0	0	0	0
hsa-miR-4755-3p	0	0	0	0	0	0	0	0	0	0	0	0	0
hsa-miR-4313	0	0	0	0	0	0	0	0	0	0	0	0	0
hsa-miR-210-5p	0	0	0	0	0	0	0	0	0	0	0	0	0
hsa-miR-4707-3p	0	0	0	0	0	0	0	0	0	0	0	0	0
hsa-miR-3648	0	0	0	0	0	0	0	0	0	0	0	0	0
hsa-miR-6743-3p	0	0	0	0	0	0	0	0	0	0	0	0	0
hsa-miR-6811-3p	0	0	0	0	0	0	0	0	0	0	0	0	0
hsa-miR-5581-5p	0	0	0	0	0	0	0	0	0	0	0	0	0
hsa-miR-381-5p	0	0	0	0	0	0	0	0	0	0	0	0	0
hsa-miR-2277-5p	0	0	0	0	0	0	0	0	0	0	0	0	0
hsa-miR-4706	0	0	0	0	0	0	0	0	0	0	0	0	0
hsa-miR-4746-3p	0	0	0	0	0	0	0	0	0	0	0	0	0
hsa-miR-6853-5p	0	0	0	0	0	0	0	0	0	0	0	0	0
hsa-miR-548v	0	0	0	0	0	0	0	0	0	0	0	0	0
hsa-miR-222-3p	0	116.923	0	108.407	0	0	0	0	0	0	0	0	0
hsa-miR-221-3p	0	0	0	867.252	0	177.927	156.253	0	189.463	0	684.45	215.254	107.105
hsa-miR-549a-5p	0	0	0	0	0	0	0	0	0	0	0	0	0
hsa-miR-7106-3p	0	0	0	0	0	0	0	0	0	0	0	0	0
hsa-miR-423-3p	0	0	0	108.407	0	0	156.253	0	0	0	0	0	0
hsa-miR-6502-5p	0	0	0	0	0	0	0	0	0	0	0	0	0
hsa-miR-3194-3p	0	0	0	0	0	0	0	0	0	0	0	0	0
hsa-miR-4663	0	0	0	0	0	0	0	0	0	0	0	0	0
hsa-miR-133a-5p	0	0	0	0	0	0	0	0	0	0	0	0	0
hsa-miR-138-5p	154.905	350.769	0	0	0	0	156.253	577.709	47.3657	0	0	0	214.211
hsa-miR-1537-5p	0	0	0	0	0	0	0	0	0	0	0	0	0
hsa-miR-4718	0	0	0	0	0	0	0	0	0	0	0	0	0
hsa-miR-626	0	0	0	0	0	0	0	0	0	0	0	0	0
hsa-miR-6876-3p	0	0	0	0	0	0	0	0	0	0	0	0	0
hsa-miR-2115-5p	0	0	0	0	0	0	0	0	0	0	0	0	0
hsa-miR-103a-2-5p	0	0	0	0	0	0	0	0	0	0	0	0	0
hsa-miR-3140-3p	0	0	0	0	0	0	0	0	0	0	0	0	0
hsa-miR-4261	0	0	0	0	0	0	0	0	0	0	0	0	0
hsa-miR-5093	0	0	0	0	0	0	0	0	0	0	0	0	0
hsa-miR-6828-5p	0	0	0	0	0	0	0	0	0	0	0	0	0
hsa-miR-671-5p	0	0	0	216.813	0	0	312.505	288.854	94.7315	0	0	0	107.105
hsa-miR-613	0	0	0	0	0	0	0	0	0	0	0	0	0
hsa-miR-492	0	0	0	0	0	0	0	0	0	0	0	0	0
hsa-miR-659-5p	0	0	0	0	0	0	0	0	0	0	0	0	0
hsa-miR-4740-5p	0	0	0	0	0	0	0	0	0	0	0	0	0
hsa-miR-4515	0	0	0	0	0	0	0	0	0	0	0	0	0
hsa-miR-4434	154.905	0	0	0	0	0	0	0	0	0	0	0	0
hsa-miR-5703	0	0	0	0	0	0	0	0	0	0	0	0	0
hsa-miR-5192	0	0	0	0	0	0	0	0	0	0	0	0	0
hsa-miR-6081	0	0	0	0	0	0	0	0	0	0	0	0	0
hsa-miR-4633-3p	0	0	0	0	0	0	0	0	0	0	0	0	0
hsa-miR-6500-5p	0	0	0	0	0	0	0	0	0	0	0	0	0
hsa-miR-766-5p	0	0	0	0	0	0	0	0	0	0	0	0	0
hsa-miR-7154-3p	0	0	0	0	0	0	0	0	0	0	0	0	0
hsa-miR-11181-3p	0	0	0	0	0	0	0	0	0	0	0	0	0
hsa-miR-6894-5p	0	0	0	0	0	0	0	0	0	0	0	0	0
hsa-miR-650	0	0	0	0	0	0	0	0	0	0	0	0	0
hsa-miR-3612	0	0	0	0	0	0	0	0	0	0	0	0	0
hsa-miR-6797-5p	0	0	0	0	0	0	0	0	0	0	0	0	0
hsa-miR-1249-5p	0	0	0	0	0	0	0	0	0	0	0	0	0
hsa-miR-6851-5p	0	0	0	0	0	0	0	0	0	0	0	0	0
hsa-miR-5191	0	0	0	0	0	0	0	0	0	0	0	0	0
hsa-miR-1255a	0	0	0	0	0	0	0	0	0	0	0	0	0
hsa-miR-3167	0	0	0	0	0	0	0	0	0	0	0	0	0
hsa-miR-31-5p	464.715	935.384	809.016	2059.72	172.768	1067.56	1562.53	1444.27	663.12	2703.84	1049.49	753.39	856.844
hsa-miR-593-5p	0	0	0	0	0	0	0	0	0	0	0	0	0
hsa-miR-564	0	0	0	0	0	0	0	0	0	0	0	0	0
hsa-miR-885-3p	309.81	0	0	0	0	0	0	0	0	0	0	0	53.5527
hsa-miR-4763-3p	0	0	0	0	0	0	0	0	0	0	0	0	0
hsa-miR-4736	0	0	0	0	0	0	0	0	0	0	0	0	0
hsa-miR-34c-5p	3253	3624.61	6202.45	2276.54	0	266.891	0	1588.7	0	3785.38	228.15	2475.42	1231.71
hsa-miR-449b-5p	0	0	0	0	0	0	0	0	0	0	0	0	0
hsa-miR-3622b-5p	0	0	0	0	0	0	0	0	0	0	0	0	0
hsa-miR-1256	0	0	0	0	0	0	0	0	0	0	0	0	0
hsa-miR-4529-5p	0	0	0	0	0	0	0	0	0	0	0	0	0
hsa-miR-6775-3p	0	0	0	0	0	0	0	0	0	0	0	0	0
hsa-miR-4757-5p	0	0	0	0	0	0	0	0	0	0	0	0	0
hsa-miR-6735-3p	0	0	0	0	0	0	0	0	0	0	0	0	0
hsa-miR-6717-5p	0	467.692	0	108.407	0	0	0	0	0	0	0	0	0
hsa-miR-6722-5p	0	0	0	0	0	0	0	0	0	0	0	0	0
hsa-miR-25-5p	0	0	0	0	0	0	0	0	0	0	0	0	0
hsa-miR-663a	0	0	0	0	0	0	0	0	0	0	0	0	0
hsa-miR-6822-3p	0	0	0	0	0	0	0	0	0	0	0	0	0
hsa-miR-604	0	0	0	0	0	0	0	0	0	0	0	0	0
hsa-miR-4430	0	0	0	0	0	0	0	0	0	0	0	0	0
hsa-miR-4505	0	0	0	0	0	0	0	0	0	0	0	0	0
hsa-miR-7974	0	0	0	0	0	0	0	0	0	0	0	0	0
hsa-miR-4668-5p	0	0	0	0	0	0	0	0	0	0	0	0	0
hsa-miR-4747-5p	0	0	0	0	0	0	0	0	0	0	0	0	0
hsa-miR-5196-5p	0	0	0	0	0	0	0	0	0	0	0	0	0
hsa-miR-3649	0	0	0	0	0	0	0	0	0	0	0	0	0
hsa-miR-92b-5p	0	0	674.18	0	0	88.9637	78.1264	0	0	0	0	322.881	0
hsa-miR-3199	0	0	0	0	0	0	0	0	0	0	0	0	0
hsa-miR-365b-5p	0	0	0	0	0	0	0	0	0	0	0	0	0
hsa-miR-365a-5p	0	0	0	0	0	0	0	0	0	0	0	0	374.869
hsa-miR-6878-5p	0	0	0	0	0	0	0	0	0	0	0	0	0
hsa-miR-149-3p	0	0	0	0	0	0	0	0	0	0	0	0	0
hsa-miR-6883-5p	0	0	0	0	0	0	0	0	0	0	0	0	0
hsa-miR-638	0	0	0	0	0	0	0	0	0	0	0	0	0
hsa-miR-3945	0	0	0	0	0	0	0	0	0	0	0	0	0
hsa-miR-4253	0	0	0	0	0	0	0	0	0	0	0	0	0
hsa-miR-4726-5p	0	0	0	0	0	0	0	0	0	0	0	0	0
hsa-miR-296-5p	0	0	0	0	0	0	0	0	0	0	0	0	0
hsa-miR-6877-5p	0	0	0	0	0	0	0	0	0	0	0	0	0
hsa-miR-5001-5p	0	0	0	0	0	0	0	0	0	0	0	0	0
hsa-miR-27a-5p	0	233.846	0	0	0	0	0	0	94.7315	0	136.89	0	267.764
hsa-miR-3144-5p	0	0	0	0	0	0	0	0	0	0	0	0	0
hsa-miR-4652-5p	0	0	0	0	0	0	0	0	0	0	0	0	0
hsa-miR-185-3p	0	0	0	0	0	0	0	0	0	0	0	0	0
hsa-miR-625-5p	309.81	0	0	0	0	177.927	234.379	0	47.3657	0	0	215.254	0
hsa-miR-5010-5p	0	0	0	108.407	172.768	0	0	0	0	0	0	0	0
hsa-miR-4697-5p	0	0	0	0	0	0	0	0	0	0	0	0	0
hsa-miR-4488	154.905	0	0	108.407	0	0	234.379	0	189.463	811.152	0	0	321.316
hsa-miR-6885-5p	0	0	0	0	0	0	0	0	0	0	0	0	0
hsa-miR-6835-5p	0	0	0	0	0	0	0	0	0	0	0	0	0
hsa-miR-342-5p	0	0	0	0	0	0	0	0	0	0	0	215.254	0
hsa-miR-608	0	0	0	0	0	0	0	0	0	0	0	0	0
hsa-miR-6747-5p	0	0	0	0	0	0	0	0	0	0	0	0	0
hsa-miR-555	0	0	0	0	0	0	0	0	0	0	0	0	0
hsa-miR-6756-5p	0	0	0	0	0	0	0	0	0	0	0	0	0
hsa-miR-4455	0	0	0	0	0	0	0	0	0	0	0	0	0
hsa-miR-609	0	0	0	0	0	0	0	0	0	0	0	0	0
hsa-miR-4650-3p	0	0	0	0	0	0	0	0	0	0	0	0	0
hsa-miR-3529-5p	0	0	0	0	0	0	0	0	0	0	0	0	0
hsa-miR-5681b	0	0	0	0	0	0	0	0	0	0	0	0	0
hsa-miR-6503-5p	0	0	0	0	0	0	0	0	0	0	0	0	0
hsa-miR-3085-5p	0	0	0	0	0	0	0	0	0	0	0	0	0
hsa-miR-3907	0	0	0	0	0	0	0	0	0	0	0	0	0
hsa-miR-3165	0	0	0	0	0	0	0	0	0	0	0	0	0
hsa-miR-6769a-5p	0	0	0	0	0	0	0	0	0	0	0	0	0
hsa-miR-323a-5p	0	0	0	0	0	0	0	433.282	0	0	45.63	0	214.211
hsa-miR-3650	0	0	0	0	0	0	0	0	0	0	0	0	0
hsa-miR-4694-5p	0	0	0	0	0	0	0	0	0	0	0	0	0
hsa-miR-409-5p	0	0	0	0	0	0	234.379	0	47.3657	0	0	0	0
hsa-miR-152-5p	0	0	0	0	0	0	0	0	0	0	0	0	0
hsa-miR-563	0	0	0	0	0	0	0	0	0	0	0	0	0
hsa-miR-656-5p	0	0	0	0	0	0	0	0	0	0	0	0	0
hsa-miR-92a-1-5p	0	0	0	0	345.536	0	0	0	0	0	91.26	0	0
hsa-miR-323b-5p	0	0	0	0	0	0	0	0	0	0	0	0	0
hsa-miR-494-5p	0	0	0	0	0	0	0	0	0	0	0	0	0
hsa-miR-410-5p	0	0	0	0	0	0	0	0	0	0	0	0	0
hsa-miR-6832-5p	0	0	0	0	0	0	0	0	0	0	0	0	0
hsa-miR-567	0	0	0	0	0	0	0	0	0	0	0	0	0
hsa-miR-630	0	0	0	0	0	0	0	0	0	0	0	0	0
hsa-miR-616-3p	0	0	0	0	0	0	0	0	0	0	0	0	0
hsa-miR-1257	0	0	0	0	0	0	0	0	0	0	0	0	0
hsa-miR-550a-3-5p	0	0	0	0	0	0	156.253	0	0	0	0	0	0
hsa-miR-550a-5p	0	0	0	0	0	0	0	0	0	0	0	0	0
hsa-miR-1271-3p	0	0	0	0	0	0	0	0	0	0	0	0	0
hsa-miR-4800-5p	0	0	0	0	0	0	0	0	0	0	0	0	0
hsa-miR-3691-5p	0	0	0	0	0	0	0	0	0	0	0	0	0
hsa-miR-3688-5p	0	0	0	0	0	0	0	0	0	0	0	0	0
hsa-miR-891a-3p	0	0	0	0	0	0	0	0	0	0	0	0	0
hsa-miR-6778-5p	0	0	0	0	0	0	0	0	0	0	0	0	0
hsa-miR-1233-5p	0	0	0	0	0	0	0	0	0	0	0	0	0
hsa-miR-491-5p	0	0	0	0	0	0	0	0	0	0	0	0	0
hsa-miR-6742-5p	0	0	0	0	0	0	0	0	0	0	0	0	0
hsa-miR-203a-5p	0	0	0	0	0	0	0	0	0	0	0	0	0
hsa-miR-644a	0	0	0	0	0	0	0	0	47.3657	0	0	0	0
hsa-miR-569	0	0	0	0	0	0	0	0	0	0	0	0	0
hsa-miR-1258	0	0	0	0	0	0	0	0	0	0	0	0	0
hsa-miR-22-5p	0	0	0	0	0	0	0	0	0	0	0	0	0
hsa-miR-6501-5p	0	0	0	0	0	0	0	0	0	0	0	0	0
hsa-miR-4423-5p	0	0	0	0	0	0	0	0	0	0	0	0	0
hsa-miR-6740-5p	0	0	0	0	0	0	0	0	0	0	0	0	0
hsa-miR-19b-1-5p	0	0	0	0	0	0	0	0	0	0	0	0	0
hsa-miR-19b-2-5p	0	0	0	0	0	0	0	0	0	0	0	0	0
hsa-miR-19a-5p	0	0	0	0	0	0	0	0	0	0	0	0	0
hsa-miR-9-3p	1084.33	2221.54	2157.38	650.439	8465.64	2313.06	20547.2	24408.2	28940.5	0	2235.87	2583.05	2249.21
hsa-miR-3143	0	0	0	0	0	0	0	0	0	0	0	0	0
hsa-miR-208b-3p	154.905	0	0	0	0	0	0	0	0	0	0	0	0
hsa-miR-208a-3p	0	0	0	0	0	0	0	0	0	0	0	0	0
hsa-miR-374c-5p	0	0	0	0	0	0	0	0	0	0	0	0	0
hsa-miR-655-3p	0	0	0	0	0	0	0	0	0	0	0	0	0
hsa-miR-466	0	0	0	0	0	0	0	0	0	0	0	0	0
hsa-miR-4666a-5p	0	0	0	0	0	0	0	0	0	0	0	0	0
hsa-miR-5591-3p	0	0	0	0	0	0	0	0	0	0	0	0	0
hsa-miR-4777-3p	0	0	0	0	0	0	0	0	0	0	0	0	0
hsa-miR-4693-5p	0	0	0	0	0	0	0	0	0	0	0	0	0
hsa-miR-4766-3p	0	0	0	0	0	0	0	0	0	0	0	0	0
hsa-miR-4524b-5p	0	0	0	0	0	0	0	0	0	0	0	0	0
hsa-miR-4524a-5p	0	0	0	0	0	0	0	0	0	0	0	0	0
hsa-miR-3117-3p	0	0	0	0	0	0	0	0	0	0	0	0	0
hsa-miR-4423-3p	0	0	0	0	0	0	0	0	0	0	0	0	0
hsa-miR-4727-3p	0	0	0	0	0	0	0	0	0	0	0	0	0
hsa-miR-4460	0	0	0	0	0	0	0	0	0	0	0	0	0
hsa-miR-374b-5p	154.905	0	269.672	108.407	0	0	0	0	0	0	182.52	0	107.105
hsa-miR-1185-2-3p	0	0	0	0	0	0	0	0	0	0	0	0	0
hsa-miR-1185-1-3p	0	0	0	0	0	0	78.1264	0	0	0	0	0	0
hsa-miR-3144-3p	0	0	0	0	0	0	0	0	0	0	0	0	0
hsa-miR-4633-5p	0	0	0	0	0	0	0	0	0	0	0	0	0
hsa-miR-3115	0	0	0	0	0	0	0	0	0	0	0	0	0
hsa-miR-3924	0	0	0	0	0	0	0	0	0	0	0	0	0
hsa-miR-556-3p	0	0	0	0	0	0	0	0	0	0	0	0	0
hsa-miR-4795-3p	0	0	0	0	0	0	0	0	0	0	0	0	0
hsa-miR-3671	0	0	0	0	0	0	0	0	0	0	0	0	0
hsa-miR-421	309.81	116.923	0	542.033	518.305	889.637	234.379	288.854	284.194	811.152	456.3	215.254	428.422
hsa-miR-561-5p	0	0	0	0	0	0	0	0	0	0	0	0	0
hsa-miR-377-3p	0	0	0	0	0	0	0	0	0	0	0	0	0
hsa-miR-23b-3p	619.62	1520	0	216.813	518.305	0	0	0	0	0	319.41	645.763	0
hsa-miR-23a-3p	774.524	584.615	404.508	325.22	172.768	622.746	78.1264	1588.7	189.463	540.768	501.93	322.881	374.869
hsa-miR-23c	0	0	0	0	0	0	0	0	0	0	0	0	0
hsa-miR-3127-5p	0	0	0	0	0	0	0	0	0	0	0	0	0
hsa-miR-539-3p	0	0	0	0	0	0	0	0	0	0	0	0	0
hsa-miR-376a-3p	619.62	584.615	134.836	433.626	691.073	622.746	1015.64	0	426.292	5137.3	501.93	1291.53	0
hsa-miR-376b-3p	309.81	233.846	0	0	0	177.927	0	0	0	0	91.26	0	0
hsa-miR-5007-3p	0	0	0	0	0	0	0	0	0	0	0	0	0
hsa-miR-433-3p	0	0	0	0	0	0	0	0	236.829	0	0	0	0
hsa-miR-6516-3p	0	0	0	0	0	0	0	0	0	0	0	0	0
hsa-miR-5195-3p	0	0	0	0	0	0	0	0	0	0	0	0	0
hsa-miR-1260b	0	0	0	0	0	0	0	0	0	0	0	0	0
hsa-miR-1260a	0	0	0	0	172.768	0	0	0	0	0	45.63	0	321.316
hsa-miR-2355-5p	0	0	0	0	0	0	0	0	0	0	0	0	0
hsa-miR-623	0	0	0	0	0	0	0	0	0	0	0	0	0
hsa-miR-937-3p	0	0	0	0	0	0	0	0	0	0	0	0	0
hsa-miR-7975	0	0	0	0	0	0	0	0	0	0	0	0	0
hsa-miR-7111-3p	0	0	0	0	0	0	0	0	0	0	0	0	0
hsa-miR-6881-3p	0	0	0	0	0	0	0	0	0	0	0	0	0
hsa-miR-502-5p	0	0	0	0	0	0	0	0	0	0	0	0	0
hsa-miR-639	0	0	0	0	0	0	0	0	0	0	0	0	0
hsa-miR-4790-5p	0	0	0	0	0	0	0	0	0	0	0	0	0
hsa-miR-425-3p	0	0	539.344	108.407	518.305	0	0	0	236.829	0	319.41	107.627	481.975
hsa-miR-3181	0	0	0	0	0	0	0	0	0	0	0	0	0
hsa-miR-517a-3p	0	0	0	0	0	0	0	0	0	0	136.89	0	0
hsa-miR-517c-3p	0	0	0	0	0	0	0	0	0	0	0	0	0
hsa-miR-4799-5p	0	0	0	0	0	0	0	0	0	0	0	0	0
hsa-miR-4256	0	0	0	0	0	0	0	0	0	0	0	0	0
hsa-miR-4727-5p	0	0	0	0	0	0	0	0	0	0	0	0	0
hsa-miR-6828-3p	0	0	0	0	0	0	0	0	0	0	0	0	0
hsa-miR-516b-5p	0	0	0	0	0	0	0	0	0	0	0	107.627	0
hsa-miR-3686	0	0	0	0	0	0	0	0	0	0	0	0	0
hsa-miR-6888-3p	0	0	0	0	0	0	0	0	0	0	0	0	0
hsa-miR-7843-3p	0	0	0	0	0	0	0	0	0	0	0	0	0
hsa-miR-3616-5p	0	0	0	0	0	0	0	0	0	0	0	0	0
hsa-miR-215-5p	0	0	0	0	0	88.9637	0	0	0	0	0	0	0
hsa-miR-3672	0	0	0	0	0	0	0	0	0	0	0	0	0
hsa-miR-5708	0	0	0	0	0	0	0	0	0	0	0	0	0
hsa-miR-640	0	0	0	0	0	0	0	0	0	0	0	0	0
hsa-miR-500a-3p	0	0	0	0	0	0	0	0	0	0	0	0	0
hsa-miR-6811-5p	0	0	0	0	0	0	0	0	0	0	0	0	0
hsa-miR-6836-3p	0	0	0	0	0	0	0	0	0	0	0	0	0
hsa-miR-4737	0	0	0	0	0	0	0	0	0	0	0	0	0
hsa-miR-4754	0	0	0	0	0	0	0	0	0	0	0	0	0
hsa-miR-5089-3p	0	0	0	0	0	0	0	0	0	0	0	0	0
hsa-miR-628-5p	0	0	0	0	0	0	0	0	0	0	0	0	0
hsa-miR-4531	0	0	0	0	0	0	0	0	0	0	0	0	0
hsa-miR-620	0	0	0	0	0	0	0	0	0	0	0	0	0
hsa-miR-6874-5p	0	0	0	0	0	0	0	0	0	0	0	0	0
hsa-miR-1261	0	0	0	0	0	0	0	0	0	0	0	0	0
hsa-miR-4642	0	0	0	0	0	0	0	0	0	0	0	0	0
hsa-miR-548s	0	0	0	0	0	0	0	0	0	0	0	0	0
hsa-miR-4435	0	0	0	0	0	0	0	0	0	0	0	0	0
hsa-miR-6810-5p	0	0	0	0	0	0	0	0	0	0	0	0	0
hsa-miR-6812-5p	0	0	0	0	0	0	0	0	0	0	0	0	0
hsa-miR-1262	0	0	0	0	0	0	0	0	0	0	0	0	0
hsa-miR-4701-3p	0	0	0	0	0	0	0	0	0	0	0	0	0
hsa-miR-1263	0	0	0	0	0	0	0	0	0	0	0	0	0
hsa-miR-5587-5p	0	0	0	0	0	0	0	0	0	0	0	0	0
hsa-miR-6843-3p	0	0	0	0	0	0	0	0	0	0	0	0	0
hsa-miR-218-1-3p	0	0	0	0	0	0	0	0	0	0	0	0	0
hsa-miR-135a-2-3p	0	0	674.18	216.813	0	0	78.1264	0	0	0	0	0	0
hsa-miR-135b-3p	0	0	0	0	0	0	0	0	0	0	0	0	0
hsa-miR-568	0	0	0	0	0	0	0	0	0	0	0	0	0
hsa-miR-297	0	0	0	0	0	0	0	0	0	0	0	0	0
hsa-miR-10395-3p	0	0	0	0	0	0	0	0	0	0	0	0	0
hsa-miR-3912-5p	0	0	0	0	0	0	0	0	0	0	0	0	0
hsa-miR-4433b-5p	0	0	0	0	0	0	0	0	0	0	0	0	0
hsa-miR-8070	0	0	0	0	0	0	0	0	0	0	0	0	0
hsa-miR-550b-2-5p	0	0	0	0	0	0	0	0	0	0	0	0	0
hsa-miR-4296	0	0	0	0	0	0	0	0	0	0	0	0	0
hsa-miR-4477b	0	0	0	0	0	0	0	0	0	0	0	0	0
hsa-miR-6509-5p	0	0	0	0	0	0	0	0	0	0	0	0	0
hsa-miR-384	0	0	0	0	0	0	0	0	0	0	0	0	0
hsa-miR-4263	0	0	0	0	0	0	0	0	0	0	0	0	0
hsa-miR-576-5p	0	0	0	0	0	0	0	0	0	0	91.26	0	0
hsa-miR-4768-5p	0	0	0	0	0	0	0	0	0	0	0	0	0
hsa-miR-544a	0	0	0	0	0	0	0	0	0	0	0	0	0
hsa-miR-6875-3p	0	0	0	0	0	0	0	0	0	0	0	0	0
hsa-miR-510-3p	0	0	0	0	0	0	0	0	0	0	0	0	0
hsa-miR-514b-3p	0	0	0	0	0	0	0	0	0	0	0	0	0
hsa-miR-514a-3p	0	0	0	0	0	0	0	0	0	0	0	0	0
hsa-miR-4774-3p	0	0	0	0	0	0	0	0	0	0	0	0	0
hsa-miR-3152-5p	0	0	0	0	0	0	0	0	0	0	0	0	0
hsa-miR-4529-3p	0	0	0	0	0	0	0	0	0	0	0	0	0
hsa-miR-450a-1-3p	0	0	0	0	0	0	0	0	0	0	0	0	0
hsa-miR-450a-2-3p	0	0	0	0	0	0	0	0	0	0	0	0	0
hsa-miR-3674	0	0	0	0	0	0	0	0	0	0	0	0	0
hsa-miR-4646-3p	0	0	0	0	0	0	0	0	0	0	0	0	0
hsa-miR-2355-3p	0	0	0	0	0	0	0	0	0	0	0	0	0
hsa-miR-6739-3p	0	0	0	0	0	0	0	0	0	0	0	0	0
hsa-miR-4446-5p	0	0	0	0	0	0	0	0	0	0	0	0	0
hsa-miR-2113	0	0	0	0	0	0	0	0	0	0	0	0	0
hsa-miR-548d-3p	0	0	0	0	0	0	0	0	0	0	0	0	0
hsa-miR-548bb-3p	0	0	0	0	0	0	0	0	0	0	0	0	0
hsa-miR-548h-3p	0	0	0	0	0	0	0	0	0	0	0	0	0
hsa-miR-548ac	0	0	0	0	0	0	0	0	0	0	0	0	0
hsa-miR-548ae-3p	0	0	0	0	0	0	0	0	0	0	0	0	0
hsa-miR-548aq-3p	0	0	0	0	0	0	0	0	0	0	0	0	0
hsa-miR-548ah-3p	0	0	0	0	0	0	0	0	0	0	0	0	0
hsa-miR-548am-3p	0	0	0	0	0	0	0	0	0	0	0	0	0
hsa-miR-548j-3p	0	0	0	0	0	0	0	0	0	0	0	0	0
hsa-miR-548c-3p	0	0	0	0	0	0	0	0	0	0	0	0	0
hsa-miR-548at-3p	0	0	0	0	0	0	0	0	0	0	0	0	0
hsa-miR-548ay-3p	0	0	0	0	0	0	0	0	0	0	0	0	0
hsa-miR-424-3p	0	0	134.836	0	0	0	312.505	433.282	0	0	319.41	0	214.211
hsa-miR-548a-3p	0	0	0	0	0	0	0	0	0	0	0	0	0
hsa-miR-548e-5p	0	0	0	0	0	0	0	0	0	0	0	0	0
hsa-miR-548n	0	0	0	0	0	0	0	0	0	0	0	0	0
hsa-miR-548t-5p	0	0	0	0	0	0	0	0	0	0	0	0	0
hsa-miR-548az-5p	0	0	0	0	0	0	0	0	0	0	0	0	0
hsa-miR-497-3p	0	0	0	0	0	0	0	0	0	0	0	0	0
hsa-miR-6771-3p	0	0	0	0	0	0	0	0	0	0	0	0	0
hsa-miR-186-5p	0	818.461	0	108.407	0	533.782	78.1264	1010.99	521.023	0	501.93	753.39	749.738
hsa-miR-548u	0	0	0	0	0	0	0	0	0	0	0	0	0
hsa-miR-583	0	0	0	0	0	0	0	0	0	0	0	0	0
hsa-miR-518b	0	0	0	0	0	0	0	144.427	0	0	0	215.254	0
hsa-miR-518d-3p	0	0	0	0	0	0	0	0	0	0	0	0	0
hsa-miR-518c-3p	309.81	0	0	0	0	0	0	0	0	0	0	0	0
hsa-miR-6768-3p	0	0	0	0	0	0	0	0	0	0	0	0	0
hsa-miR-548m	0	0	0	0	0	0	0	0	0	0	0	0	0
hsa-miR-6507-3p	0	0	0	0	0	0	0	0	0	0	0	0	0
hsa-miR-3609	0	0	0	0	0	0	0	0	0	0	0	0	0
hsa-miR-519d-3p	0	0	0	108.407	0	0	0	0	0	0	0	0	0
hsa-miR-20b-5p	0	0	0	433.626	518.305	177.927	703.137	0	236.829	0	273.78	753.39	642.633
hsa-miR-93-5p	3872.62	2338.46	1618.03	6504.39	4837.51	6583.32	12969	3899.54	8620.56	0	6433.83	9794.07	12263.6
hsa-miR-17-5p	1239.24	0	0	0	172.768	0	234.379	0	47.3657	0	0	0	0
hsa-miR-561-3p	0	0	0	0	0	0	0	0	0	0	0	0	0
hsa-miR-5692a	0	0	0	0	0	0	0	0	0	0	0	0	0
hsa-miR-1252-3p	0	0	0	0	0	0	0	0	0	0	0	0	0
hsa-miR-4694-3p	0	0	0	0	0	0	0	0	0	0	0	0	0
hsa-miR-10a-3p	309.81	233.846	0	108.407	0	177.927	78.1264	144.427	378.926	0	45.63	0	53.5527
hsa-miR-7-1-3p	0	0	0	0	0	0	0	0	0	0	0	0	0
hsa-miR-7-2-3p	0	0	0	0	0	0	0	0	0	0	0	0	0
hsa-miR-196a-1-3p	0	0	0	0	0	0	0	0	0	0	0	0	0
hsa-miR-21-3p	0	0	0	0	345.536	177.927	0	0	0	0	182.52	0	321.316
hsa-miR-6776-3p	0	0	0	0	0	0	0	0	0	0	0	0	0
hsa-miR-652-5p	0	0	0	0	0	0	0	0	0	0	0	0	0
hsa-miR-3150a-5p	0	0	0	0	0	0	0	0	0	0	0	0	0
hsa-miR-3150b-5p	0	0	0	0	0	0	0	0	0	0	0	0	0
hsa-miR-490-3p	0	0	0	0	0	0	0	0	0	0	0	0	0
hsa-miR-191-5p	20912.2	15433.8	14292.6	22006.5	20905	26066.4	26094.2	10109.9	24298.6	8111.52	17978.2	15067.8	29936
hsa-miR-708-3p	0	0	0	0	172.768	0	234.379	0	142.097	0	0	0	0
hsa-miR-548b-3p	0	0	0	0	0	0	0	0	0	0	0	0	0
hsa-miR-7109-3p	0	0	0	0	0	0	0	0	0	0	0	0	0
hsa-miR-99a-3p	0	0	269.672	325.22	0	0	156.253	0	47.3657	0	0	215.254	0
hsa-miR-99b-3p	0	0	0	433.626	0	0	156.253	0	47.3657	0	0	0	0
hsa-miR-100-3p	0	0	0	0	0	0	0	0	0	0	0	0	0
hsa-miR-4428	0	0	0	0	0	0	0	0	0	0	0	0	0
hsa-miR-12118	0	0	0	0	0	0	0	0	0	0	0	0	0
hsa-miR-4753-5p	0	0	0	0	0	0	0	0	0	0	0	0	0
hsa-miR-4475	0	0	0	0	0	0	0	0	0	0	0	0	0
hsa-miR-1264	619.62	116.923	134.836	542.033	0	177.927	0	0	0	0	0	0	267.764
hsa-miR-34b-3p	0	0	0	216.813	0	0	0	0	0	0	0	0	0
hsa-miR-34a-3p	0	0	0	0	0	0	0	0	0	0	0	0	0
hsa-miR-5197-5p	0	0	0	0	0	0	0	0	0	0	0	0	0
hsa-miR-8066	0	0	0	0	0	0	0	0	0	0	0	0	0
hsa-miR-33a-3p	0	0	0	0	0	0	0	0	0	0	0	0	0
hsa-miR-5571-5p	0	0	0	0	0	0	0	0	0	0	0	0	0
hsa-miR-32-3p	0	467.692	0	0	0	88.9637	0	0	0	0	319.41	0	0
hsa-miR-624-3p	0	0	0	0	0	0	0	0	0	0	0	0	0
hsa-miR-4731-3p	0	0	0	0	0	0	0	0	0	0	0	0	0
hsa-miR-8485	0	0	0	0	0	0	156.253	0	0	0	0	0	53.5527
hsa-miR-603	0	0	0	0	0	0	0	0	0	0	0	0	0
hsa-miR-6768-5p	0	0	0	0	0	0	0	0	0	0	0	0	0
hsa-miR-4789-3p	0	0	0	0	0	0	0	0	0	0	0	0	0
hsa-miR-3120-3p	0	0	0	0	0	0	0	0	0	0	0	0	0
hsa-miR-4700-3p	0	0	0	0	0	0	0	0	0	0	0	0	0
hsa-miR-4438	0	0	0	0	0	0	0	0	0	0	0	0	0
hsa-miR-5580-3p	0	0	0	0	0	0	0	0	0	0	0	0	0
hsa-miR-942-3p	0	0	0	0	0	0	0	0	0	0	0	0	0
hsa-miR-323a-3p	0	0	0	108.407	0	0	0	722.136	284.194	0	0	0	0
hsa-miR-1911-3p	0	0	0	0	0	0	0	0	0	0	0	0	0
hsa-miR-6753-5p	0	0	0	0	0	0	0	0	0	0	0	0	0
hsa-miR-7153-3p	0	0	0	0	0	0	0	0	0	0	0	0	0
hsa-miR-1295b-5p	0	0	0	0	0	0	0	0	0	0	0	0	0
hsa-miR-4640-3p	0	0	0	0	0	0	0	0	0	0	0	0	0
hsa-miR-941	0	0	0	0	0	0	312.505	0	142.097	0	45.63	0	214.211
hsa-miR-99b-5p	3407.91	7249.22	4719.26	4553.07	5528.58	5159.9	2656.3	3177.4	2415.65	3785.38	7346.43	2798.31	1820.79
hsa-miR-6510-3p	0	0	0	0	0	0	0	0	0	0	0	0	0
hsa-miR-4655-5p	0	0	0	0	0	0	0	0	0	0	0	0	0
hsa-miR-6800-3p	0	0	0	0	0	0	0	0	0	0	0	0	0
hsa-miR-3200-3p	0	0	0	0	0	0	0	0	0	0	0	0	0
hsa-miR-6782-3p	0	0	0	0	0	0	0	0	0	0	0	0	0
hsa-miR-574-3p	464.715	233.846	404.508	0	172.768	88.9637	0	0	94.7315	0	91.26	0	0
hsa-miR-4445-3p	0	0	0	0	0	0	0	0	0	0	0	0	0
hsa-miR-28-3p	0	350.769	943.852	650.439	863.841	1423.42	703.137	577.709	615.754	0	1232.01	753.39	1285.27
hsa-miR-512-5p	0	0	0	0	0	0	0	0	0	0	0	0	0
hsa-miR-4418	0	0	0	0	0	0	0	0	0	0	0	0	0
hsa-miR-6807-3p	0	0	0	0	0	0	0	0	0	0	0	0	0
hsa-miR-892b	0	0	0	0	0	0	0	0	0	0	0	0	0
hsa-miR-1183	0	0	0	0	0	0	0	0	0	0	0	0	0
hsa-miR-4318	0	0	0	0	0	0	0	0	0	0	0	0	0
hsa-miR-892a	0	0	0	0	0	0	0	0	0	0	0	0	0
hsa-miR-4676-3p	0	0	0	0	0	0	0	0	0	0	0	0	0
hsa-miR-892c-3p	0	0	0	0	0	0	0	0	0	0	0	0	0
hsa-miR-374c-3p	0	0	0	0	0	0	0	0	0	0	0	0	0
hsa-miR-4773	0	0	0	0	0	0	0	0	0	0	0	0	0
hsa-miR-3154	0	0	0	0	0	0	0	0	0	0	0	0	0
hsa-miR-3123	0	0	0	0	0	0	0	0	0	0	0	0	0
hsa-miR-6873-5p	0	0	0	0	0	0	0	0	0	0	0	0	0
hsa-miR-5586-3p	0	0	0	0	0	0	0	0	0	0	0	0	0
hsa-miR-5694	0	0	0	0	0	0	0	0	0	0	0	0	0
hsa-miR-6871-3p	0	0	0	0	0	0	0	0	0	0	0	0	0
hsa-miR-424-5p	309.81	116.923	0	108.407	0	622.746	468.758	866.563	663.12	0	0	645.763	267.764
hsa-miR-497-5p	154.905	116.923	404.508	108.407	0	0	156.253	1155.42	521.023	1351.92	410.67	215.254	0
hsa-miR-6165	0	0	0	0	0	0	0	0	0	0	0	0	0
hsa-miR-6510-5p	0	0	0	0	0	0	0	0	0	0	0	0	0
hsa-miR-4274	0	0	0	0	0	0	0	0	0	0	0	0	0
hsa-miR-4519	0	0	0	0	0	0	0	0	0	0	0	0	0
hsa-miR-449b-3p	0	0	0	0	0	0	0	0	0	0	0	0	0
hsa-miR-6858-3p	0	0	0	0	0	0	0	0	0	0	0	0	0
hsa-miR-4323	0	0	0	0	0	0	0	0	0	0	0	0	0
hsa-miR-3940-3p	0	0	0	0	0	0	0	0	0	0	0	0	0
hsa-miR-4687-5p	0	0	0	0	0	0	0	0	0	0	0	0	0
hsa-miR-6746-3p	0	0	0	0	0	0	0	0	0	0	0	0	0
hsa-miR-6877-3p	0	0	0	0	0	0	0	0	0	0	0	0	0
hsa-miR-4293	0	0	0	0	0	0	0	0	0	0	0	0	0
hsa-miR-7846-3p	0	0	0	0	0	0	0	0	0	0	0	0	0
hsa-miR-6876-5p	0	0	0	0	0	0	0	0	0	0	0	0	0
hsa-miR-4476	0	0	0	0	0	0	0	0	0	0	0	0	0
hsa-miR-8083	0	0	0	0	0	0	0	0	0	0	0	0	0
hsa-miR-4695-5p	0	0	0	0	0	0	0	0	0	0	0	0	0
hsa-miR-4433b-3p	0	0	0	0	0	0	0	0	0	0	0	0	0
hsa-miR-4661-3p	0	0	0	0	0	0	0	0	0	0	0	0	0
hsa-miR-10524-5p	0	0	0	0	0	0	0	0	0	0	0	0	0
hsa-miR-1265	0	0	0	0	0	0	0	0	0	0	0	0	0
hsa-miR-3622a-5p	0	0	0	433.626	0	0	0	0	0	0	0	0	0
hsa-miR-6511a-5p	0	0	0	0	0	0	0	0	0	0	0	0	0
hsa-miR-6808-5p	0	0	0	0	0	0	0	0	0	0	0	0	0
hsa-miR-6893-5p	0	0	0	0	0	0	0	0	0	0	0	0	0
hsa-miR-2682-5p	0	0	0	0	0	0	0	0	0	0	0	0	0
hsa-miR-15a-3p	0	0	0	0	0	0	0	0	0	0	0	0	0
hsa-miR-3186-5p	0	0	0	0	0	0	0	0	0	0	0	0	0
hsa-miR-5584-5p	0	0	0	0	0	0	0	0	0	0	0	0	0
hsa-miR-6750-5p	0	0	0	0	0	0	0	0	0	0	0	0	0
hsa-miR-6822-5p	0	0	0	0	0	0	0	0	0	0	0	0	0
hsa-miR-6760-5p	0	0	0	0	0	0	0	0	0	0	0	0	0
hsa-miR-4756-5p	0	0	0	0	0	0	0	0	0	0	0	0	0
hsa-miR-1321	0	0	0	0	0	0	0	0	47.3657	0	0	0	0
hsa-miR-6735-5p	0	0	0	0	0	0	0	0	0	0	0	0	0
hsa-miR-4436b-3p	0	0	0	0	0	0	0	0	0	0	0	0	0
hsa-miR-6879-5p	0	0	0	0	0	0	0	0	0	0	0	0	0
hsa-miR-6895-5p	0	0	0	0	0	0	0	0	0	0	0	0	0
hsa-miR-7160-3p	0	0	0	0	0	0	0	0	0	0	0	0	0
hsa-miR-4512	0	0	0	0	0	0	0	0	0	0	0	0	0
hsa-miR-5088-5p	0	0	0	0	0	0	0	0	0	0	0	0	0
hsa-miR-4446-3p	0	0	0	0	0	0	0	0	0	0	0	0	0
hsa-miR-6813-5p	0	0	0	0	0	0	0	0	0	0	0	0	0
hsa-miR-6794-5p	0	0	0	0	0	0	0	0	0	0	0	0	0
hsa-miR-1178-5p	0	0	0	0	0	0	0	0	0	0	0	0	0
hsa-miR-3927-3p	0	0	0	0	0	0	0	0	0	0	0	0	0
hsa-miR-370-5p	0	0	0	0	0	0	0	0	0	0	0	0	0
hsa-miR-431-3p	0	0	0	0	0	0	78.1264	0	0	0	0	107.627	0
hsa-miR-12114	0	0	0	0	0	0	0	0	0	0	0	0	0
hsa-miR-802	0	0	0	0	0	0	0	0	0	0	0	0	0
hsa-miR-8079	0	0	0	0	0	0	0	0	0	0	0	0	0
hsa-miR-8062	0	0	0	0	0	0	0	0	0	0	0	0	0
hsa-miR-3666	0	0	0	0	0	0	0	0	0	0	0	0	0
hsa-miR-301a-3p	0	0	0	108.407	0	0	0	0	47.3657	0	0	0	0
hsa-miR-301b-3p	0	0	0	0	0	0	0	0	0	0	0	0	0
hsa-miR-130b-3p	0	233.846	0	0	518.305	444.819	390.632	0	521.023	0	410.67	645.763	428.422
hsa-miR-130a-3p	2943.19	3858.46	1752.87	1842.91	2591.52	3736.48	2109.41	4621.67	2747.21	2163.07	1551.42	2367.8	1071.05
hsa-miR-4295	0	0	0	0	0	0	0	0	0	0	0	0	0
hsa-miR-33b-3p	0	0	0	0	0	0	0	0	0	0	0	0	0
hsa-miR-3677-5p	0	0	0	0	0	0	0	0	0	0	0	0	0
hsa-miR-140-5p	0	0	0	0	0	88.9637	78.1264	0	0	0	0	0	0
hsa-miR-4255	0	0	0	0	0	0	0	0	0	0	0	0	0
hsa-miR-101-5p	0	0	0	0	0	0	0	0	0	0	0	0	0
hsa-miR-5000-5p	0	0	0	0	0	0	0	0	0	0	0	0	0
hsa-miR-6874-3p	0	0	0	0	0	0	0	0	0	0	0	0	0
hsa-miR-4259	774.524	935.384	134.836	0	1209.38	177.927	156.253	0	94.7315	2433.46	45.63	430.509	0
hsa-miR-142-5p	1549.05	701.538	1213.52	1409.29	4664.74	1868.24	6562.61	1877.55	4689.21	1622.3	2235.87	538.136	2195.66
hsa-miR-4666a-3p	0	0	0	0	0	0	0	0	0	0	0	0	0
hsa-miR-10397-3p	0	0	0	0	0	0	0	0	0	0	0	0	0
hsa-miR-3651	0	0	0	0	0	0	0	0	0	0	0	0	0
hsa-miR-2115-3p	0	0	0	0	0	0	0	0	0	0	0	0	0
hsa-miR-3617-3p	0	0	0	0	0	0	0	0	0	0	0	0	0
hsa-miR-217-3p	0	0	0	0	0	0	0	0	0	0	0	0	0
hsa-miR-136-3p	0	233.846	134.836	0	0	0	0	0	142.097	0	45.63	0	0
hsa-miR-188-5p	0	0	0	0	0	0	0	0	0	0	0	0	0
hsa-miR-4800-3p	0	0	0	0	0	0	0	0	0	0	0	0	0
hsa-miR-3675-3p	0	0	0	0	0	0	0	0	0	0	0	0	0
hsa-miR-3126-3p	0	0	0	0	0	0	0	0	0	0	0	0	0
hsa-miR-1298-3p	0	0	0	0	0	0	0	0	0	0	0	215.254	0
hsa-miR-200a-5p	0	0	0	0	0	0	0	0	94.7315	0	0	0	0
hsa-miR-200b-5p	154.905	0	0	0	0	0	0	0	0	0	0	0	0
hsa-miR-141-5p	0	0	0	0	0	0	0	0	0	0	0	0	0
hsa-miR-4757-3p	0	0	0	0	0	0	0	0	0	0	0	0	0
hsa-miR-532-5p	154.905	350.769	0	433.626	0	1067.56	0	144.427	331.56	0	501.93	215.254	481.975
hsa-miR-3146	0	0	0	0	0	0	0	0	0	0	0	0	0
hsa-miR-4728-3p	0	0	0	0	0	0	0	0	0	0	0	0	0
hsa-miR-6871-5p	0	0	0	0	0	0	0	0	0	0	0	0	0
hsa-miR-6890-5p	0	0	0	0	0	0	0	0	0	0	0	0	0
hsa-miR-218-2-3p	0	0	0	0	0	0	0	0	0	0	0	0	0
hsa-miR-6504-3p	0	0	0	0	0	0	0	0	0	0	0	0	0
hsa-miR-126-5p	2168.67	1403.08	1348.36	325.22	1900.45	978.601	11640.8	3755.11	5825.98	1622.3	1870.83	1614.41	3427.37
hsa-miR-4272	0	0	0	0	0	0	0	0	0	0	0	0	0
hsa-miR-25-3p	619.62	0	0	975.659	518.305	889.637	546.885	288.854	568.389	0	228.15	0	1285.27
hsa-miR-548o-3p	0	0	0	0	0	0	0	0	0	0	0	0	0
hsa-miR-6715a-3p	0	0	0	0	0	0	0	0	0	0	0	0	0
hsa-miR-4762-5p	0	0	0	0	0	0	0	0	0	0	0	0	0
hsa-miR-4714-3p	0	0	0	0	0	0	0	0	0	0	0	0	0
hsa-miR-6830-5p	0	0	0	0	0	0	0	0	0	0	0	0	0
hsa-miR-16-2-3p	0	0	0	0	0	0	0	0	0	0	0	0	0
hsa-miR-195-3p	0	0	0	0	0	0	0	0	0	0	0	0	0
hsa-miR-4275	0	0	0	0	0	0	0	0	0	0	0	0	0
hsa-miR-4733-3p	0	0	0	0	0	0	0	0	0	0	0	0	0
hsa-miR-181d-3p	0	0	0	0	0	0	0	0	0	0	0	0	0
hsa-miR-1306-5p	0	0	0	0	0	0	234.379	0	0	0	136.89	0	321.316
hsa-miR-6767-3p	0	0	0	0	0	0	0	0	0	0	0	0	0
hsa-miR-6890-3p	0	0	0	0	0	0	0	0	0	0	0	0	0
hsa-miR-3614-5p	0	0	0	0	0	0	0	0	94.7315	0	0	0	0
hsa-miR-1324	0	0	0	0	0	0	0	0	0	0	0	0	0
hsa-miR-4494	0	0	0	0	0	0	0	0	0	0	0	0	0
hsa-miR-4756-3p	0	0	0	0	0	0	0	0	0	0	0	0	0
hsa-miR-6501-3p	0	0	0	0	0	88.9637	0	0	0	0	0	0	0
hsa-miR-4257	0	0	0	0	0	0	0	0	0	0	0	0	0
hsa-miR-4691-3p	0	0	0	0	0	0	0	0	0	0	0	0	0
hsa-miR-4768-3p	0	0	0	0	0	0	0	0	0	0	0	0	0
hsa-miR-3155b	0	0	0	0	0	0	0	0	0	0	0	0	0
hsa-miR-3155a	0	0	0	0	0	0	0	0	0	0	0	0	0
hsa-miR-6754-5p	0	0	0	0	0	0	0	0	0	0	0	0	0
hsa-miR-6798-5p	0	0	0	0	0	0	0	0	0	0	0	0	0
hsa-miR-16-1-3p	0	0	0	0	0	0	0	0	0	0	0	0	0
hsa-miR-1910-5p	0	0	0	0	0	0	0	0	0	0	0	0	0
hsa-miR-5190	0	0	0	0	0	0	0	0	0	0	0	0	0
hsa-miR-194-3p	0	0	0	0	0	0	0	0	0	0	0	0	0
hsa-miR-4302	0	0	0	0	0	0	0	0	0	0	0	0	0
hsa-miR-935	0	0	0	0	0	0	0	0	0	0	0	0	0
hsa-miR-4328	0	0	0	0	0	0	0	0	0	0	0	0	0
hsa-miR-8060	0	0	0	0	0	0	0	0	0	0	0	0	0
hsa-miR-490-5p	0	0	0	0	0	0	0	0	0	0	0	0	0
hsa-miR-10226	0	0	0	0	0	0	0	0	0	0	0	0	0
hsa-miR-323b-3p	0	0	0	108.407	0	0	78.1264	288.854	0	0	0	0	0
hsa-miR-324-3p	0	0	0	0	0	0	0	0	0	0	0	0	0
hsa-miR-9902	0	0	0	0	0	0	0	0	0	0	0	0	0
hsa-miR-488-5p	0	0	0	0	0	0	0	0	0	0	0	0	0
hsa-miR-4530	0	0	0	0	0	0	0	0	0	0	0	0	0
hsa-miR-4685-5p	0	0	0	0	0	0	0	0	0	0	0	0	0
hsa-miR-199a-5p	154.905	0	0	0	0	177.927	156.253	0	142.097	0	0	538.136	214.211
hsa-miR-199b-5p	0	0	0	0	172.768	355.855	234.379	722.136	142.097	0	456.3	107.627	0
hsa-miR-6884-3p	0	0	0	0	0	0	0	0	0	0	0	0	0
hsa-miR-6872-3p	0	0	0	0	0	0	0	0	0	0	0	0	0
hsa-miR-1224-3p	0	0	0	0	0	0	0	0	0	0	0	0	0
hsa-miR-1915-3p	0	0	0	0	0	0	0	0	0	0	0	0	0
hsa-miR-4258	0	0	0	0	0	0	0	0	0	0	0	0	0
hsa-miR-1247-3p	0	0	0	0	0	0	0	0	0	0	0	0	0
hsa-miR-4783-3p	0	0	0	0	0	0	0	0	0	0	0	0	0
hsa-miR-4292	0	0	0	0	0	0	0	0	0	0	0	0	0
hsa-miR-6791-5p	0	0	0	0	0	0	0	0	0	0	0	0	0
hsa-miR-6886-5p	0	0	0	0	0	0	0	0	0	0	0	0	0
hsa-miR-1203	0	0	0	0	0	0	0	0	0	0	0	0	0
hsa-miR-6850-3p	0	0	0	0	0	0	0	0	0	0	0	0	0
hsa-miR-6891-3p	0	0	0	0	0	0	0	0	0	0	0	0	0
hsa-miR-4723-3p	0	0	0	0	0	0	0	0	0	0	0	0	0
hsa-miR-6769b-3p	0	0	0	0	0	0	0	0	0	0	0	0	0
hsa-miR-4324	0	0	0	0	0	0	0	0	0	0	0	0	0
hsa-miR-6893-3p	0	0	0	0	0	0	0	0	0	0	0	0	0
hsa-miR-939-3p	0	0	0	0	0	0	0	0	0	0	0	0	0
hsa-miR-6852-5p	0	0	0	0	0	0	0	0	0	0	0	0	0
hsa-miR-1914-5p	0	0	0	0	0	0	0	0	0	0	0	0	0
hsa-miR-1266-3p	0	0	0	0	0	0	0	0	0	0	0	0	0
hsa-miR-6734-3p	0	0	0	0	0	0	0	0	0	0	0	0	0
hsa-miR-3189-3p	0	0	0	0	0	0	0	0	0	0	0	0	0
hsa-miR-106b-3p	0	0	0	0	0	0	0	0	0	0	0	0	214.211
hsa-miR-6078	0	0	0	0	0	0	0	0	0	0	0	0	0
hsa-miR-6880-3p	0	0	0	0	0	0	0	0	0	0	0	0	0
hsa-miR-6812-3p	0	0	0	0	0	0	0	0	0	0	0	0	0
hsa-miR-4315	0	0	0	0	0	0	0	0	0	0	0	0	0
hsa-miR-4304	0	0	0	0	0	0	0	0	0	0	0	0	0
hsa-miR-10392-3p	0	0	0	0	0	0	0	0	0	0	0	0	0
hsa-miR-1908-3p	0	0	0	0	0	0	0	0	0	0	0	0	0
hsa-miR-6746-5p	0	0	0	0	0	0	0	0	0	0	0	0	0
hsa-miR-5090	0	0	0	0	0	0	0	0	0	0	0	0	0
hsa-miR-4746-5p	0	0	0	0	0	0	0	0	0	0	0	0	0
hsa-miR-6070	0	0	0	0	0	0	0	0	0	0	0	0	0
hsa-miR-1181	0	0	0	0	0	0	0	0	0	0	0	0	0
hsa-miR-4735-5p	0	0	0	0	0	0	0	0	0	0	0	0	0
hsa-miR-8067	0	0	0	0	0	0	0	0	0	0	0	0	0
hsa-miR-4305	0	0	0	0	0	0	0	0	0	0	0	0	0
hsa-miR-325	0	0	0	0	0	0	0	0	0	0	0	0	0
hsa-miR-26a-2-3p	0	0	0	0	0	0	0	0	94.7315	0	0	0	0
hsa-miR-26a-1-3p	0	0	0	0	0	0	0	0	0	0	0	0	0
hsa-miR-372-5p	0	0	0	0	0	0	0	0	0	0	0	0	0
hsa-miR-6511b-3p	0	0	0	0	0	0	0	0	0	0	0	0	0
hsa-miR-6511a-3p	0	0	0	0	0	0	0	0	0	0	0	0	0
hsa-miR-6862-3p	0	0	0	0	0	0	0	0	0	0	0	0	0
hsa-miR-4330	0	0	0	0	0	0	0	0	0	0	0	0	0
hsa-miR-1266-5p	0	0	0	0	0	0	0	0	0	0	0	0	0
hsa-miR-519d-5p	0	0	0	0	0	0	0	0	0	0	0	0	0
hsa-miR-532-3p	0	0	0	0	0	0	234.379	0	0	0	0	0	0
hsa-miR-2116-3p	0	0	0	0	0	0	0	0	0	0	0	0	0
hsa-miR-7113-3p	0	0	0	0	0	0	0	0	0	0	0	0	0
hsa-miR-3605-3p	309.81	0	0	0	0	266.891	0	0	94.7315	0	228.15	0	0
hsa-miR-1976	0	0	0	0	0	0	0	0	0	0	0	0	0
hsa-miR-8088	0	0	0	0	0	0	0	0	0	0	0	0	0
hsa-miR-520f-5p	0	0	0	0	0	0	0	0	0	0	0	0	0
hsa-miR-520b-5p	0	0	0	0	0	444.819	0	0	0	0	0	0	160.658
hsa-miR-517-5p	0	0	0	0	0	0	0	0	0	0	0	0	0
hsa-miR-3059-3p	0	0	0	0	0	0	0	0	0	0	0	0	0
hsa-miR-6845-3p	0	0	0	0	0	0	0	0	0	0	0	0	0
hsa-miR-146a-3p	0	0	0	0	0	0	0	0	0	0	0	0	0
hsa-miR-326	0	0	0	0	0	0	0	0	0	0	0	0	0
hsa-miR-1236-3p	0	0	0	0	0	0	0	0	0	0	0	0	0
hsa-miR-6730-3p	0	0	0	0	0	0	0	0	0	0	0	0	0
hsa-miR-4750-3p	0	0	0	0	0	0	0	0	0	0	0	0	0
hsa-miR-4251	0	0	0	0	0	0	0	0	0	0	0	0	0
hsa-miR-4329	0	0	0	0	0	0	0	0	0	0	0	0	0
hsa-miR-1199-5p	0	0	0	0	0	0	0	0	0	0	0	0	0
hsa-miR-3151-3p	0	0	0	0	0	0	0	0	0	0	0	0	0
hsa-miR-4772-3p	0	0	0	0	0	0	0	0	0	0	0	0	0
hsa-miR-3158-5p	0	0	0	0	0	0	0	0	0	0	0	0	0
hsa-miR-1184	0	0	0	0	0	0	0	0	0	0	0	0	0
hsa-miR-6068	0	0	0	0	0	0	0	0	0	0	0	0	0
hsa-miR-4520-5p	0	0	0	0	0	0	0	0	0	0	0	0	0
hsa-miR-3692-5p	0	0	0	0	0	0	0	0	0	0	0	0	0
hsa-miR-875-3p	0	0	0	0	0	0	0	0	0	0	0	0	0
hsa-miR-4638-3p	0	0	0	0	0	0	0	0	0	0	0	0	0
hsa-miR-4720-5p	0	0	0	0	0	0	0	0	0	0	0	0	0
hsa-miR-3187-5p	0	0	0	0	0	0	0	0	0	0	0	0	0
hsa-miR-8089	0	0	0	0	0	0	0	0	0	0	0	0	0
hsa-miR-4456	0	0	0	0	0	0	0	0	0	0	0	0	0
hsa-miR-3120-5p	0	0	0	0	0	0	0	0	0	0	0	0	0
hsa-miR-6529-3p	0	0	0	0	0	0	0	0	0	0	0	0	0
hsa-miR-5008-3p	0	0	0	0	0	0	0	0	0	0	0	0	0
hsa-miR-134-3p	0	0	0	0	0	0	0	0	0	0	0	0	0
hsa-miR-26b-3p	0	0	0	0	0	0	0	0	0	0	0	0	0
hsa-miR-1267	0	0	0	0	0	0	0	0	0	0	0	0	0
hsa-miR-6837-3p	0	0	0	0	0	0	0	0	0	0	0	0	0
hsa-miR-570-3p	0	0	0	0	0	0	0	0	0	0	0	0	0
hsa-miR-15b-3p	0	0	0	108.407	0	0	0	0	0	0	0	0	0
hsa-miR-6790-3p	0	0	0	0	0	0	0	0	0	0	0	0	0
hsa-miR-2114-3p	0	0	0	0	0	0	0	0	0	0	0	0	0
hsa-miR-3616-3p	0	0	0	0	0	0	0	0	0	0	0	0	0
hsa-miR-6738-5p	0	0	0	0	0	0	0	0	0	0	0	0	0
hsa-miR-6804-3p	0	0	0	0	0	0	0	0	0	0	0	0	0
hsa-miR-3166	0	0	0	0	0	0	0	0	0	0	0	0	0
hsa-miR-6836-5p	0	0	0	0	0	0	0	0	0	0	0	0	0
hsa-miR-1909-3p	0	0	0	0	0	0	0	0	0	0	0	0	0
hsa-miR-324-5p	0	467.692	269.672	108.407	0	355.855	0	288.854	236.829	0	273.78	0	214.211
hsa-miR-4749-3p	0	0	0	0	0	0	0	0	0	0	0	0	0
hsa-miR-6869-3p	0	0	0	0	0	0	0	0	0	0	0	0	0
hsa-miR-2682-3p	0	0	0	0	0	0	0	0	0	0	0	0	0
hsa-miR-4763-5p	0	0	0	0	0	0	0	0	0	0	0	0	0
hsa-miR-3195	154.905	0	0	0	0	0	0	0	47.3657	0	0	107.627	0
hsa-miR-6720-3p	0	0	0	0	0	0	0	0	0	0	0	0	0
hsa-miR-4479	0	0	0	0	0	0	0	0	0	0	0	0	0
hsa-miR-4767	0	0	0	0	0	0	0	0	0	0	0	0	0
hsa-miR-3621	0	0	0	0	0	0	0	0	0	0	0	0	0
hsa-miR-1301-5p	0	0	0	0	0	0	0	0	0	0	0	0	0
hsa-miR-9851-5p	0	0	0	0	0	0	0	0	0	0	0	0	0
hsa-miR-1251-3p	0	0	0	0	0	0	0	0	0	0	0	0	0
hsa-miR-1255b-5p	0	0	0	0	0	0	0	0	0	0	0	0	0
hsa-miR-196a-3p	0	0	0	0	0	0	0	0	0	0	0	0	0
hsa-miR-874-5p	0	0	0	0	0	0	0	0	0	0	0	0	0
hsa-miR-1538	0	0	0	0	0	0	0	0	0	0	0	0	0
hsa-miR-6789-3p	0	0	0	0	0	0	0	0	0	0	0	0	0
hsa-miR-4634	0	0	0	0	0	0	0	0	0	0	0	0	0
hsa-miR-10400-5p	0	0	0	0	0	0	0	0	47.3657	0	0	0	0
hsa-miR-1908-5p	0	0	0	108.407	0	88.9637	234.379	0	189.463	0	0	215.254	0
hsa-miR-10396b-5p	0	0	0	0	0	0	0	0	0	0	0	0	0
hsa-miR-760	0	233.846	134.836	0	0	0	156.253	0	142.097	0	45.63	0	0
hsa-miR-3652	0	0	0	0	0	0	0	0	0	0	0	0	0
hsa-miR-8052	0	0	0	0	0	0	0	0	0	0	0	0	0
hsa-miR-6726-5p	0	0	0	0	0	0	0	0	0	0	0	0	0
hsa-miR-6862-5p	0	0	0	0	0	0	0	0	0	0	0	0	0
hsa-miR-6781-5p	0	0	0	0	0	0	0	0	0	0	0	0	0
hsa-miR-9899	0	0	0	0	0	0	0	0	0	0	0	0	0
hsa-miR-1268a	0	116.923	0	0	0	177.927	156.253	144.427	189.463	0	182.52	0	481.975
hsa-miR-1268b	0	0	0	0	0	0	0	0	0	0	0	107.627	0
hsa-miR-4741	0	0	0	0	0	0	0	0	0	0	0	0	0
hsa-miR-3175	0	0	0	0	0	0	0	0	0	0	0	0	0
hsa-miR-486-3p	0	0	0	0	0	0	0	0	0	0	0	107.627	321.316
hsa-miR-6845-5p	0	0	0	0	0	0	0	0	0	0	0	0	0
hsa-miR-6762-5p	0	0	0	0	0	0	0	0	0	0	0	0	0
hsa-miR-128-1-5p	0	0	0	0	0	0	0	0	0	0	0	0	0
hsa-miR-3196	0	0	0	0	0	0	0	0	0	0	0	0	0
hsa-miR-1237-5p	0	0	0	0	0	0	0	0	0	270.384	0	0	0
hsa-miR-7704	619.62	233.846	0	0	0	0	0	0	94.7315	0	0	215.254	160.658
hsa-miR-4651	0	0	0	0	0	0	0	0	0	0	0	0	0
hsa-miR-193b-5p	0	0	0	0	172.768	266.891	546.885	0	284.194	0	91.26	322.881	1071.05
hsa-miR-197-5p	0	0	0	0	0	0	0	0	94.7315	0	0	0	0
hsa-miR-363-5p	0	0	0	0	0	0	0	0	0	0	0	0	0
hsa-miR-6766-5p	0	0	0	0	0	0	0	0	0	0	0	0	0
hsa-miR-12130	0	0	0	0	0	0	0	0	0	0	0	0	0
hsa-miR-9901	0	0	0	0	0	0	0	0	0	0	0	0	0
hsa-miR-8071	0	0	0	0	0	0	0	0	0	0	0	0	0
hsa-miR-505-3p	0	0	404.508	216.813	0	0	0	144.427	0	0	0	0	0
hsa-miR-4433a-5p	0	0	0	0	0	0	0	0	0	0	0	0	0
hsa-miR-4449	0	0	0	0	0	0	0	0	0	0	0	0	0
hsa-miR-200c-5p	0	0	0	0	0	0	0	0	0	0	0	0	0
hsa-miR-1227-3p	0	0	0	0	0	0	0	0	0	0	0	430.509	0
hsa-miR-7847-3p	0	0	0	0	0	0	0	0	0	0	0	0	0
hsa-miR-376b-5p	0	0	0	0	0	0	0	0	0	0	0	0	0
hsa-miR-8056	0	0	0	0	0	0	0	0	0	0	0	0	0
hsa-miR-223-5p	0	116.923	0	325.22	0	0	703.137	866.563	947.315	0	273.78	215.254	589.08
hsa-miR-4711-3p	0	0	0	0	0	0	0	0	0	0	0	0	0
hsa-miR-10401-5p	0	0	0	0	0	0	0	0	0	0	0	2260.17	0
hsa-miR-124-5p	0	0	0	0	0	0	0	0	0	0	0	0	0
hsa-miR-633	0	0	0	0	0	0	0	0	0	0	0	0	0
hsa-miR-524-5p	0	0	0	0	0	0	0	0	0	0	0	0	0
hsa-miR-520d-5p	0	0	0	0	0	0	0	0	0	0	0	0	0
hsa-miR-7151-3p	0	0	0	0	0	0	0	0	0	0	0	0	0
hsa-miR-6798-3p	0	0	0	0	0	0	0	0	0	0	0	0	0
hsa-miR-7848-3p	0	0	0	0	0	0	0	0	0	0	0	0	0
hsa-miR-3682-5p	0	0	0	0	0	0	0	0	0	0	0	0	0
hsa-miR-151a-3p	619.62	467.692	539.344	867.252	518.305	1245.49	859.39	2021.98	710.486	0	958.23	1076.27	696.185
hsa-miR-585-5p	0	0	0	0	0	0	0	0	0	0	0	0	0
hsa-miR-4266	0	0	0	0	0	0	0	0	0	0	0	0	0
hsa-miR-4278	0	0	0	0	0	0	0	0	0	0	0	0	0
hsa-miR-331-5p	0	0	0	0	0	0	0	0	0	0	0	0	0
hsa-miR-6802-5p	0	0	0	0	0	0	0	0	0	0	0	0	0
hsa-miR-921	0	0	0	0	0	0	0	0	0	0	0	0	0
hsa-miR-4473	0	0	0	0	0	0	0	0	0	0	0	0	0
hsa-let-7b-3p	0	0	0	0	0	0	156.253	0	142.097	0	0	0	0
hsa-miR-98-3p	0	0	0	0	0	0	0	0	0	0	0	0	0
hsa-let-7a-3p	0	0	0	0	0	0	0	0	0	0	0	0	0
hsa-let-7f-1-3p	0	0	0	0	0	0	0	0	0	0	0	0	0
hsa-let-7f-2-3p	0	0	0	0	0	0	0	0	0	0	0	0	0
hsa-let-7d-3p	464.715	0	0	0	0	0	0	0	0	0	136.89	0	0
hsa-let-7e-3p	0	0	0	0	0	0	0	0	0	0	45.63	0	0
hsa-miR-190a-3p	0	0	0	0	0	0	0	0	0	0	0	0	0
hsa-miR-8074	0	0	0	0	0	0	0	0	0	0	0	0	0
hsa-miR-4477a	0	0	0	0	0	0	0	0	0	0	0	0	0
hsa-miR-6715b-3p	0	0	0	0	0	0	0	0	0	0	0	0	0
hsa-miR-520e-5p	0	0	0	0	0	0	0	0	0	0	0	0	0
hsa-miR-4465	0	0	0	0	0	0	0	0	0	0	0	0	0
hsa-miR-6794-3p	0	0	0	0	0	0	0	0	0	0	0	0	0
hsa-miR-181b-3p	0	0	0	0	0	0	0	0	0	0	0	0	0
hsa-miR-181b-2-3p	0	116.923	0	0	0	0	0	0	0	0	0	0	0
hsa-miR-222-5p	0	116.923	269.672	108.407	863.841	266.891	78.1264	0	473.657	0	45.63	215.254	321.316
hsa-miR-4276	0	0	0	0	0	0	0	0	0	0	0	0	0
hsa-miR-452-3p	0	0	0	0	0	0	0	0	0	0	0	0	0
hsa-miR-1912-5p	154.905	0	0	108.407	518.305	0	0	144.427	0	0	0	0	0
hsa-miR-5696	0	0	0	0	0	0	0	0	0	0	0	0	0
hsa-miR-520a-5p	0	0	0	0	0	0	0	0	0	0	0	0	0
hsa-miR-525-5p	0	0	0	0	0	0	0	0	0	0	0	0	0
hsa-miR-188-3p	0	0	0	0	0	0	0	0	0	0	0	0	0
hsa-miR-3156-3p	0	0	0	0	0	0	0	0	0	0	0	0	0
hsa-miR-6763-3p	0	0	0	0	0	0	0	0	0	0	0	0	0
hsa-miR-6826-3p	0	0	0	0	0	0	0	0	0	0	0	0	0
hsa-miR-4497	464.715	0	134.836	325.22	0	0	0	0	47.3657	0	136.89	0	0
hsa-miR-1468-5p	0	0	0	0	0	0	0	0	0	0	0	0	0
hsa-miR-155-3p	0	0	0	0	0	0	0	0	0	0	0	0	0
hsa-miR-337-3p	0	0	0	0	0	0	0	0	0	0	0	0	0
hsa-miR-6792-3p	0	0	0	0	0	0	0	0	0	0	0	0	0
hsa-miR-6749-3p	0	0	0	0	0	0	0	0	0	0	0	0	0
hsa-miR-6780a-3p	0	0	0	0	0	0	0	0	0	0	0	0	0
hsa-miR-378a-5p	0	0	0	0	0	0	0	0	0	0	0	0	0
hsa-miR-1200	0	0	0	0	0	0	0	0	0	0	0	0	0
hsa-miR-1343-3p	0	0	0	0	0	0	0	0	0	0	0	0	0
hsa-miR-4444	0	0	0	0	0	0	0	0	0	0	0	0	0
hsa-miR-6726-3p	0	0	0	0	0	0	0	0	0	0	0	0	0
hsa-miR-4665-3p	0	0	0	0	0	0	0	0	0	0	0	0	0
hsa-miR-1469	0	0	0	0	0	0	0	0	0	0	0	0	0
hsa-miR-6771-5p	0	0	0	0	0	0	0	0	0	0	0	0	0
hsa-miR-4750-5p	0	0	0	0	0	0	0	0	0	0	0	0	0
hsa-miR-6727-5p	0	0	0	0	0	0	0	0	0	0	0	0	0
hsa-miR-3677-3p	0	0	0	0	0	0	0	0	0	0	0	0	0
hsa-miR-518f-5p	0	0	0	0	0	0	0	0	0	0	0	0	0
hsa-miR-526a-5p	0	0	0	0	0	0	0	0	0	0	0	0	0
hsa-miR-519c-5p	0	233.846	0	108.407	0	0	0	0	0	0	0	0	0
hsa-miR-1287-3p	0	0	0	0	0	0	0	0	0	0	0	0	0
hsa-miR-1229-3p	0	0	0	0	0	0	0	0	0	0	0	0	0
hsa-miR-6867-3p	0	0	0	0	0	0	0	0	0	0	0	0	0
hsa-miR-4279	0	0	0	0	0	0	0	0	0	0	0	0	0
hsa-miR-10399-3p	0	0	0	0	0	0	0	0	0	0	0	0	0
hsa-miR-4684-5p	0	0	0	0	0	0	0	0	0	0	0	0	0
hsa-miR-3191-5p	0	0	0	0	0	0	0	0	0	0	0	0	0
hsa-miR-3192-3p	0	0	0	0	0	0	0	0	0	0	0	0	0
hsa-miR-4314	0	0	0	0	0	0	0	0	0	0	0	0	0
hsa-miR-526b-5p	0	0	0	0	0	0	0	0	0	0	0	0	0
hsa-miR-7158-3p	0	0	0	0	0	0	0	0	0	0	0	0	0
hsa-miR-127-5p	0	0	0	0	0	0	0	0	0	0	0	0	0
hsa-miR-573	0	0	0	0	0	0	0	0	0	0	0	0	0
hsa-miR-5585-3p	0	0	0	0	0	0	0	0	0	0	45.63	0	0
hsa-miR-192-5p	0	0	0	0	0	0	0	0	0	0	0	0	0
hsa-miR-3136-5p	0	0	0	0	0	0	0	0	0	0	0	0	0
hsa-miR-943	0	0	0	0	0	0	0	0	0	0	0	0	0
hsa-miR-3161	0	0	0	0	0	0	0	0	0	0	0	0	0
hsa-miR-518a-5p	0	0	0	0	0	0	0	0	0	0	0	0	0
hsa-miR-106a-3p	0	0	0	0	0	0	0	0	0	0	0	0	0
hsa-miR-1273h-3p	0	0	0	0	0	0	0	0	0	0	0	0	0
hsa-miR-3678-3p	0	0	0	0	0	0	0	0	0	0	0	0	0
hsa-miR-7156-3p	0	0	0	0	0	0	0	0	0	0	0	0	0
hsa-miR-6511b-5p	0	0	0	0	0	0	0	0	0	0	0	0	0
hsa-miR-192-3p	0	0	0	0	0	0	0	0	0	0	0	0	0
hsa-miR-12121	0	0	0	0	0	0	0	0	0	0	0	0	0
hsa-miR-3972	0	0	0	0	0	0	0	0	0	0	0	0	0
hsa-miR-4659a-5p	0	0	0	0	0	0	0	0	0	0	0	0	0
hsa-miR-3157-3p	0	0	0	0	0	0	0	0	0	0	0	0	0
hsa-miR-874-3p	0	0	0	0	0	0	0	0	0	0	228.15	0	0
hsa-miR-6514-3p	0	0	0	0	0	0	0	0	0	0	0	0	0
hsa-let-7i-3p	0	0	0	0	0	0	0	0	0	0	0	0	0
hsa-miR-1269b	0	0	0	0	0	0	0	0	0	0	0	0	0
hsa-miR-1269a	0	0	0	0	0	0	0	0	0	0	0	0	0
hsa-miR-8058	0	0	0	0	0	0	0	0	0	0	0	0	0
hsa-miR-1270	0	0	0	0	0	0	0	0	0	0	0	0	160.658
hsa-miR-4309	0	0	0	0	0	0	0	0	0	0	0	0	0
hsa-miR-432-3p	0	0	0	0	0	0	0	0	0	0	0	0	0
hsa-miR-7150	0	0	0	0	0	0	0	0	0	0	0	0	0
hsa-miR-328-3p	0	467.692	404.508	0	0	88.9637	0	0	0	1081.54	0	0	0
hsa-miR-6878-3p	0	0	0	0	0	0	0	0	0	0	0	0	0
hsa-miR-4730	0	0	0	0	0	0	0	0	0	0	0	0	0
hsa-miR-6770-3p	0	0	0	0	0	0	0	0	0	0	0	0	0
hsa-miR-4298	0	0	0	0	0	0	0	0	0	0	0	0	0
hsa-miR-6788-5p	0	0	0	0	0	0	0	0	0	0	0	0	0
hsa-miR-30c-2-3p	464.715	0	134.836	0	172.768	800.674	0	0	0	0	91.26	0	0
hsa-miR-30c-1-3p	0	0	0	0	0	88.9637	0	0	94.7315	811.152	0	0	267.764
hsa-miR-6779-5p	0	0	0	0	0	0	0	0	0	0	0	0	0
hsa-miR-1273h-5p	0	0	0	0	0	0	0	0	0	0	0	0	0
hsa-miR-30b-3p	0	233.846	134.836	0	0	0	156.253	288.854	236.829	0	136.89	107.627	374.869
hsa-miR-3689a-3p	0	0	0	0	0	0	0	0	0	0	0	0	0
hsa-miR-3689b-3p	0	0	0	0	0	0	0	0	0	0	0	0	0
hsa-miR-769-3p	0	0	0	0	0	0	0	0	0	0	0	0	0
hsa-miR-6724-5p	0	0	134.836	0	0	0	0	0	0	1081.54	0	0	0
hsa-miR-10400-3p	0	0	0	0	0	0	0	0	0	0	0	0	0
hsa-miR-4674	0	0	0	0	0	0	0	0	0	0	0	0	0
hsa-miR-3150a-3p	0	0	0	0	0	0	0	0	0	0	0	0	0
hsa-miR-6763-5p	0	0	0	0	0	0	0	0	0	0	0	0	0
hsa-miR-4665-5p	0	0	269.672	0	0	0	0	0	0	0	0	0	0
hsa-miR-7109-5p	0	0	0	0	0	0	0	0	0	0	0	0	0
hsa-miR-6803-5p	0	0	0	0	0	0	0	0	0	0	0	0	0
hsa-miR-3170	0	0	0	0	0	0	0	0	0	0	0	0	0
hsa-miR-6736-5p	0	0	0	0	0	0	0	0	0	0	0	0	0
hsa-miR-4507	0	0	0	0	0	0	0	0	0	0	0	0	0
hsa-miR-150-3p	0	0	0	0	0	0	0	0	0	0	0	0	0
hsa-miR-29b-2-5p	0	0	0	0	0	0	0	0	0	0	0	0	0
hsa-miR-2054	0	0	0	0	0	0	0	0	0	0	0	0	0
hsa-let-7c-3p	0	0	0	0	0	0	0	0	0	0	0	0	0
hsa-let-7a-2-3p	0	0	0	0	0	0	0	0	0	0	0	0	0
hsa-let-7g-3p	0	0	0	0	0	0	0	0	0	0	0	0	0
hsa-miR-675-3p	0	0	0	0	0	0	0	0	0	0	0	0	0
hsa-miR-676-3p	0	0	0	0	0	0	0	0	0	0	136.89	0	0
hsa-miR-210-3p	0	350.769	269.672	433.626	0	0	78.1264	0	142.097	1351.92	136.89	0	374.869
hsa-miR-4322	0	0	0	0	0	0	0	0	0	0	0	0	0
hsa-miR-4265	0	0	0	0	0	0	0	0	0	0	0	0	0
hsa-miR-744-3p	0	0	0	0	0	0	0	0	0	0	0	0	0
hsa-miR-7702	0	0	0	0	0	0	0	0	0	0	0	0	0
hsa-miR-8061	0	0	0	0	0	0	0	0	0	0	0	0	0
hsa-miR-374b-3p	619.62	0	0	216.813	0	0	0	0	94.7315	0	0	107.627	0
hsa-miR-6083	0	0	0	0	0	0	0	0	0	0	0	0	0
hsa-miR-374a-3p	309.81	0	0	108.407	345.536	0	156.253	0	47.3657	0	0	0	0
hsa-miR-491-3p	0	0	0	0	0	0	0	0	0	0	0	0	0
hsa-miR-3180-5p	0	0	0	0	0	0	0	0	0	0	0	0	0
hsa-miR-3679-3p	0	0	0	0	0	0	0	0	0	0	0	0	0
hsa-miR-718	0	0	0	0	0	0	0	0	0	0	0	0	0
hsa-miR-4664-3p	0	0	0	0	0	0	0	0	0	0	0	0	0
hsa-miR-1238-3p	0	0	0	0	0	0	0	0	0	0	0	0	0
hsa-miR-6809-3p	0	0	0	0	0	0	0	0	0	0	0	0	0
hsa-miR-4762-3p	0	0	0	0	0	0	0	0	0	0	0	0	0
hsa-miR-6738-3p	0	0	0	0	0	0	0	0	0	0	0	0	0
hsa-miR-578	0	0	0	0	0	0	0	0	0	0	0	0	0
hsa-miR-8081	0	0	0	0	0	0	0	0	0	0	0	0	0
hsa-miR-4776-3p	0	0	0	0	0	0	0	0	0	0	0	0	0
hsa-miR-5004-3p	0	0	0	0	0	0	0	0	0	0	0	0	0
hsa-miR-12133	0	0	0	0	0	0	0	0	0	0	0	0	0
hsa-miR-1271-5p	0	0	0	0	0	0	0	0	0	0	0	0	0
hsa-miR-887-5p	0	0	0	0	0	0	0	0	0	0	0	0	0
hsa-miR-4260	0	0	0	0	0	0	0	0	0	0	0	0	0
hsa-miR-659-3p	0	0	0	0	0	0	0	0	0	0	0	0	0
hsa-miR-30d-3p	0	0	0	0	0	88.9637	0	0	47.3657	0	0	0	53.5527
hsa-miR-30e-3p	4027.53	3975.38	3910.24	3794.23	2418.76	1779.27	2421.92	1733.13	4831.3	0	3057.21	2690.68	2142.11
hsa-miR-30a-3p	3872.62	7716.92	2696.72	3469.01	1554.91	4981.97	1328.15	3610.68	2936.68	11085.7	3559.14	3121.19	1874.35
hsa-miR-8055	0	0	0	0	0	0	0	0	0	0	0	0	0
hsa-miR-6885-3p	0	0	0	0	0	0	0	0	0	0	0	0	0
hsa-miR-129-5p	309.81	0	0	0	863.841	355.855	703.137	1155.42	994.68	0	0	107.627	642.633
hsa-miR-12136	0	0	0	0	0	0	0	0	94.7315	0	0	0	0
hsa-miR-548ad-3p	0	0	0	0	0	0	0	0	0	0	0	0	0
hsa-miR-4668-3p	0	0	0	0	0	0	0	0	0	0	0	0	0
hsa-miR-3662	0	0	0	0	0	0	0	0	0	0	0	0	0
hsa-miR-4311	0	0	0	0	0	0	0	0	0	0	0	0	0
hsa-miR-518a-3p	0	0	0	0	0	0	0	0	0	0	0	0	0
hsa-miR-526a-3p	0	0	0	0	0	0	0	0	0	0	0	0	0
hsa-miR-518f-3p	0	0	0	0	0	0	0	0	0	0	0	0	0
hsa-miR-548aq-5p	0	0	0	0	0	0	0	0	0	0	0	0	0
hsa-miR-8054	0	0	0	0	0	0	0	0	0	0	0	0	0
hsa-miR-526b-3p	0	0	0	0	0	0	0	0	0	0	0	0	0
hsa-miR-551b-5p	0	0	0	0	0	0	0	0	0	0	0	0	0
hsa-miR-614	0	0	0	0	0	0	0	0	0	0	0	0	0
hsa-miR-523-3p	0	0	0	0	0	0	0	0	0	0	0	0	0
hsa-miR-337-5p	0	0	0	0	0	0	0	0	0	0	0	0	0
hsa-miR-6750-3p	0	0	0	0	0	0	0	0	0	0	0	0	0
hsa-miR-4511	0	0	0	0	0	0	0	0	0	0	0	0	0
hsa-miR-6507-5p	0	0	0	0	0	0	0	0	0	0	136.89	0	0
hsa-miR-8087	0	0	0	0	0	0	0	0	0	0	0	0	0
hsa-miR-4426	0	0	0	0	0	0	0	0	0	0	0	0	0
hsa-miR-4647	0	0	0	0	0	0	0	0	0	0	0	0	0
hsa-miR-6796-3p	0	0	0	0	0	0	0	0	0	0	0	0	0
hsa-miR-8080	0	0	0	0	0	0	0	0	0	0	0	0	0
hsa-miR-6816-3p	0	0	0	0	0	0	0	0	0	0	0	0	0
hsa-miR-3714	0	0	0	0	0	0	0	0	0	0	0	0	0
hsa-miR-525-3p	0	0	0	0	0	0	0	0	0	0	0	0	0
hsa-miR-524-3p	0	0	0	0	0	0	0	0	0	0	0	0	0
hsa-miR-373-3p	0	0	0	0	0	0	0	0	0	0	136.89	0	0
hsa-miR-12117	0	0	0	0	0	0	0	0	0	0	0	0	0
hsa-miR-595	0	0	0	0	0	0	0	0	0	0	0	0	0
hsa-miR-495-5p	0	0	0	0	0	0	0	0	0	0	0	0	0
hsa-miR-382-5p	0	233.846	404.508	433.626	518.305	177.927	468.758	144.427	1136.78	0	1003.86	538.136	107.105
hsa-miR-6082	0	0	0	0	0	0	0	0	0	0	0	0	0
hsa-miR-8084	0	0	0	0	0	0	0	0	0	0	0	0	0
hsa-miR-5583-3p	0	0	0	0	0	0	0	0	0	0	0	0	0
hsa-miR-3610	0	0	0	0	0	0	0	0	0	0	0	0	0
hsa-miR-409-3p	0	818.461	0	0	0	0	156.253	0	236.829	0	410.67	322.881	267.764
hsa-miR-10523-5p	0	0	0	0	0	0	0	0	0	0	0	0	0
hsa-miR-7849-3p	0	0	0	0	0	0	0	0	0	0	0	0	0
hsa-miR-4643	0	0	0	0	0	0	0	0	0	0	0	0	0
hsa-miR-602	0	0	0	0	0	0	0	0	0	0	0	0	0
hsa-miR-4704-5p	0	0	0	0	0	0	0	0	0	0	0	0	0
hsa-miR-4797-5p	0	0	0	0	0	0	0	0	0	0	0	0	0
hsa-miR-4262	0	0	0	0	0	0	0	0	0	0	0	0	0
hsa-miR-4523	0	0	0	0	0	0	0	0	0	0	0	0	0
hsa-miR-619-3p	0	0	0	0	0	0	0	0	0	0	0	0	0
hsa-miR-625-3p	0	0	0	0	0	0	0	0	0	0	0	0	0
hsa-miR-3680-5p	0	0	0	0	0	0	0	0	0	0	0	0	0
hsa-miR-888-3p	0	0	0	0	0	0	0	0	0	0	0	0	0
hsa-miR-3654	0	0	0	0	0	0	0	0	0	0	0	0	0
hsa-miR-12126	0	0	0	0	0	0	0	0	0	0	0	0	0
hsa-miR-5680	0	0	0	0	0	0	0	0	0	0	0	0	0
hsa-miR-4524b-3p	0	0	0	0	0	0	0	0	0	0	0	0	0
hsa-miR-4463	0	0	0	0	0	0	0	0	0	0	0	0	0
hsa-miR-6529-5p	0	0	0	0	0	0	0	0	0	0	0	0	0
hsa-miR-2278	0	0	0	0	0	0	0	0	0	0	0	0	0
hsa-miR-6859-5p	0	0	0	0	0	0	0	0	0	0	0	0	0
hsa-miR-3908	0	0	0	0	0	0	0	0	0	0	0	0	0
hsa-miR-4690-5p	0	0	0	0	0	0	0	0	0	0	0	0	0
hsa-miR-4676-5p	0	0	0	0	0	0	0	0	0	0	0	0	0
hsa-miR-575	0	0	0	0	0	0	0	0	0	0	0	0	0
hsa-miR-6769a-3p	0	0	0	0	0	0	0	0	0	0	0	0	0
hsa-miR-590-5p	0	0	0	0	0	0	0	0	0	0	0	0	0
hsa-miR-4538	0	0	0	0	0	0	0	0	0	0	0	0	0
hsa-miR-4453	0	0	0	0	0	0	0	0	0	0	0	0	0
hsa-miR-208a-5p	0	0	0	0	0	0	0	0	0	0	0	0	0
hsa-miR-4496	0	0	0	0	0	0	0	0	0	0	0	0	0
hsa-miR-12124	0	0	0	0	0	0	0	0	0	0	0	0	0
hsa-miR-1910-3p	0	0	0	0	0	0	0	0	0	0	0	0	0
hsa-miR-4478	0	0	0	0	0	0	0	0	0	0	0	0	0
hsa-miR-3929	0	0	0	0	0	0	0	0	0	0	0	0	0
hsa-miR-7843-5p	0	0	0	0	0	0	0	0	0	0	0	0	0
hsa-miR-4632-5p	0	0	0	0	0	0	0	0	0	0	0	0	0
hsa-miR-4761-3p	0	0	0	0	0	0	0	0	0	0	0	0	0
hsa-miR-3141	0	0	0	0	0	0	0	0	0	0	0	0	0
hsa-miR-1182	0	0	0	0	0	0	0	0	0	0	0	0	0
hsa-miR-296-3p	0	0	0	0	0	0	0	0	0	0	0	0	0
hsa-miR-4748	0	0	0	0	0	0	0	0	0	0	0	0	0
hsa-miR-329-5p	0	0	0	0	0	0	0	0	0	0	0	0	0
hsa-miR-515-3p	0	0	0	0	0	0	0	0	0	0	0	0	0
hsa-miR-6849-5p	0	0	0	0	0	0	0	0	0	0	0	0	0
hsa-miR-1296-3p	0	0	0	0	0	0	0	0	0	0	0	0	0
hsa-miR-4280	0	0	0	0	0	0	0	0	0	0	0	0	0
hsa-miR-3168	0	0	0	0	0	0	0	0	0	0	0	0	0
hsa-miR-3074-3p	0	0	0	0	0	0	0	0	0	0	0	0	0
hsa-miR-6074	0	0	0	0	0	0	0	0	0	0	0	0	0
hsa-miR-7151-5p	0	0	0	0	0	0	0	0	0	0	0	0	0
hsa-miR-6866-3p	0	0	0	0	0	0	0	0	0	0	0	0	0
hsa-miR-1285-5p	0	0	0	0	0	0	0	0	0	0	0	0	0
hsa-miR-556-5p	0	0	0	0	0	0	0	0	0	0	0	0	0
hsa-miR-1272	0	0	0	0	0	0	0	0	0	0	0	0	0
hsa-miR-1322	0	0	0	0	0	0	0	0	0	0	0	0	0
hsa-miR-4787-3p	0	0	0	0	0	0	0	0	0	0	0	0	0
hsa-miR-758-5p	0	0	0	0	0	0	0	0	0	0	0	0	0
hsa-miR-12129	0	0	0	0	0	0	0	0	0	0	0	0	0
hsa-miR-205-3p	0	0	0	0	0	88.9637	0	0	0	0	0	0	0
hsa-miR-330-3p	0	0	0	0	0	0	0	0	0	0	0	0	0
hsa-miR-500b-3p	0	0	0	0	0	0	0	0	0	0	0	0	0
hsa-miR-3919	0	0	0	0	0	0	0	0	0	0	0	0	0
hsa-miR-759	0	0	0	0	0	0	0	0	0	0	0	0	0
hsa-miR-1288-5p	0	0	0	0	0	0	0	0	0	0	0	0	0
hsa-miR-922	0	0	0	0	0	0	0	0	0	0	0	0	0
hsa-miR-761	0	0	0	0	0	0	0	0	0	0	0	0	0
hsa-miR-4310	0	0	0	0	0	0	0	0	0	0	0	0	0
hsa-miR-4690-3p	0	0	0	0	0	0	0	0	0	0	0	0	0
hsa-miR-873-5p	0	0	0	0	0	0	0	0	0	0	0	0	0
hsa-miR-4436a	0	0	0	0	0	0	0	0	0	0	0	0	0
hsa-miR-4269	0	0	0	0	0	0	0	0	0	0	0	0	0
hsa-miR-211-3p	0	0	0	0	0	0	0	0	94.7315	0	0	0	0
hsa-miR-764	0	0	0	0	0	0	0	0	0	0	0	0	0
hsa-miR-3129-5p	0	0	0	0	0	0	0	0	0	0	0	0	0
hsa-miR-455-3p	0	0	0	0	0	0	0	0	0	0	0	0	0
hsa-miR-5693	0	0	0	0	0	0	0	0	0	0	0	0	0
hsa-miR-4277	0	0	0	0	0	0	0	0	0	0	0	0	0
hsa-miR-4289	0	0	0	0	0	0	0	0	0	0	0	0	0
hsa-miR-186-3p	0	0	0	0	0	0	0	0	0	0	0	0	0
hsa-miR-6840-3p	0	0	0	0	0	0	0	0	0	0	0	0	0
hsa-miR-4707-5p	0	0	0	0	0	0	0	0	0	0	0	0	0
hsa-miR-5587-3p	0	0	0	0	0	0	0	0	0	0	0	0	0
hsa-miR-331-3p	0	0	0	0	0	0	0	0	0	0	0	0	0
hsa-miR-4740-3p	0	0	0	0	0	0	0	0	0	0	0	0	0
hsa-miR-1471	0	0	0	0	0	0	0	0	0	0	0	0	0
hsa-miR-10398-3p	0	0	0	0	0	0	0	0	0	0	0	0	0
hsa-miR-1470	0	0	0	0	0	0	0	0	0	0	0	0	0
hsa-miR-2276-5p	0	0	0	0	0	0	0	0	0	0	0	0	0
hsa-miR-345-3p	0	0	0	0	0	0	0	0	0	0	0	0	0
hsa-miR-4732-3p	0	0	0	0	0	0	0	0	0	0	0	0	0
hsa-miR-146b-3p	0	0	0	0	0	0	0	0	0	0	0	0	0
hsa-miR-4442	0	0	0	0	0	0	0	0	0	0	0	0	0
hsa-miR-6784-5p	0	0	0	0	0	0	0	0	0	0	0	0	0
hsa-miR-3927-5p	0	0	0	0	0	0	0	0	0	0	0	0	0
hsa-miR-3183	0	0	0	0	0	0	0	0	0	0	0	0	0
hsa-miR-370-3p	0	0	0	0	0	0	0	0	0	0	0	0	0
hsa-miR-4254	0	0	0	0	0	0	0	0	0	0	0	0	0
hsa-miR-320a-5p	0	0	0	0	0	0	0	0	0	0	0	0	0
hsa-miR-551a	0	0	0	0	0	0	0	0	0	0	0	0	0
hsa-miR-551b-3p	0	0	0	0	0	0	0	0	0	0	0	0	0
hsa-miR-375-5p	0	0	0	0	0	0	0	0	0	0	0	0	0
hsa-miR-4431	0	0	0	0	0	0	0	0	0	0	0	0	0
hsa-miR-611	0	0	0	0	0	0	0	0	0	0	0	0	0
hsa-miR-6825-3p	0	0	0	0	0	0	0	0	0	0	0	0	0
hsa-miR-10392-5p	0	0	0	0	0	0	0	0	0	0	0	0	0
hsa-miR-6125	0	0	0	0	0	0	0	0	0	0	0	0	0
hsa-miR-5739	0	0	0	0	0	0	0	0	0	0	0	0	0
hsa-miR-4285	0	0	0	0	0	0	0	0	0	0	0	0	0
hsa-miR-4508	0	233.846	0	0	172.768	88.9637	156.253	0	142.097	0	0	0	53.5527
hsa-miR-4787-5p	0	0	0	0	0	0	234.379	0	0	0	0	0	0
hsa-miR-598-5p	0	0	0	0	0	0	0	0	0	0	0	0	0
hsa-miR-6786-5p	0	0	0	0	0	0	0	0	0	0	0	0	0
hsa-miR-4521	0	0	0	0	0	0	0	0	0	0	0	0	0
hsa-miR-138-1-3p	0	0	0	0	0	0	0	0	0	0	0	0	0
hsa-miR-554	0	0	0	0	0	0	0	0	0	0	0	0	0
hsa-miR-138-2-3p	0	0	0	0	0	0	0	0	0	0	0	0	0
hsa-miR-4518	0	0	0	0	0	0	0	0	0	0	0	0	0
hsa-miR-6870-3p	0	0	0	0	0	0	0	0	0	0	0	0	0
hsa-miR-4469	0	0	0	0	0	0	0	0	0	0	0	0	0
hsa-miR-3917	0	0	0	0	0	0	0	0	0	0	0	0	0
hsa-miR-301b-5p	0	0	0	0	0	0	0	0	0	0	0	0	0
hsa-miR-301a-5p	0	0	0	0	0	0	0	0	0	0	0	0	0
hsa-miR-130a-5p	0	0	0	0	0	0	0	0	0	0	0	0	0
hsa-miR-4539	0	0	0	0	0	0	0	0	0	0	0	0	0
hsa-miR-4526	0	0	0	0	0	0	0	0	0	0	0	0	0
hsa-miR-345-5p	0	116.923	134.836	0	0	0	0	0	0	1892.69	0	0	0
hsa-miR-4502	0	0	0	0	0	0	0	0	0	0	0	0	0
hsa-miR-3130-3p	0	0	0	0	0	0	0	0	0	0	0	0	0
hsa-miR-191-3p	0	0	0	0	0	0	0	0	0	0	0	0	0
hsa-miR-4734	0	0	0	0	0	0	0	0	0	0	0	0	0
hsa-miR-204-3p	10068.8	14966.1	15775.8	9106.15	1900.45	2046.17	1640.65	4766.1	1231.51	2433.46	2144.61	5596.61	5408.83
hsa-miR-619-5p	0	0	0	108.407	0	0	0	0	0	0	0	0	0
hsa-miR-612	0	0	0	0	0	0	0	0	0	0	0	0	0
hsa-miR-4486	0	0	0	0	0	0	0	0	0	0	0	0	0
hsa-miR-3663-5p	0	0	0	0	0	0	0	0	0	0	0	0	0
hsa-miR-4299	0	0	0	0	0	0	0	0	0	0	0	0	0
hsa-miR-548q	0	0	0	0	0	0	0	0	0	0	0	0	0
hsa-miR-29b-1-5p	0	0	0	0	0	0	0	0	0	0	0	0	0
hsa-miR-3182	309.81	0	134.836	0	0	355.855	0	0	0	0	45.63	0	0
hsa-miR-3655	0	0	0	0	0	0	0	0	0	0	0	0	0
hsa-miR-1180-5p	0	0	0	0	0	0	0	0	0	0	0	0	0
hsa-miR-539-5p	0	0	0	0	0	0	0	0	0	0	0	0	0
hsa-miR-873-3p	0	0	0	0	0	0	0	0	0	0	0	0	0
hsa-miR-3928-3p	0	0	0	0	0	0	0	0	0	0	0	0	0
hsa-miR-6089	0	0	0	0	0	0	0	0	0	0	0	0	0
hsa-miR-3197	0	0	0	0	0	0	0	0	0	0	0	0	0
hsa-miR-1914-3p	0	0	0	0	0	0	0	0	0	0	0	0	0
hsa-miR-6086	0	0	0	0	0	0	0	0	0	0	0	0	0
hsa-miR-4481	0	0	0	0	0	0	0	0	0	0	0	0	0
hsa-miR-144-5p	0	0	0	0	0	0	0	0	0	0	0	0	0
hsa-miR-4454	0	0	0	433.626	0	88.9637	0	0	47.3657	0	45.63	0	0
hsa-miR-4534	0	0	0	0	0	0	0	0	0	0	0	0	0
hsa-miR-8069	0	0	0	0	0	0	0	0	0	0	0	0	0
hsa-miR-145-3p	0	0	0	108.407	0	355.855	0	0	236.829	0	0	0	0
hsa-miR-4722-5p	0	0	0	0	0	0	0	0	0	0	0	0	0
hsa-miR-657	0	0	0	0	0	0	0	0	0	0	0	0	0
hsa-miR-4252	0	0	0	0	0	0	0	0	0	0	0	0	0
hsa-miR-3194-5p	0	0	0	0	0	0	0	0	0	0	0	0	0
hsa-miR-10396b-3p	0	0	0	0	0	0	0	0	0	0	0	0	0
hsa-miR-10396a-3p	0	0	0	0	0	0	0	0	0	0	0	0	0
hsa-miR-4312	0	0	0	0	0	0	0	0	0	0	0	0	0
hsa-miR-1273c	0	0	0	0	0	0	0	0	0	0	0	0	0
hsa-miR-4783-5p	0	0	0	0	0	0	0	0	0	0	0	0	0
hsa-miR-658	0	0	0	0	0	0	0	0	0	0	0	0	0
hsa-miR-3960	154.905	467.692	0	0	172.768	88.9637	156.253	0	189.463	0	45.63	0	321.316
hsa-miR-8072	0	0	0	0	0	0	0	0	0	0	0	0	0
hsa-miR-10396a-5p	0	0	0	0	0	0	0	0	0	0	0	0	0
hsa-miR-187-5p	0	0	0	0	0	0	0	0	0	0	0	0	0
hsa-miR-621	0	0	0	0	0	0	0	0	0	0	0	0	0
hsa-miR-7158-5p	0	0	0	0	0	0	0	0	0	0	0	0	0
hsa-miR-6847-3p	0	0	0	0	0	0	0	0	0	0	0	0	0
hsa-miR-4268	0	0	0	0	0	0	0	0	0	0	0	0	0
hsa-miR-4448	0	0	0	0	0	0	0	0	0	0	0	0	0
hsa-miR-8077	0	0	0	0	0	0	0	0	0	0	0	0	0
hsa-miR-3135b	0	0	0	0	0	0	0	0	0	0	0	0	0
hsa-miR-5589-5p	0	0	0	0	0	0	0	0	0	0	0	0	0
hsa-miR-6131	0	0	0	0	0	0	0	0	0	0	0	0	0
hsa-miR-103a-1-5p	0	0	0	0	0	0	0	0	0	0	0	0	0
hsa-miR-4327	0	0	0	0	0	0	0	0	0	0	0	0	0
hsa-miR-3160-5p	0	0	0	0	0	0	0	0	0	0	0	0	0
hsa-miR-6124	0	0	0	0	0	0	0	0	0	0	0	0	0
hsa-miR-6077	0	0	0	0	0	0	0	0	0	0	0	0	0
hsa-miR-3619-3p	0	0	0	0	0	0	0	0	0	0	0	0	0
hsa-miR-711	0	0	0	0	0	0	0	0	0	0	0	0	0
hsa-miR-6503-3p	0	0	0	0	0	0	0	0	0	0	0	0	0
hsa-miR-4516	154.905	0	0	0	0	0	234.379	144.427	473.657	0	0	0	107.105
hsa-miR-505-5p	0	0	0	325.22	172.768	711.71	78.1264	0	236.829	540.768	0	215.254	0
hsa-miR-3689d	0	0	0	0	0	0	0	0	0	0	0	0	0
hsa-miR-4294	0	0	0	0	0	0	0	0	0	0	0	0	0
hsa-miR-504-3p	0	0	0	0	0	0	0	0	0	0	0	0	0
hsa-miR-3201	0	0	0	0	0	0	0	0	0	0	0	0	0
hsa-miR-1193	0	0	0	0	0	0	0	0	0	0	0	0	0
hsa-miR-4320	0	0	0	0	0	0	0	0	0	0	0	0	0
hsa-miR-6744-3p	0	0	0	0	0	0	0	0	0	0	0	0	0
hsa-miR-6069	0	0	0	0	0	0	0	0	0	0	0	0	0
hsa-miR-4284	0	0	0	0	0	0	0	0	0	0	0	0	0
hsa-miR-5787	0	0	0	0	0	0	0	0	0	0	0	0	0
hsa-miR-3153	0	0	0	0	0	0	0	0	0	0	0	0	0
hsa-miR-8059	0	0	0	0	0	0	0	0	0	0	0	0	0
hsa-miR-6090	0	0	0	0	0	0	0	0	0	0	0	0	0
hsa-miR-920	0	0	0	0	0	0	0	0	0	0	0	0	0
hsa-miR-6799-5p	0	0	0	0	0	0	0	0	0	0	0	0	0
hsa-miR-2861	0	0	0	0	0	0	0	0	0	0	0	0	0
hsa-miR-3178	0	0	0	0	0	0	0	0	0	0	0	0	0
hsa-miR-4492	774.524	0	0	108.407	0	0	0	0	473.657	270.384	45.63	215.254	160.658
hsa-miR-762	0	0	0	0	0	0	78.1264	0	0	0	0	0	0
hsa-miR-4675	0	0	0	0	0	0	0	0	0	0	0	0	0
hsa-miR-4271	0	0	0	0	0	0	0	0	0	0	0	0	0
hsa-miR-128-2-5p	0	0	0	0	0	0	0	0	0	0	0	0	0
hsa-miR-4525	0	0	0	0	0	0	0	0	0	0	0	0	0
hsa-miR-328-5p	0	0	0	0	0	0	0	0	0	0	0	0	0
hsa-miR-6752-5p	0	0	0	0	0	0	0	0	0	0	0	0	0
hsa-miR-615-5p	0	0	0	0	0	0	0	0	0	0	0	0	0
hsa-miR-503-3p	0	0	0	0	0	0	0	0	0	0	0	0	0
hsa-miR-4483	0	0	0	0	0	0	0	0	0	0	0	0	0
hsa-miR-23a-5p	0	0	0	0	0	0	0	0	0	0	0	0	0
hsa-miR-4281	0	0	0	0	0	0	0	0	0	0	0	0	0
hsa-miR-4710	0	0	0	0	0	0	0	0	0	0	0	0	0
hsa-miR-4466	0	0	0	0	0	0	0	0	0	0	0	0	0
hsa-miR-92a-2-5p	0	0	0	0	0	0	0	0	0	0	0	0	0
hsa-miR-5087	0	0	0	0	0	0	0	0	0	0	0	0	0
hsa-miR-376a-2-5p	0	0	0	0	0	0	0	0	0	0	0	0	0
hsa-miR-6073	0	0	0	0	0	0	0	0	0	0	0	0	0
hsa-miR-3713	0	0	0	0	0	0	0	0	0	0	0	0	0
hsa-miR-198	0	0	0	0	0	0	0	0	0	0	0	0	0
hsa-miR-489-5p	0	0	0	0	0	0	0	0	0	0	0	0	0
hsa-miR-8078	0	0	0	0	0	0	0	0	0	0	0	0	0
hsa-miR-4316	0	0	0	0	0	0	0	0	0	0	0	0	0
hsa-miR-143-5p	0	0	0	0	0	0	0	0	0	0	0	0	0
hsa-miR-376c-5p	0	0	0	0	0	0	0	0	0	0	0	0	0
hsa-miR-663b	0	0	0	0	0	0	0	0	0	0	0	0	0
hsa-miR-4769-5p	0	0	0	0	0	0	0	0	0	0	0	0	0
hsa-miR-3151-5p	0	0	0	0	0	0	0	0	0	0	0	0	0
hsa-miR-4447	0	0	0	0	0	0	0	0	0	0	0	0	0
hsa-miR-4472	0	233.846	0	0	0	0	0	0	0	0	0	0	0
hsa-miR-642b-5p	0	0	0	0	0	0	0	0	0	0	0	0	0
hsa-miR-2116-5p	0	0	0	0	0	0	0	0	0	0	0	0	0
hsa-miR-3147	0	0	0	0	0	0	0	0	0	0	0	0	0
hsa-miR-6792-5p	0	0	0	0	0	0	0	0	0	0	0	0	0
hsa-miR-6892-5p	0	0	0	0	0	0	0	0	0	0	0	0	0
hsa-miR-4724-3p	0	0	0	0	0	0	0	0	0	0	0	0	0
hsa-miR-877-5p	0	0	0	0	0	266.891	0	0	236.829	0	0	0	0
hsa-miR-376a-5p	0	0	0	0	0	0	0	0	0	0	0	0	0
hsa-miR-5682	0	0	0	0	0	0	0	0	0	0	0	0	0
hsa-miR-6824-5p	0	0	0	0	0	0	0	0	0	0	0	0	0
hsa-miR-6789-5p	0	0	0	0	0	0	0	0	0	0	0	0	0
hsa-miR-6800-5p	0	0	0	0	0	0	0	0	0	0	0	0	0
hsa-miR-4789-5p	0	0	0	0	0	0	0	0	0	0	0	0	0
hsa-miR-4420	0	0	0	0	0	0	0	0	0	0	0	0	0
hsa-miR-485-3p	0	0	0	0	0	0	0	0	0	0	0	0	0
hsa-miR-4436b-5p	0	0	0	0	0	0	0	0	0	0	0	0	0
hsa-miR-145-5p	0	116.923	539.344	0	0	88.9637	390.632	0	0	0	0	0	0
hsa-miR-642a-5p	0	0	0	0	0	0	0	0	0	0	0	0	0
hsa-miR-670-5p	0	0	0	0	0	0	0	0	0	0	0	0	0
hsa-miR-572	0	0	0	0	0	0	0	0	0	0	0	0	0
hsa-miR-5571-3p	0	0	0	0	0	0	0	0	0	0	0	0	0
hsa-miR-4691-5p	0	0	0	0	0	0	0	0	0	0	0	0	0
hsa-miR-11181-5p	0	0	0	0	0	0	0	0	0	0	0	0	0
hsa-miR-203a-3p	774.524	233.846	269.672	433.626	172.768	0	78.1264	0	47.3657	0	136.89	0	0
hsa-miR-887-3p	0	0	0	108.407	0	0	0	0	0	0	0	0	0
hsa-miR-6126	0	0	0	0	0	0	0	0	0	0	0	0	0
hsa-miR-183-3p	0	350.769	0	0	0	0	0	0	0	0	0	0	0
hsa-miR-489-3p	0	0	0	0	0	0	0	0	0	0	0	107.627	160.658
hsa-miR-4439	0	0	0	0	0	0	0	0	0	0	0	0	0
hsa-miR-6864-3p	0	0	0	0	0	0	0	0	0	0	0	0	0
hsa-miR-6807-5p	0	0	0	0	0	0	0	0	0	0	0	0	0
hsa-miR-1224-5p	0	0	0	0	0	0	0	0	0	0	0	0	0
hsa-miR-6858-5p	0	0	0	0	0	0	0	0	0	0	0	0	0
hsa-miR-6765-5p	0	0	0	0	0	0	0	0	0	0	0	0	0
hsa-miR-6834-5p	0	0	0	0	0	0	0	0	0	0	0	0	0
hsa-miR-1226-5p	0	0	0	0	0	0	0	0	0	0	0	0	0
hsa-miR-6869-5p	0	0	0	0	0	0	0	0	0	0	0	0	0
hsa-miR-937-5p	0	0	0	0	0	0	0	0	0	0	0	0	0
hsa-miR-627-5p	0	0	0	0	0	88.9637	0	0	0	0	0	0	0
hsa-miR-1238-5p	0	0	0	0	0	0	0	0	0	0	0	0	0
hsa-miR-4758-5p	0	0	0	0	0	0	0	0	0	0	0	0	0
hsa-miR-4658	0	0	0	0	0	0	0	0	0	0	0	0	0
hsa-miR-6790-5p	0	0	0	0	0	0	0	0	0	0	0	0	0
hsa-miR-10395-5p	0	0	0	0	0	0	0	0	0	0	0	0	0
hsa-miR-548aw	0	0	0	0	0	0	0	0	0	0	0	0	0
hsa-miR-5011-3p	0	0	0	0	0	0	0	0	0	0	0	0	0
hsa-miR-33b-5p	0	0	0	0	0	0	0	0	0	0	0	0	0
hsa-miR-33a-5p	0	0	0	0	0	0	0	0	0	0	0	0	0
hsa-miR-4715-3p	0	0	0	0	0	0	0	0	0	0	0	0	0
hsa-miR-1202	0	0	0	0	0	0	0	0	0	0	0	0	0
hsa-miR-6850-5p	0	0	0	0	0	0	0	0	0	0	0	0	0
hsa-miR-6821-5p	0	0	0	0	0	0	0	0	47.3657	0	0	0	0
hsa-miR-3977	0	0	0	0	0	0	0	0	0	0	0	0	0
hsa-miR-3978	0	0	0	0	0	0	0	0	0	0	0	0	0
hsa-miR-4776-5p	0	0	0	0	0	0	0	0	0	0	0	0	0
hsa-miR-4535	0	0	0	0	0	0	0	0	0	0	0	0	0
hsa-miR-3198	0	0	0	0	0	0	0	0	0	0	0	0	0
hsa-miR-8057	0	0	0	0	0	0	0	0	0	0	0	0	0
hsa-miR-647	0	0	0	0	0	0	0	0	0	0	0	0	0
hsa-miR-5089-5p	0	0	0	0	0	0	0	0	0	0	0	0	0
hsa-miR-1228-5p	0	0	0	0	0	0	0	0	0	0	91.26	0	0
hsa-miR-3620-5p	0	0	0	0	0	0	0	0	0	0	0	0	0
hsa-miR-1227-5p	0	0	0	0	0	0	0	0	0	0	0	0	0
hsa-miR-1275	0	233.846	0	0	0	0	0	0	0	0	0	0	214.211
hsa-miR-1225-5p	0	0	0	0	0	0	0	0	0	0	0	0	0
hsa-miR-1229-5p	0	0	0	0	0	0	0	0	0	0	0	0	0
hsa-miR-6741-5p	0	0	0	0	0	0	0	0	0	0	0	0	267.764
hsa-miR-3940-5p	0	0	0	0	0	0	0	0	0	0	0	0	0
hsa-miR-6848-3p	0	0	0	0	0	0	0	0	0	0	0	0	0
hsa-miR-487a-5p	0	0	0	0	0	0	0	0	0	0	0	0	0
hsa-miR-487b-5p	0	0	0	0	0	0	0	0	0	0	0	0	0
hsa-miR-632	0	0	0	0	0	0	0	0	0	0	0	0	0
hsa-miR-1231	0	0	0	0	0	0	0	0	0	0	0	0	0
hsa-miR-511-5p	0	0	0	0	0	0	0	0	0	0	0	0	0
hsa-miR-6808-3p	0	0	0	0	0	0	0	0	0	0	0	0	0
hsa-miR-147b-3p	0	0	0	0	0	0	0	0	0	0	0	0	0
hsa-miR-6833-5p	0	0	0	0	0	0	0	0	0	0	0	0	0
hsa-miR-7108-5p	0	0	0	0	0	0	0	0	0	0	0	0	0
hsa-miR-147a	0	0	0	0	0	0	0	0	0	0	0	0	0
hsa-miR-2053	0	0	0	0	0	0	0	0	0	0	0	0	0
hsa-miR-4273	0	0	0	0	0	0	0	0	0	0	0	0	0
hsa-miR-653-5p	0	0	0	0	0	0	0	0	0	0	0	0	0
hsa-miR-2909	0	0	0	0	0	0	0	0	0	0	0	0	0
hsa-miR-607	0	0	0	0	0	0	0	0	0	0	0	0	0
hsa-miR-3692-3p	0	0	0	0	0	0	0	0	0	0	0	0	0
hsa-miR-3074-5p	0	0	0	0	0	0	0	0	0	0	0	0	0
hsa-miR-629-3p	0	0	0	0	0	0	0	0	0	0	0	0	0
hsa-miR-4652-3p	0	0	0	0	0	0	0	0	0	0	0	0	0
hsa-miR-3122	0	0	0	0	0	0	0	0	0	0	0	0	0
hsa-miR-5572	0	0	0	0	0	0	0	0	0	0	0	0	0
hsa-miR-599	0	0	0	0	0	0	0	0	0	0	0	0	0
hsa-miR-552-5p	0	0	0	0	0	0	0	0	0	0	0	0	0
hsa-miR-557	0	0	0	0	0	0	0	0	0	0	0	0	0
hsa-miR-7850-5p	0	0	0	0	0	0	0	0	0	0	0	0	0
hsa-miR-2681-5p	0	0	0	0	0	0	0	0	0	0	0	0	0
hsa-miR-548x-3p	0	0	0	0	0	0	0	0	0	0	0	0	0
hsa-miR-548aj-3p	0	0	0	0	0	0	0	0	0	0	0	0	0
hsa-miR-548as-3p	0	0	0	0	0	0	0	0	0	0	0	0	0
hsa-miR-548ar-3p	0	0	0	0	0	0	0	0	0	0	0	0	0
hsa-miR-5582-3p	0	0	0	0	0	0	0	0	0	0	0	0	0
hsa-miR-4282	0	0	0	0	0	0	0	0	0	0	0	0	0
hsa-miR-3133	0	0	0	0	0	0	0	0	0	0	0	0	0
hsa-miR-7161-5p	0	0	0	0	0	0	0	0	0	0	0	0	0
hsa-miR-1276	0	0	0	0	0	0	0	0	0	0	0	0	0
hsa-miR-12135	0	0	0	0	0	0	0	0	0	0	0	0	0
hsa-miR-559	0	0	0	0	0	0	0	0	0	0	0	0	0
hsa-miR-106b-5p	464.715	0	0	108.407	345.536	177.927	0	0	0	0	136.89	0	0
hsa-miR-20a-5p	464.715	116.923	404.508	867.252	691.073	889.637	1953.16	1299.85	236.829	1081.54	1140.75	1399.15	2088.56
hsa-miR-4796-3p	0	0	0	0	0	0	0	0	0	0	0	0	0
hsa-miR-3121-3p	0	0	0	0	0	0	0	0	0	0	0	0	0
hsa-miR-605-5p	0	0	0	0	0	0	0	0	0	0	0	0	0
hsa-miR-513c-3p	0	0	0	0	0	0	0	0	0	0	0	0	0
hsa-miR-513a-3p	0	0	0	0	0	0	0	0	0	0	0	0	0
hsa-miR-5688	0	0	0	0	0	0	0	0	0	0	0	0	0
hsa-miR-141-3p	0	584.615	0	0	0	0	156.253	0	0	0	0	0	0
hsa-miR-200a-3p	0	0	0	0	0	88.9637	0	0	47.3657	0	182.52	0	0
hsa-miR-132-3p	0	0	0	0	0	0	0	0	0	0	0	0	0
hsa-miR-212-3p	0	0	0	0	0	0	0	0	0	0	0	0	0
hsa-miR-4803	0	0	0	0	0	0	0	0	0	0	0	0	0
hsa-miR-6732-3p	0	0	0	0	0	0	0	0	0	0	0	0	0
hsa-miR-3912-3p	0	0	0	0	0	0	0	0	0	0	0	0	0
hsa-miR-4485-3p	0	0	0	0	0	0	0	0	0	0	0	0	0
hsa-miR-582-3p	0	0	0	0	0	0	0	0	0	0	0	0	0
hsa-miR-12120	0	0	0	0	0	0	0	0	0	0	0	0	0
hsa-miR-6891-5p	0	0	0	0	0	0	0	0	0	0	0	0	0
hsa-miR-506-3p	0	0	0	0	0	0	0	0	0	0	0	0	0
hsa-miR-124-3p	154.905	116.923	134.836	325.22	0	0	0	722.136	47.3657	0	0	0	0
hsa-miR-3936	0	0	0	0	0	0	0	0	0	0	0	0	0
hsa-miR-18a-5p	0	0	0	0	0	0	0	0	0	0	0	0	428.422
hsa-miR-18b-5p	0	0	0	0	0	0	0	0	0	0	0	0	0
hsa-miR-302e	0	0	0	0	0	0	0	0	0	0	0	0	0
hsa-miR-302c-3p	0	0	0	0	0	0	0	0	0	0	0	0	0
hsa-miR-302d-3p	0	0	0	0	0	0	0	0	0	0	91.26	0	0
hsa-miR-302b-3p	0	0	0	0	0	0	0	0	0	0	0	0	0
hsa-miR-302a-3p	0	0	0	0	0	0	0	0	0	0	0	0	0
hsa-miR-200c-3p	0	350.769	269.672	108.407	172.768	266.891	156.253	0	0	0	0	0	0
hsa-miR-200b-3p	0	233.846	0	0	0	0	0	0	0	0	0	0	0
hsa-miR-429	0	0	0	0	0	88.9637	0	0	0	0	0	0	0
hsa-miR-500a-5p	0	0	0	0	0	0	0	0	0	0	0	0	0
hsa-miR-216a-5p	0	0	0	0	0	0	0	0	0	0	0	0	0
hsa-miR-580-5p	0	0	0	0	0	0	0	0	0	0	0	0	0
hsa-miR-5700	0	0	0	0	0	0	0	0	0	0	0	0	0
hsa-miR-365a-3p	0	0	0	0	0	0	0	288.854	0	0	0	0	0
hsa-miR-302f	0	0	0	0	0	0	0	0	0	0	0	0	0
hsa-miR-590-3p	154.905	0	269.672	216.813	345.536	0	546.885	0	284.194	0	136.89	0	321.316
hsa-miR-6882-5p	0	0	0	0	0	0	0	0	0	0	0	0	0
hsa-miR-4801	0	0	0	0	0	0	0	0	0	0	0	0	0
hsa-miR-5683	0	0	0	0	0	0	0	0	0	0	0	0	0
hsa-miR-6856-3p	0	0	0	0	0	0	0	0	0	0	0	0	0
hsa-miR-101-3p	464.715	233.846	0	0	0	0	0	433.282	426.292	1081.54	0	0	0
hsa-miR-144-3p	309.81	0	0	0	0	0	859.39	0	142.097	1622.3	0	1076.27	3106.06
hsa-miR-4802-3p	0	0	0	0	0	0	0	0	0	0	0	0	0
hsa-miR-140-3p	0	350.769	0	216.813	0	533.782	468.758	0	0	0	45.63	0	214.211
hsa-miR-6512-5p	0	0	0	0	0	0	0	0	0	0	0	0	0
hsa-miR-1912-3p	17194.4	15784.6	16584.8	9214.56	691.073	3202.69	468.758	5632.66	378.926	2433.46	1688.31	9686.44	2249.21
hsa-miR-3130-5p	0	0	0	0	0	0	0	0	0	0	0	0	0
hsa-miR-660-5p	929.429	1286.15	539.344	325.22	0	444.819	78.1264	1444.27	710.486	0	1140.75	1183.9	963.949
hsa-miR-10b-5p	1239.24	1987.69	2561.88	1084.07	3973.67	2490.98	2968.8	7510.22	5352.33	4326.15	1733.94	2690.68	2142.11
hsa-miR-10a-5p	5731.48	17421.5	7415.98	9322.96	15721.9	19216.2	10781.4	16464.7	20793.6	13519.2	28610	15067.8	6533.43
hsa-miR-7851-3p	0	0	0	0	0	0	0	0	0	0	0	0	0
hsa-miR-3939	0	0	0	0	0	0	0	0	0	0	0	0	0
hsa-miR-433-5p	0	0	0	0	0	0	0	0	0	0	0	0	0
hsa-miR-1277-3p	0	0	0	0	0	0	0	0	0	0	0	215.254	0
hsa-miR-598-3p	0	116.923	0	108.407	0	0	78.1264	288.854	0	0	0	0	160.658
hsa-miR-4637	0	0	0	0	0	0	0	0	0	0	0	0	0
hsa-miR-888-5p	0	0	0	0	0	0	0	0	0	0	182.52	0	0
hsa-miR-510-5p	0	0	0	0	0	0	0	0	0	0	0	0	0
hsa-miR-508-5p	0	0	0	0	0	0	0	0	0	0	0	0	0
hsa-miR-514a-5p	0	0	0	0	0	0	0	0	0	0	0	0	0
hsa-miR-509-5p	0	0	0	0	0	0	0	0	0	0	0	0	0
hsa-miR-509-3-5p	0	0	0	0	0	0	0	0	0	0	0	0	0
hsa-miR-217-5p	0	350.769	404.508	0	0	0	0	0	142.097	0	0	0	0
hsa-miR-9898	0	0	0	0	0	0	0	0	0	0	0	0	0
hsa-miR-890	0	0	0	0	0	0	0	0	0	0	0	0	0
hsa-miR-5003-3p	0	0	0	0	0	0	0	0	0	0	0	0	0
hsa-miR-6502-3p	0	0	0	0	0	0	0	0	0	0	0	0	0
hsa-miR-6863	0	0	0	0	0	0	0	0	0	0	0	0	0
hsa-miR-6758-5p	0	0	0	0	0	0	0	0	0	0	0	0	0
hsa-miR-3125	0	0	0	0	0	0	0	0	0	0	0	0	0
hsa-miR-12127	0	0	0	0	0	0	0	0	0	0	0	0	0
hsa-miR-5007-5p	0	0	0	0	0	0	0	0	0	0	0	0	0
hsa-miR-577	0	0	0	0	0	0	0	0	0	0	0	0	0
hsa-miR-7161-3p	0	0	0	0	0	0	0	0	0	0	0	0	0
hsa-miR-548p	0	0	0	0	0	0	0	0	0	0	0	0	0
hsa-miR-451b	0	0	0	0	0	0	0	0	0	0	0	0	0
hsa-miR-4703-5p	0	0	0	0	0	0	0	0	0	0	0	0	0
hsa-miR-29a-3p	6660.91	7833.84	8494.66	5745.55	6392.42	6583.32	3515.69	5921.52	6441.74	7570.76	7300.8	6242.37	4070.01
hsa-miR-29b-3p	1703.95	1870.77	269.672	1734.5	518.305	2313.06	1484.4	1444.27	1610.43	2974.23	1232.01	753.39	910.396
hsa-miR-29c-3p	2013.76	1520	1887.7	4878.29	691.073	1957.2	1171.9	1733.13	1705.17	4596.53	1095.12	2260.17	2035
hsa-miR-195-5p	0	116.923	269.672	108.407	172.768	266.891	78.1264	288.854	142.097	0	0	538.136	0
hsa-miR-15a-5p	619.62	233.846	269.672	0	863.841	0	546.885	433.282	947.315	1081.54	684.45	645.763	1445.92
hsa-miR-15b-5p	1703.95	0	134.836	650.439	863.841	2046.17	2812.55	1155.42	1847.26	0	547.56	430.509	2142.11
hsa-miR-16-5p	32375.1	12627.7	15371.3	42061.7	43537.6	57559.5	153362	28018.9	58544	15411.9	49736.7	109995	164568
hsa-miR-503-5p	0	0	0	0	0	0	78.1264	577.709	94.7315	0	45.63	0	0
hsa-miR-3943	0	0	0	0	0	0	0	0	0	0	0	0	0
hsa-miR-3614-3p	0	0	0	0	0	0	0	0	0	0	0	0	0
hsa-miR-4781-5p	0	0	0	0	0	0	0	0	0	0	0	0	0
hsa-miR-21-5p	1394.14	1403.08	809.016	3035.38	4491.97	1245.49	4609.46	2455.26	3789.26	2433.46	6023.16	2260.17	3641.59
hsa-miR-1197	0	0	0	0	0	0	0	0	0	0	0	0	0
hsa-miR-4759	0	0	0	0	0	0	0	0	0	0	0	0	0
hsa-miR-3169	0	0	0	0	0	0	0	0	0	0	0	0	0
hsa-miR-3139	0	0	0	0	0	0	0	0	0	0	0	0	0
hsa-miR-4779	0	0	0	0	0	0	0	0	0	0	0	0	0
hsa-miR-2392	0	0	0	0	0	0	0	0	0	0	0	0	0
hsa-miR-3159	0	0	0	0	0	0	156.253	0	0	0	0	0	0
hsa-miR-5582-5p	0	0	0	0	0	0	0	0	0	0	0	0	0
hsa-miR-449c-5p	0	0	0	0	0	0	0	0	0	0	0	0	0
hsa-miR-34b-5p	1084.33	233.846	1213.52	433.626	0	88.9637	156.253	0	0	0	136.89	753.39	53.5527
hsa-miR-4717-5p	0	0	0	0	0	0	0	0	0	0	0	0	0
hsa-miR-1245b-5p	0	0	0	0	0	0	0	0	0	0	0	0	0
hsa-miR-6757-5p	0	0	0	0	0	0	0	0	0	0	0	0	0
hsa-miR-6783-5p	0	0	0	0	0	0	0	0	0	0	0	0	0
hsa-miR-4688	0	0	0	0	0	0	0	0	0	0	0	0	0
hsa-miR-6805-5p	0	0	0	0	0	0	0	0	0	0	0	0	0
hsa-miR-6732-5p	0	0	0	0	0	0	0	0	0	0	0	0	0
hsa-miR-6782-5p	0	0	0	0	0	0	0	0	0	0	0	0	0
hsa-miR-6841-5p	0	0	0	0	0	0	0	0	0	0	0	0	0
hsa-miR-6755-5p	0	0	0	0	0	0	0	0	0	0	0	0	0
hsa-miR-6831-5p	0	0	0	0	0	0	0	0	0	0	0	0	0
hsa-miR-196a-5p	1239.24	3390.77	2427.05	1626.1	691.073	4092.33	1640.65	1588.7	2652.48	2974.23	3148.47	1722.03	0
hsa-miR-196b-5p	0	0	0	0	0	177.927	0	144.427	142.097	270.384	228.15	0	0
hsa-miR-6865-5p	0	0	0	0	0	0	0	0	0	0	0	0	0
hsa-miR-6815-5p	154.905	0	0	0	0	0	0	0	0	0	0	0	0
hsa-miR-154-5p	309.81	0	0	0	0	0	234.379	0	236.829	0	228.15	0	0
hsa-miR-624-5p	0	0	0	0	0	0	0	0	0	0	0	0	0
hsa-miR-1278	0	0	0	0	0	0	0	0	0	0	0	0	0
hsa-miR-411-5p	154.905	350.769	0	758.846	1036.61	355.855	0	0	426.292	1081.54	228.15	430.509	107.105
hsa-miR-2114-5p	0	0	0	0	0	0	0	0	0	0	0	0	0
hsa-miR-3174	0	0	0	0	0	0	0	0	0	0	0	0	0
hsa-miR-454-3p	0	0	0	0	0	88.9637	468.758	0	0	0	91.26	107.627	0
hsa-miR-12115	0	0	0	0	0	0	0	0	0	0	0	0	0
hsa-miR-3681-5p	0	0	0	0	0	0	0	0	0	0	0	0	0
hsa-miR-6718-5p	0	0	0	0	0	0	0	0	0	0	0	0	0
hsa-miR-203b-5p	0	0	0	0	0	0	0	0	0	0	0	0	0
hsa-miR-5584-3p	0	0	0	0	0	0	0	0	0	0	0	0	0
hsa-miR-3163	0	0	0	0	0	0	0	0	0	0	0	0	0
hsa-miR-381-3p	0	233.846	0	0	0	266.891	546.885	0	0	0	319.41	107.627	0
hsa-miR-300	0	0	0	0	0	0	0	0	0	0	0	0	0
hsa-miR-875-5p	0	0	0	0	0	0	0	0	0	0	0	0	0
hsa-miR-3976	0	0	0	0	0	0	0	0	0	0	0	0	0
hsa-miR-135a-3p	0	0	0	0	0	0	0	0	0	0	0	0	0
hsa-miR-5011-5p	0	0	0	0	0	0	0	0	0	0	0	0	0
hsa-miR-8076	0	0	0	0	0	0	0	0	0	0	0	0	0
hsa-miR-2681-3p	0	0	0	0	0	0	0	0	0	0	0	0	0
hsa-miR-5586-5p	0	0	0	0	0	0	0	0	0	0	0	0	0
hsa-miR-4686	0	0	0	0	0	0	0	0	0	0	0	0	0
hsa-miR-586	0	0	0	0	0	0	0	0	0	0	0	0	0
hsa-miR-3688-3p	0	0	0	0	0	0	0	0	0	0	0	0	0
hsa-miR-1843	0	0	0	0	0	0	0	0	0	0	0	0	0
hsa-miR-4802-5p	0	0	0	0	0	0	0	0	0	0	0	0	0
hsa-miR-6514-5p	0	0	0	0	0	0	0	0	0	0	0	0	0
hsa-miR-183-5p	0	116.923	134.836	0	0	0	390.632	0	0	0	136.89	0	0
hsa-miR-135b-5p	0	0	0	0	0	0	0	0	0	0	0	0	0
hsa-miR-135a-5p	0	233.846	0	0	0	0	0	433.282	0	0	0	0	321.316
hsa-miR-3675-5p	0	0	0	0	0	0	0	0	0	0	0	0	0
hsa-miR-5579-5p	0	0	0	0	0	0	0	0	0	0	0	0	0
hsa-miR-411-3p	0	0	0	0	0	0	0	0	0	0	0	0	0
hsa-miR-379-3p	0	0	0	0	0	0	0	0	0	0	0	0	0
hsa-miR-380-3p	0	0	0	0	0	0	0	0	0	0	0	0	0
hsa-miR-7852-3p	0	0	0	0	0	0	0	0	0	0	0	0	0
hsa-miR-6834-3p	0	0	0	0	0	0	0	0	0	0	0	0	0
hsa-miR-654-3p	0	0	0	0	0	0	156.253	0	47.3657	0	0	0	0
hsa-miR-4501	0	0	0	0	0	0	0	0	0	0	0	0	0
hsa-miR-455-5p	0	0	0	0	0	0	78.1264	0	0	0	0	0	0
hsa-miR-299-3p	0	0	0	0	0	0	0	0	0	0	0	0	0
hsa-miR-12132	0	0	0	0	0	0	0	0	0	0	0	0	0
hsa-miR-892c-5p	0	0	0	0	0	0	0	0	0	0	0	0	0
hsa-miR-506-5p	0	0	0	0	0	0	0	0	0	0	0	0	0
hsa-miR-664a-3p	154.905	0	0	325.22	0	0	0	0	0	0	45.63	430.509	0
hsa-miR-32-5p	0	0	0	216.813	0	266.891	0	0	0	0	0	0	0
hsa-miR-92b-3p	3407.91	2104.61	2561.88	3143.79	518.305	1245.49	1250.02	1588.7	2273.55	1622.3	2464.02	2583.05	2945.4
hsa-miR-92a-3p	1084.33	350.769	0	975.659	863.841	889.637	625.011	866.563	331.56	0	547.56	861.017	1499.48
hsa-miR-1323	0	233.846	0	0	0	0	0	0	0	0	0	0	0
hsa-miR-8063	0	0	0	0	0	0	0	0	0	0	0	0	0
hsa-miR-4698	0	0	0	0	0	0	0	0	0	0	0	0	0
hsa-miR-7853-5p	0	0	0	0	0	0	0	0	0	0	0	0	0
hsa-miR-105-5p	309.81	0	0	0	0	0	0	0	0	0	0	0	321.316
hsa-miR-3065-5p	154.905	0	0	0	0	0	0	0	0	0	45.63	0	374.869
hsa-miR-335-5p	7900.15	21163.1	19416.4	19838.4	15030.8	14234.2	13047.1	19497.7	18235.8	10545	31986.6	22709.3	7176.07
hsa-miR-3922-5p	0	0	0	0	0	0	0	0	0	0	0	0	0
hsa-miR-5697	0	0	0	0	0	0	0	0	0	0	0	0	0
hsa-miR-224-5p	0	0	0	0	0	355.855	78.1264	0	142.097	0	0	538.136	0
hsa-miR-6513-3p	0	0	0	0	0	0	0	0	0	0	0	0	0
hsa-miR-95-5p	0	0	0	0	0	0	0	0	0	0	0	0	0
hsa-miR-6826-5p	0	0	0	0	0	0	0	0	0	0	0	0	0
hsa-miR-4705	0	0	0	0	0	0	0	0	0	0	0	0	0
hsa-miR-4719	0	0	0	0	0	0	0	0	0	0	0	0	0
hsa-miR-5003-5p	0	0	0	0	0	0	0	0	0	0	0	0	0
hsa-miR-4457	0	0	0	0	0	0	0	0	0	0	0	0	0
hsa-miR-125b-2-3p	0	0	0	0	0	0	0	0	0	0	0	0	0
hsa-miR-1228-3p	0	0	0	0	0	0	0	0	0	0	0	0	0
hsa-miR-128-3p	0	467.692	539.344	216.813	345.536	800.674	546.885	288.854	142.097	0	182.52	215.254	0
hsa-miR-216a-3p	0	0	0	0	0	0	0	0	0	0	0	0	0
hsa-miR-1226-3p	0	0	0	0	0	0	0	0	0	0	0	0	160.658
hsa-miR-3620-3p	0	0	0	0	0	0	0	0	0	0	0	0	0
hsa-miR-3622a-3p	0	0	0	0	0	0	0	0	0	0	0	0	0
hsa-miR-3622b-3p	0	0	0	0	0	0	0	0	0	0	0	0	0
hsa-miR-6765-3p	0	0	0	0	0	0	0	0	0	0	0	0	0
hsa-miR-3186-3p	0	0	0	0	0	0	0	0	0	0	0	0	0
hsa-miR-11401	0	0	0	0	0	0	0	0	0	0	0	0	0
hsa-miR-4999-3p	0	0	0	0	0	0	0	0	0	0	0	0	0
hsa-miR-483-3p	0	0	0	325.22	0	0	0	0	236.829	0	0	0	0
hsa-miR-4639-3p	0	0	0	0	0	0	0	0	0	0	0	0	0
hsa-miR-1208	0	0	0	0	0	0	0	0	0	0	0	0	0
hsa-miR-589-3p	0	0	0	0	0	0	0	144.427	0	0	45.63	0	0
hsa-miR-1245b-3p	0	0	0	0	0	0	0	0	0	0	0	0	0
hsa-miR-545-3p	0	0	0	0	0	0	0	0	0	0	0	0	0
hsa-miR-3065-3p	0	0	0	0	0	0	0	0	0	0	0	0	0
hsa-miR-3619-5p	0	0	0	0	0	0	0	0	0	0	0	0	0
hsa-miR-7157-5p	0	0	0	0	0	0	0	0	0	0	0	0	0
hsa-miR-5690	0	0	0	0	0	0	0	0	0	0	0	0	0
hsa-miR-6736-3p	0	0	0	0	0	0	0	0	0	0	0	0	0
hsa-miR-1207-3p	0	0	0	0	0	0	0	0	0	0	0	0	0
hsa-miR-5000-3p	0	0	0	0	0	0	0	0	0	0	0	0	0
hsa-miR-4742-5p	0	0	0	0	0	0	0	0	0	0	0	0	0
hsa-miR-4692	0	0	0	0	0	0	0	0	0	0	0	0	0
hsa-miR-1972	0	0	0	0	0	0	0	0	0	0	0	0	0
hsa-miR-4650-5p	0	0	0	0	0	0	0	0	0	0	0	0	0
hsa-miR-484	0	0	0	0	0	88.9637	0	0	0	0	0	0	0
hsa-miR-4270	0	0	0	0	0	0	0	0	0	0	0	0	0
hsa-miR-6823-5p	0	0	0	0	0	0	0	0	0	0	0	0	0
hsa-miR-3934-5p	0	0	0	0	0	0	0	0	0	0	0	0	0
hsa-miR-545-5p	0	0	0	0	0	0	0	0	0	0	0	0	0
hsa-miR-4704-3p	0	0	0	0	0	0	0	0	0	0	0	0	0
hsa-miR-148a-3p	0	0	0	0	0	0	0	0	0	0	0	0	0
hsa-miR-148b-3p	0	0	0	0	0	0	0	0	0	0	0	0	0
hsa-miR-152-3p	0	0	0	0	0	0	0	0	0	0	0	0	0
hsa-miR-6733-3p	0	0	0	0	0	0	0	0	0	0	0	0	0
hsa-miR-584-3p	0	0	0	0	0	0	0	0	0	0	0	0	0
hsa-miR-103b	0	0	0	0	0	0	0	0	0	0	0	0	0
hsa-miR-1279	0	0	0	0	0	0	0	0	0	0	0	0	0
hsa-miR-6729-3p	0	0	0	0	0	0	0	0	0	0	0	0	0
hsa-miR-5196-3p	0	0	0	0	0	0	0	0	0	0	0	0	0
hsa-miR-4528	0	0	0	0	0	0	0	0	0	0	0	0	0
hsa-miR-4729	0	0	0	0	0	0	0	0	0	0	0	0	0
hsa-miR-153-5p	0	0	0	0	0	0	0	0	0	0	0	0	0
hsa-miR-6777-3p	0	0	0	0	0	0	0	0	0	0	0	0	0
hsa-miR-338-3p	309.81	818.461	404.508	216.813	1727.68	266.891	1250.02	2310.84	663.12	0	0	322.881	0
hsa-miR-4267	0	0	0	0	0	0	0	0	0	0	0	0	0
hsa-miR-4673	0	0	0	0	0	0	0	0	0	0	0	0	0
hsa-miR-7113-5p	0	0	0	0	0	0	0	0	0	0	0	0	0
hsa-miR-4712-5p	0	0	0	0	0	0	0	0	0	0	0	0	0
hsa-miR-770-5p	0	0	0	0	0	0	0	0	0	0	0	0	0
hsa-miR-1825	0	0	0	0	0	0	0	0	0	0	0	0	0
hsa-miR-4716-5p	0	0	0	0	0	0	0	0	0	0	0	0	0
hsa-miR-885-5p	0	0	0	0	0	0	0	0	0	0	0	0	0
hsa-miR-6814-5p	0	0	0	0	0	0	0	0	0	0	0	0	0
hsa-miR-662	0	0	0	0	0	0	0	0	0	0	0	0	0
hsa-miR-4301	0	0	0	0	0	0	0	0	0	0	0	0	0
hsa-miR-6764-5p	0	0	0	0	0	0	0	0	0	0	0	0	0
hsa-miR-6793-3p	0	0	0	0	0	0	0	0	0	0	0	0	0
hsa-miR-361-3p	0	0	0	0	0	0	0	0	0	0	136.89	0	0
hsa-miR-6887-3p	0	0	0	0	0	0	0	0	0	0	0	0	0
hsa-miR-6810-3p	0	0	0	0	0	0	0	0	0	0	0	0	0
hsa-miR-6756-3p	0	0	0	0	0	0	0	0	0	0	0	0	0
hsa-miR-3127-3p	0	0	0	0	0	0	0	0	0	0	0	0	0
hsa-miR-3162-3p	0	0	0	0	0	0	0	0	0	0	0	0	0
hsa-miR-4667-3p	0	0	0	0	0	0	0	0	0	0	0	0	0
hsa-miR-6803-3p	0	0	0	0	0	0	0	0	0	0	0	0	0
hsa-miR-6892-3p	0	0	0	0	0	0	0	0	0	0	0	0	0
hsa-miR-125b-5p	5731.48	5144.61	5123.77	9214.56	3973.67	6316.42	3359.43	6788.08	5304.96	3514.99	2783.43	5919.49	3320.27
hsa-miR-125a-5p	1703.95	4092.3	2022.54	4011.04	2245.99	2402.02	1093.77	1155.42	663.12	2433.46	912.6	2475.42	1017.5
hsa-miR-4319	0	0	0	0	0	0	0	0	0	0	0	0	0
hsa-miR-6752-3p	0	0	0	0	0	0	0	0	0	0	0	0	0
hsa-miR-4308	0	0	0	0	0	0	0	0	0	0	0	0	0
hsa-miR-339-5p	154.905	0	0	0	0	0	0	0	0	0	0	0	0
hsa-miR-5088-3p	0	0	0	0	0	0	0	0	0	0	0	0	0
hsa-miR-6780b-3p	0	0	0	0	0	0	0	0	0	0	0	0	0
hsa-miR-6716-3p	0	0	0	0	0	0	0	0	0	0	0	0	0
hsa-miR-615-3p	0	0	269.672	0	0	0	156.253	0	0	0	91.26	0	0
hsa-miR-671-3p	0	0	0	0	0	0	0	0	0	0	0	0	0
hsa-miR-3678-5p	0	0	0	0	0	0	0	0	0	0	0	0	0
hsa-miR-340-3p	0	0	0	0	0	0	0	0	0	0	0	0	0
hsa-miR-5009-3p	0	0	0	0	0	0	0	0	0	0	0	0	0
hsa-miR-6761-3p	0	0	0	0	0	0	0	0	0	0	0	0	0
hsa-miR-6072	0	0	0	0	0	0	0	0	0	0	0	0	0
hsa-miR-5193	0	0	0	0	0	0	0	0	0	0	0	0	0
hsa-miR-877-3p	0	0	0	0	0	0	0	0	0	0	0	0	0
hsa-miR-6727-3p	0	0	0	0	0	0	0	0	0	0	0	0	0
hsa-miR-6747-3p	0	0	0	0	0	0	0	0	0	0	0	0	0
hsa-miR-1539	0	0	0	0	0	0	0	0	0	0	0	0	0
hsa-miR-3193	0	0	0	0	0	0	0	0	0	0	0	0	0
hsa-miR-486-5p	15800.3	1520	674.18	13442.4	7601.8	21529.2	12812.7	3899.54	1373.61	270.384	5429.97	15175.4	45841.1
hsa-miR-6748-3p	0	0	0	0	0	0	0	0	0	0	0	0	0
hsa-miR-5699-3p	0	0	0	0	0	0	0	0	0	0	0	0	0
hsa-miR-205-5p	619.62	350.769	0	325.22	0	88.9637	0	144.427	189.463	0	0	0	0
hsa-miR-1237-3p	0	0	0	0	0	0	0	0	0	0	0	0	0
hsa-miR-10397-5p	0	0	0	0	0	0	0	0	0	0	0	0	0
hsa-miR-3121-5p	0	0	0	0	0	0	0	0	0	0	0	0	0
hsa-miR-196b-3p	0	0	0	0	0	0	0	0	0	0	0	0	0
hsa-miR-1307-5p	0	0	0	0	0	0	0	0	0	0	0	0	0
hsa-miR-3131	0	0	0	0	0	0	0	0	0	0	0	0	0
hsa-miR-151b	0	467.692	0	0	0	0	0	0	94.7315	0	0	0	0
hsa-miR-151a-5p	6351.1	10990.8	7685.65	8780.93	14339.8	11832.2	7109.5	7654.64	7010.13	8111.52	9308.52	7856.78	5676.59
hsa-miR-6767-5p	0	0	0	0	0	0	0	0	0	0	0	0	0
hsa-miR-1281	0	0	0	0	0	0	0	0	0	0	0	0	0
hsa-miR-1292-3p	0	0	0	0	0	0	0	0	0	0	0	0	0
hsa-miR-579-5p	0	0	0	0	0	0	0	0	0	0	0	0	0
hsa-miR-127-3p	154.905	584.615	674.18	867.252	0	0	390.632	1299.85	378.926	1622.3	456.3	215.254	374.869
hsa-miR-1234-3p	0	0	0	0	0	0	0	0	0	0	0	0	0
hsa-miR-7107-5p	0	0	0	0	0	0	0	0	0	0	0	0	0
hsa-miR-6741-3p	0	0	0	0	0	0	0	0	0	0	0	0	0
hsa-miR-11400	0	0	0	0	0	0	0	0	0	0	0	0	0
hsa-miR-6749-5p	0	0	0	0	0	0	0	0	0	0	0	0	0
hsa-miR-6499-5p	0	0	0	0	0	0	0	0	0	0	0	0	0
hsa-miR-6889-5p	0	0	0	0	0	0	0	0	0	0	0	0	0
hsa-miR-542-5p	0	0	134.836	0	0	0	0	0	0	0	0	0	0
hsa-miR-6775-5p	0	0	0	0	0	0	0	0	0	0	0	0	0
hsa-miR-101-2-5p	0	0	0	0	0	0	0	0	0	0	0	0	0
hsa-miR-126-3p	2168.67	3156.92	2427.05	2276.54	6392.42	3469.59	37500.7	3032.97	16341.2	5948.45	5110.56	6242.37	10657
hsa-miR-6506-3p	0	0	0	0	0	0	0	0	0	0	0	0	0
hsa-miR-4536-3p	0	0	0	0	0	0	0	0	0	0	0	0	0
hsa-miR-1204	0	0	0	0	0	0	0	0	0	0	0	0	0
hsa-miR-6774-3p	0	0	0	0	0	0	0	0	0	0	0	0	0
hsa-miR-187-3p	0	0	0	0	0	88.9637	0	0	0	0	0	0	0
hsa-miR-1282	0	0	0	0	0	0	0	0	0	0	0	0	0
hsa-miR-4744	0	0	0	0	0	0	0	0	0	0	0	0	0
hsa-miR-1283	154.905	467.692	269.672	0	0	0	0	0	0	0	0	0	0
hsa-miR-139-5p	154.905	584.615	269.672	758.846	1036.61	266.891	1250.02	0	1468.34	1351.92	1916.46	0	214.211
hsa-miR-6508-5p	0	0	0	0	0	0	0	0	0	0	0	0	0
hsa-miR-520g-5p	0	0	0	0	0	0	0	0	0	0	0	0	0
hsa-miR-645	0	0	0	0	0	0	0	0	0	0	0	0	0
[truncated: 992 more rows]

## Sheet: Non-recovery and recovery group
Name	PR434205a	PR434206a	PR434207a	PR434209a	PR434210a	PR434211a	PR434212a	PR434214a	PR434215a	PR434216a	PR434217a	PR434218a	PR434219a	PR434220a
hsa-miR-548ap-3p	0	0	0	0	0	0	0	0	0	0	0	0	0	0
hsa-miR-548t-3p	0	0	0	0	0	0	0	0	0	0	0	0	0	0
hsa-miR-548e-3p	0	0	0	0	0	0	0	0	0	0	0	0	0	0
hsa-miR-548az-3p	0	0	0	0	0	0	0	0	0	0	0	0	0	0
hsa-miR-548f-3p	0	0	0	0	0	0	0	0	0	0	0	0	0	0
hsa-miR-548bc	0	0	0	0	0	0	0	0	0	0	0	0	0	0
hsa-miR-1537-3p	0	0	0	0	0	0	0	0	0	0	0	0	0	0
hsa-miR-553	0	0	0	0	0	0	0	0	0	0	0	0	0	0
hsa-miR-7844-5p	0	0	0	0	0	0	0	0	0	0	0	0	0	0
hsa-miR-548av-3p	0	0	0	0	0	0	0	0	0	0	0	0	0	0
hsa-miR-548g-3p	0	0	0	0	0	0	0	0	0	0	0	0	0	0
hsa-miR-6835-3p	0	0	0	0	0	0	0	0	0	0	0	0	0	0
hsa-miR-4422	0	0	0	0	0	0	0	0	0	0	0	0	0	0
hsa-miR-4429	0	0	0	0	0	0	0	0	0	0	0	0	0	0
hsa-miR-320d	1080.66	700.731	1415.69	2220.05	1443.37	0	194.463	1234.54	274.412	108.785	543.906	492.403	1351.95	169.131
hsa-miR-320b	2778.85	700.731	3932.49	3256.07	1629.62	1957.84	632.004	1440.29	2332.5	1087.85	1942.52	0	3015.88	2875.23
hsa-miR-320a-3p	12196.1	10248.2	20527.6	13912.3	17972.3	3635.99	15411.2	12448.2	10084.6	8376.42	12043.6	6893.64	9359.62	13361.4
hsa-miR-320c	1852.57	0	2752.74	2812.06	2374.58	0	340.31	1851.8	274.412	761.493	1320.91	492.403	1871.92	1014.79
hsa-miR-548an	0	0	0	0	0	0	0	0	0	0	0	0	0	0
hsa-miR-4484	0	0	0	0	0	0	0	0	0	0	0	0	0	0
hsa-miR-10526-3p	0	0	0	0	0	0	0	0	0	0	0	0	0	0
hsa-miR-548bb-5p	0	0	0	0	0	0	0	0	0	0	0	0	0	0
hsa-miR-548ak	0	0	0	0	0	0	0	0	0	0	0	0	0	0
hsa-miR-548w	0	0	0	0	0	0	0	0	0	0	233.102	0	0	0
hsa-miR-548y	0	0	0	0	0	0	0	0	0	0	0	0	0	0
hsa-miR-548h-5p	0	0	0	0	0	0	0	0	0	0	0	0	0	0
hsa-miR-548ar-5p	0	0	0	0	0	0	0	0	0	0	0	0	0	0
hsa-miR-548a-5p	0	0	0	0	0	0	0	0	0	0	0	0	0	0
hsa-miR-548i	154.381	0	0	0	0	0	0	308.634	0	0	0	0	0	0
hsa-miR-548as-5p	0	0	0	0	0	0	0	0	0	0	0	0	0	0
hsa-miR-548ap-5p	0	0	0	0	0	0	0	0	0	0	0	0	0	0
hsa-miR-548j-5p	0	0	0	444.009	0	0	0	0	0	0	0	0	0	0
hsa-miR-548au-5p	0	0	0	0	93.1209	0	0	0	0	0	0	0	0	0
hsa-miR-548c-5p	0	0	0	0	46.5604	0	0	0	0	0	0	0	0	0
hsa-miR-548ab	0	0	0	0	0	0	0	0	0	0	0	0	0	0
hsa-miR-548b-5p	0	0	0	0	0	0	0	0	0	0	0	0	0	0
hsa-miR-548ad-5p	0	0	78.6497	0	0	0	97.2314	0	0	0	0	0	0	0
hsa-miR-548ay-5p	0	0	0	0	0	0	0	0	0	0	0	0	0	0
hsa-miR-548d-5p	0	0	0	0	139.681	0	48.6157	0	0	0	0	0	0	0
hsa-miR-548av-5p	0	0	0	0	0	0	0	0	0	0	0	0	0	0
hsa-miR-548k	0	0	0	0	0	0	0	0	343.015	0	0	0	0	0
hsa-miR-548l	0	0	0	0	0	0	0	0	0	0	0	0	207.992	0
hsa-miR-548ah-5p	0	0	0	0	0	0	0	0	0	0	0	0	0	0
hsa-miR-106a-5p	0	0	0	0	0	0	0	0	0	0	0	0	0	0
hsa-miR-548at-5p	0	0	0	0	0	0	0	0	0	0	0	0	0	0
hsa-miR-3646	0	0	0	0	0	0	0	0	0	0	0	0	0	0
hsa-miR-224-3p	0	0	0	0	0	0	0	0	0	0	0	0	0	0
hsa-miR-522-3p	0	0	0	0	0	0	0	0	0	0	0	0	0	0
hsa-miR-3606-3p	0	0	0	0	0	0	0	0	0	0	0	0	0	0
hsa-miR-495-3p	0	0	0	0	0	0	0	0	0	0	0	0	0	0
hsa-miR-122b-3p	0	0	0	0	0	0	0	0	0	0	0	0	0	0
hsa-miR-543	0	0	0	0	0	0	0	0	0	0	0	0	0	0
hsa-miR-451a	0	700.731	629.198	148.003	0	0	48.6157	102.878	1783.68	761.493	388.504	0	519.979	169.131
hsa-miR-649	0	0	0	0	0	0	0	0	0	0	0	0	0	0
hsa-miR-5583-5p	0	0	0	0	0	0	0	0	0	0	0	0	0	0
hsa-miR-3129-3p	0	0	0	0	0	0	0	0	0	0	0	0	0	0
hsa-miR-606	0	0	0	0	0	0	0	0	0	0	0	0	0	0
hsa-miR-618	0	0	0	0	0	0	0	0	0	0	0	0	0	0
hsa-miR-641	0	0	0	0	0	0	0	0	137.206	0	0	0	0	0
hsa-miR-3617-5p	0	0	0	0	0	0	0	0	0	0	0	0	0	0
hsa-miR-3667-5p	0	0	0	0	0	0	0	0	0	0	0	0	0	0
hsa-miR-548ao-3p	0	0	0	0	0	0	0	0	0	0	0	0	0	0
hsa-miR-4432	0	0	0	0	0	0	0	0	0	0	0	0	0	0
hsa-miR-4662a-3p	0	0	0	0	0	0	0	0	0	0	0	0	0	0
hsa-miR-3156-5p	0	0	0	0	0	0	0	0	0	0	0	0	0	0
hsa-miR-4662b	0	0	0	0	0	0	0	0	0	0	0	0	0	0
hsa-miR-10527-5p	0	0	0	0	0	0	0	0	0	0	0	0	0	0
hsa-miR-498-3p	0	0	0	0	0	0	0	0	0	0	0	0	0	0
hsa-miR-518e-3p	0	0	0	0	0	0	0	0	0	0	0	0	0	0
hsa-miR-320e	0	0	0	0	0	0	0	0	0	0	0	0	0	0
hsa-miR-651-3p	0	0	0	0	0	0	0	0	0	0	0	0	0	0
hsa-miR-3173-3p	0	0	0	0	0	0	0	0	0	0	0	0	0	0
hsa-miR-541-5p	0	0	0	0	0	0	0	0	0	0	0	0	0	0
hsa-miR-3910	0	0	0	0	0	0	0	0	0	0	0	0	0	0
hsa-miR-548ba	0	0	0	0	0	0	0	0	0	0	0	0	0	0
hsa-miR-570-5p	0	0	0	0	0	0	0	0	0	0	0	0	0	0
hsa-miR-548ag	0	0	0	0	0	0	0	0	0	0	0	0	0	0
hsa-miR-3974	0	0	0	0	0	0	0	0	0	0	0	0	0	0
hsa-miR-4735-3p	0	0	0	0	0	0	0	0	0	0	0	0	0	0
hsa-miR-562	0	0	0	0	0	0	0	0	0	0	0	0	0	0
hsa-miR-3184-3p	0	0	0	0	0	0	0	0	0	0	0	0	0	0
hsa-miR-519b-3p	0	0	0	0	0	0	0	0	0	0	0	0	0	0
hsa-miR-519a-3p	0	0	0	0	0	0	0	0	0	0	0	0	0	0
hsa-miR-519c-3p	0	0	0	0	0	0	0	0	0	0	0	0	0	0
hsa-miR-372-3p	0	0	0	0	0	0	0	0	0	0	0	0	0	0
hsa-miR-520a-3p	0	0	0	0	0	0	0	0	0	0	0	0	0	0
hsa-miR-520b-3p	0	0	0	0	0	0	0	0	0	0	0	0	0	0
hsa-miR-520c-3p	0	0	0	0	0	0	0	0	0	0	0	0	0	0
hsa-miR-520e-3p	0	0	0	0	0	0	0	0	0	0	0	0	0	0
hsa-miR-520d-3p	0	0	0	0	0	0	0	0	0	0	0	0	0	0
hsa-miR-148a-5p	0	0	0	0	0	0	0	0	0	0	0	0	0	0
hsa-miR-1277-5p	0	0	0	0	0	0	0	0	0	0	0	0	0	0
hsa-miR-4517	0	0	0	0	0	0	0	0	0	0	0	0	0	0
hsa-miR-216b-5p	0	0	0	0	0	0	0	0	0	0	0	0	0	0
hsa-miR-4506	0	0	0	0	0	0	0	0	0	0	0	0	0	0
hsa-miR-513b-3p	0	0	0	0	0	0	0	0	0	0	0	0	0	0
hsa-miR-944	0	87.5913	0	0	0	0	0	0	0	0	0	0	0	0
hsa-miR-4760-3p	0	0	0	0	0	0	0	0	0	0	0	0	0	0
hsa-miR-3529-3p	0	0	0	0	0	0	0	0	0	0	0	0	0	0
hsa-miR-338-5p	0	0	0	0	0	0	0	0	0	0	0	0	0	0
hsa-miR-362-3p	0	0	0	0	0	0	0	0	0	0	0	0	0	0
hsa-miR-329-3p	0	0	0	0	0	0	0	0	0	0	0	0	0	0
hsa-miR-6757-3p	0	0	0	0	0	0	0	0	0	0	0	0	0	0
hsa-miR-552-3p	0	0	0	0	0	0	0	0	0	0	0	0	0	0
hsa-miR-376c-3p	0	175.183	0	0	0	0	194.463	0	274.412	652.708	233.102	0	0	0
hsa-miR-499a-3p	0	0	0	0	0	0	0	0	0	0	0	0	0	0
hsa-miR-499b-3p	0	0	0	0	0	0	0	0	0	0	0	0	0	0
hsa-miR-181c-5p	0	0	0	0	186.242	0	0	0	0	0	0	0	0	0
hsa-miR-181a-5p	1080.66	1401.46	1494.34	1036.02	1955.54	0	972.314	308.634	1303.46	217.569	1320.91	1723.41	1143.95	1522.18
hsa-miR-181b-5p	154.381	0	393.249	1036.02	325.923	0	291.694	308.634	137.206	543.923	155.402	1477.21	207.992	0
hsa-miR-181d-5p	0	0	0	0	0	0	0	0	0	0	0	0	103.996	0
hsa-miR-1255b-2-3p	0	0	0	0	0	0	0	0	0	0	0	0	0	0
hsa-miR-634	0	0	0	0	0	0	0	0	0	0	0	0	0	0
hsa-miR-181c-3p	0	0	157.299	0	93.1209	0	0	0	343.015	326.354	0	0	415.983	0
hsa-miR-4482-5p	0	0	0	0	0	0	0	0	0	0	0	0	0	0
hsa-miR-5195-5p	0	0	0	0	0	0	0	0	0	0	0	0	0	0
hsa-miR-100-5p	4631.42	5518.25	4089.78	5032.11	5168.21	8950.13	2916.94	6275.55	3910.37	5221.66	8080.88	4185.42	3535.86	4566.55
hsa-miR-99a-5p	5557.7	5430.66	5269.53	7696.16	6751.26	6432.91	7195.12	5246.78	3018.53	6309.51	8236.29	3200.62	4159.83	6934.39
hsa-miR-6813-3p	0	0	0	0	0	0	0	0	0	0	0	0	0	0
hsa-miR-521	0	0	0	0	0	0	0	0	0	0	0	0	0	0
hsa-miR-122-3p	0	0	0	0	0	0	0	0	0	0	0	0	0	0
hsa-miR-548al	0	0	0	0	0	0	0	0	0	0	0	0	0	0
hsa-miR-4681	0	0	0	0	0	0	0	0	0	0	0	0	0	0
hsa-miR-4661-5p	0	0	0	0	0	0	0	0	0	0	0	0	0	0
hsa-miR-3923	0	0	0	0	0	0	0	0	0	0	0	0	0	0
hsa-miR-4798-3p	0	0	0	0	0	0	0	0	0	0	0	0	0	0
hsa-miR-3145-5p	0	0	0	0	0	0	0	0	0	0	0	0	0	0
hsa-miR-4636	0	0	0	0	0	0	0	0	0	0	0	0	0	0
hsa-miR-5684	0	0	0	0	0	0	0	0	0	0	0	0	0	0
hsa-miR-4714-5p	0	0	0	0	0	0	0	0	0	0	0	0	0	0
hsa-miR-3664-5p	0	0	0	0	0	0	0	0	0	0	0	0	0	0
hsa-miR-4724-5p	0	0	0	0	0	0	0	0	0	0	0	0	0	0
hsa-miR-1243	0	0	0	0	0	0	0	0	0	0	0	0	0	0
hsa-miR-193b-3p	0	0	0	0	0	0	0	0	0	0	0	0	0	0
hsa-miR-193a-3p	0	0	0	0	0	0	0	0	0	0	0	0	0	0
hsa-miR-452-5p	0	0	0	0	0	0	0	0	0	0	0	0	0	0
hsa-miR-5197-3p	0	0	0	0	0	0	0	0	0	0	0	0	0	0
hsa-miR-483-5p	3396.37	3941.61	6606.58	1480.03	2560.82	1678.15	1020.93	2469.07	1029.04	761.493	4273.54	1231.01	935.962	1691.31
hsa-miR-4499	0	0	0	0	0	0	0	0	0	0	0	0	0	0
hsa-miR-3925-5p	0	0	0	0	0	0	0	0	0	0	0	0	0	0
hsa-miR-6856-5p	0	0	0	0	0	0	0	0	0	0	0	0	0	0
hsa-miR-3916	0	0	0	0	0	0	0	0	0	0	0	0	0	0
hsa-miR-576-3p	0	0	0	0	0	0	0	0	0	0	0	0	0	0
hsa-miR-3942-5p	0	0	0	0	0	0	0	0	0	0	0	0	0	0
hsa-miR-6838-5p	0	0	0	0	0	0	0	0	0	0	0	0	0	0
hsa-miR-646	0	0	0	0	0	0	0	0	0	0	0	0	0	0
hsa-miR-1179	0	0	0	0	0	0	0	0	0	0	0	0	0	0
hsa-miR-6779-3p	0	0	0	0	0	0	0	0	0	0	0	0	0	0
hsa-miR-129-2-3p	0	0	0	0	0	0	0	0	0	0	0	0	0	0
hsa-miR-129-1-3p	0	0	0	0	0	0	0	0	0	0	0	0	0	0
hsa-miR-6819-3p	0	0	0	0	46.5604	0	0	0	0	0	0	0	0	0
hsa-miR-596	0	0	0	0	0	0	0	0	0	0	0	0	0	0
hsa-miR-4670-5p	0	0	0	0	0	0	0	0	0	0	0	0	0	0
hsa-miR-6854-5p	0	0	0	0	0	0	0	0	0	0	0	0	0	0
hsa-miR-22-3p	154.381	1839.42	314.599	0	186.242	0	680.62	102.878	617.427	326.354	699.307	0	207.992	0
hsa-miR-208b-5p	0	0	0	0	0	0	0	0	0	0	0	0	0	0
hsa-miR-3914	0	0	0	0	0	0	0	0	0	0	0	0	0	0
hsa-miR-6888-5p	0	0	0	0	0	0	0	0	0	0	0	0	0	0
hsa-miR-28-5p	0	175.183	0	0	93.1209	0	632.004	0	274.412	0	155.402	0	0	0
hsa-miR-708-5p	308.761	87.5913	78.6497	0	139.681	0	340.31	0	0	0	388.504	0	0	0
hsa-miR-940	0	0	0	0	0	0	0	0	0	0	0	0	0	0
hsa-miR-4747-3p	0	0	0	0	0	0	0	0	0	0	0	0	0	0
hsa-miR-3142	0	0	0	0	0	0	0	0	0	0	0	0	0	0
hsa-miR-9500	0	0	0	0	0	0	0	0	0	0	0	0	0	0
hsa-miR-7845-5p	0	0	0	0	0	0	0	0	0	0	0	0	0	0
hsa-miR-4739	0	0	0	0	0	0	0	0	0	0	0	0	0	0
hsa-miR-3158-3p	0	0	0	0	0	0	0	0	0	0	0	0	0	0
hsa-miR-6743-5p	0	0	0	0	0	0	0	0	0	0	0	0	0	0
hsa-miR-6085	0	0	0	0	0	0	0	0	0	0	0	0	0	0
hsa-miR-4716-3p	0	0	0	0	0	0	0	0	0	0	0	0	0	0
hsa-miR-4678	0	0	0	0	0	0	0	0	0	0	0	0	0	0
hsa-miR-4464	0	0	0	0	0	0	0	0	0	0	0	0	0	0
hsa-miR-1244	0	0	0	0	0	0	0	0	0	0	0	0	0	0
hsa-miR-5588-3p	0	0	0	0	0	0	0	0	0	0	0	0	0	0
hsa-miR-6838-3p	0	0	0	0	0	0	0	0	0	0	0	0	0	0
hsa-miR-1245a	0	0	0	0	0	0	0	0	0	0	0	0	0	0
hsa-miR-371b-3p	0	0	0	0	0	0	0	0	0	0	0	0	0	0
hsa-miR-371a-3p	0	0	0	0	0	0	0	0	0	0	0	0	0	0
hsa-miR-519e-3p	0	0	0	0	0	0	0	0	0	0	0	0	0	0
hsa-miR-512-3p	0	0	0	0	0	0	0	0	0	0	0	0	0	0
hsa-miR-520f-3p	0	0	0	0	0	0	0	0	0	0	0	0	0	0
hsa-miR-648	0	0	0	0	0	0	0	0	0	0	0	0	0	0
hsa-miR-148b-5p	0	0	0	0	0	0	0	0	0	0	0	0	0	0
hsa-miR-4715-5p	0	0	0	0	0	0	0	0	0	0	0	0	0	0
hsa-miR-5590-3p	0	0	0	0	0	0	0	0	0	0	0	0	0	0
hsa-miR-369-3p	0	0	0	0	0	0	0	0	0	0	0	0	0	0
hsa-miR-5692b	0	0	0	0	0	0	0	0	0	0	0	0	0	0
hsa-miR-5692c	0	0	0	0	0	0	0	0	0	0	0	0	0	0
hsa-miR-7705	0	0	0	0	0	0	0	0	0	0	0	0	0	0
hsa-miR-1295b-3p	0	0	0	0	0	0	0	0	0	0	0	0	0	0
hsa-miR-410-3p	0	0	0	0	0	0	0	0	0	0	0	0	0	0
hsa-miR-656-3p	0	0	0	0	0	0	0	0	0	0	0	0	0	0
hsa-miR-34c-3p	0	87.5913	0	0	0	0	0	308.634	0	0	0	0	0	169.131
hsa-miR-5094	0	0	0	0	0	0	0	0	0	0	0	0	0	0
hsa-miR-154-3p	0	0	0	0	0	0	0	0	0	0	0	0	0	0
hsa-miR-487a-3p	0	0	0	0	0	0	0	0	0	0	0	0	0	0
hsa-miR-96-3p	0	0	0	0	0	0	0	0	0	0	0	0	0	0
hsa-miR-382-3p	0	0	0	0	0	0	0	0	0	0	0	0	0	0
hsa-miR-5092	0	0	0	0	0	0	0	0	0	0	0	0	0	0
hsa-miR-4733-5p	0	0	0	0	0	0	0	0	0	0	0	0	0	0
hsa-miR-500b-5p	0	0	0	0	0	0	0	0	0	0	0	0	0	0
hsa-miR-362-5p	0	87.5913	157.299	0	0	0	194.463	0	0	0	0	0	0	0
hsa-miR-501-5p	0	0	0	0	0	0	48.6157	0	0	0	0	0	0	0
hsa-miR-5188	0	0	0	0	0	0	0	0	0	0	0	0	0	0
hsa-miR-487b-3p	0	0	0	0	0	0	0	0	0	0	0	0	0	0
hsa-miR-3200-5p	0	0	0	0	0	0	0	0	0	0	0	0	0	0
hsa-miR-425-5p	2161.33	437.957	550.548	740.016	744.967	0	729.235	514.39	1852.28	543.923	310.803	1477.21	103.996	1014.79
hsa-miR-4712-3p	0	0	0	0	0	0	0	0	0	0	0	0	0	0
hsa-miR-501-3p	0	0	0	0	0	0	0	0	0	0	0	0	0	0
hsa-miR-502-3p	0	0	0	0	0	0	0	0	0	0	0	0	0	0
hsa-miR-1246	463.142	437.957	943.796	3848.08	977.769	559.383	388.925	1851.8	1166.25	1196.63	1087.81	0	3847.84	507.394
hsa-miR-652-3p	0	963.504	314.599	148.003	186.242	0	291.694	823.024	411.618	435.139	466.205	0	623.975	338.263
hsa-miR-889-5p	0	0	0	0	0	0	0	0	0	0	0	0	0	0
hsa-miR-4495	0	0	0	0	0	0	0	0	0	0	0	0	0	0
hsa-miR-3668	0	0	0	0	0	0	0	0	0	0	0	0	0	0
hsa-miR-4657	0	0	0	0	0	0	0	0	0	0	0	0	0	0
hsa-miR-4491	0	0	0	0	0	0	0	0	0	0	0	0	0	0
hsa-miR-511-3p	0	0	0	0	0	0	0	0	0	0	0	0	0	0
hsa-miR-4781-3p	0	0	0	0	0	0	0	0	0	0	0	0	0	0
hsa-miR-4307	0	0	0	0	0	0	0	0	0	0	0	0	0	0
hsa-miR-10399-5p	0	0	0	0	0	0	48.6157	102.878	0	0	0	0	0	0
hsa-miR-3938	0	0	0	0	0	0	0	0	0	0	0	0	0	0
hsa-miR-4778-5p	0	0	0	0	0	0	0	0	0	0	0	0	0	0
hsa-miR-363-3p	0	0	0	0	0	0	0	0	0	0	77.7008	0	0	0
hsa-miR-367-3p	0	0	0	0	0	0	0	0	0	0	0	0	0	0
hsa-miR-4699-3p	0	0	0	0	0	0	48.6157	0	0	0	0	0	0	0
hsa-miR-5002-5p	0	0	0	0	0	0	0	0	0	0	0	0	0	0
hsa-miR-3613-3p	0	0	0	0	0	0	0	0	0	0	0	0	0	0
hsa-miR-3973	0	0	0	0	0	0	0	0	0	0	0	0	0	0
hsa-miR-520h	0	0	0	0	0	0	0	0	0	0	0	0	0	0
hsa-miR-520g-3p	0	0	0	0	0	0	0	0	0	0	0	0	0	0
hsa-miR-4709-5p	0	0	0	0	0	0	0	0	0	0	0	0	0	0
hsa-miR-4761-5p	0	0	0	0	0	0	0	0	0	0	0	0	0	0
hsa-miR-216b-3p	0	0	0	0	0	0	0	0	0	0	0	0	0	0
hsa-miR-3681-3p	0	0	0	0	0	0	0	0	0	0	0	0	0	0
hsa-miR-4717-3p	0	0	0	0	0	0	0	0	0	0	0	0	207.992	0
hsa-miR-6865-3p	0	0	0	0	0	0	0	0	0	0	0	0	0	0
hsa-miR-6760-3p	0	0	0	0	0	0	0	0	0	0	0	0	0	0
hsa-miR-6500-3p	0	0	0	0	0	0	0	0	0	0	0	0	0	0
hsa-miR-499b-5p	0	0	0	0	0	0	0	0	0	0	0	0	0	0
hsa-miR-6847-5p	0	0	0	0	0	0	0	0	0	0	0	0	0	0
hsa-miR-10b-3p	0	262.774	0	0	0	0	0	0	68.603	0	0	0	0	0
hsa-miR-383-3p	0	0	0	0	0	0	0	0	0	0	0	0	0	0
hsa-miR-214-3p	0	0	0	148.003	0	0	0	0	0	435.139	0	1231.01	0	0
hsa-miR-5685	0	0	0	0	0	0	0	0	0	0	0	0	0	0
hsa-miR-4433a-3p	0	0	0	0	0	0	0	0	0	0	0	0	0	0
hsa-miR-6715b-5p	0	0	0	0	0	0	0	0	0	0	0	0	0	0
hsa-miR-4514	0	0	0	0	0	0	0	0	0	0	0	0	0	0
hsa-miR-3937	0	0	0	0	0	0	0	0	0	0	0	0	0	0
hsa-miR-4441	0	0	0	0	0	0	0	0	0	0	0	0	0	0
hsa-miR-3918	0	0	0	0	0	0	0	0	0	0	0	0	0	0
hsa-miR-9900	0	0	0	0	0	0	0	0	0	0	0	0	0	0
hsa-miR-125a-3p	0	0	157.299	0	93.1209	0	0	0	0	0	233.102	0	207.992	507.394
hsa-miR-936	0	0	0	0	0	0	0	0	0	0	0	0	0	0
hsa-miR-199a-3p	771.903	3328.47	2910.04	1628.03	2840.19	4195.37	3451.71	2777.7	548.824	3698.68	1243.21	4924.03	1871.92	1860.45
hsa-miR-622	0	0	0	0	0	0	0	0	0	0	0	0	0	0
hsa-miR-1-5p	0	0	0	0	0	0	0	0	0	0	0	0	0	0
hsa-miR-4793-5p	0	0	0	0	0	0	0	0	0	0	0	0	0	0
hsa-miR-6785-3p	0	0	0	0	0	0	0	0	0	0	0	0	0	0
hsa-miR-4317	0	0	0	0	0	0	0	0	0	0	0	0	0	0
hsa-miR-1250-3p	0	0	0	0	0	0	0	0	0	0	0	0	0	0
hsa-miR-3691-3p	0	0	0	0	0	0	0	0	0	0	0	0	0	0
hsa-miR-181a-2-3p	0	0	0	0	139.681	0	243.078	0	0	217.569	0	0	0	0
hsa-miR-6849-3p	0	0	0	0	0	0	0	0	0	0	0	0	0	0
hsa-miR-4738-5p	0	0	0	0	0	0	0	0	0	0	0	0	0	0
hsa-miR-665	0	0	0	0	0	0	0	0	0	0	0	0	0	0
hsa-miR-4645-5p	0	0	0	0	0	0	0	0	0	0	0	0	0	0
hsa-miR-6837-5p	0	0	0	0	0	0	0	0	0	0	0	0	0	0
hsa-miR-181a-3p	0	0	0	0	186.242	0	194.463	0	0	543.923	0	0	0	0
hsa-miR-4726-3p	0	0	0	0	0	0	0	0	0	0	0	0	0	0
hsa-miR-4286	0	0	0	0	0	0	0	0	0	0	0	0	0	0
hsa-miR-6840-5p	0	0	0	0	0	0	0	0	0	0	0	0	0	0
hsa-miR-6795-3p	0	0	0	0	0	0	0	0	0	0	0	0	0	0
hsa-miR-6801-3p	0	0	0	0	0	0	0	0	0	0	0	0	0	0
hsa-miR-7108-3p	0	0	0	0	0	0	0	0	0	0	0	0	0	0
hsa-miR-1247-5p	0	0	0	0	0	0	0	0	0	0	0	0	0	0
hsa-miR-454-5p	0	0	0	0	0	0	0	0	0	0	0	0	0	0
hsa-miR-4655-3p	0	0	0	0	0	0	0	0	0	0	0	0	0	0
hsa-miR-4780	0	0	0	0	0	0	0	0	0	0	0	0	0	0
hsa-miR-6832-3p	0	0	0	0	0	0	0	0	0	0	0	0	0	0
hsa-miR-4671-5p	0	0	0	0	0	0	0	0	0	0	0	0	0	0
hsa-miR-4485-5p	0	0	0	0	0	0	0	0	0	0	0	0	0	0
hsa-miR-6827-3p	0	0	0	0	0	0	0	0	0	0	0	0	0	0
hsa-miR-1973	0	0	0	0	0	0	0	0	0	0	0	0	0	0
hsa-miR-132-5p	0	0	0	0	0	0	0	0	0	0	0	0	0	0
hsa-miR-660-3p	0	0	0	0	0	0	0	0	0	0	0	0	0	0
hsa-miR-10401-3p	0	0	0	0	0	0	0	0	0	0	0	0	0	0
hsa-miR-3140-5p	0	0	0	0	0	0	0	0	0	0	0	0	0	0
hsa-miR-544b	0	0	0	0	0	0	0	0	0	0	0	0	0	0
hsa-miR-4722-3p	0	0	0	0	0	0	0	0	0	0	0	0	0	0
hsa-miR-3690	0	0	0	0	0	0	0	0	0	0	0	0	0	0
hsa-miR-8073	0	0	0	0	0	0	0	0	0	0	0	0	0	0
hsa-miR-221-5p	0	0	0	0	46.5604	0	194.463	0	0	0	0	0	0	0
hsa-miR-6742-3p	0	0	0	0	0	0	0	0	0	0	0	0	0	0
hsa-miR-4421	0	0	0	0	0	0	0	0	0	0	0	0	0	0
hsa-miR-3667-3p	0	0	0	0	0	0	0	0	0	0	0	0	0	0
hsa-miR-1248	0	0	0	0	0	0	0	0	0	0	0	0	0	0
hsa-miR-6841-3p	0	0	0	0	0	0	0	0	0	0	0	0	0	0
hsa-miR-1915-5p	0	0	0	0	0	0	0	0	0	0	0	0	0	0
hsa-miR-212-5p	0	0	0	0	0	0	0	0	0	0	0	0	0	0
hsa-miR-1249-3p	0	0	0	0	0	0	0	0	0	0	0	0	0	0
hsa-miR-5091	0	0	0	0	0	0	0	0	0	0	0	0	0	0
hsa-miR-105-3p	0	0	0	0	0	0	0	0	0	0	0	0	0	0
hsa-miR-6075	0	0	0	0	0	0	0	0	0	0	0	0	0	0
hsa-miR-7112-5p	0	0	0	0	0	0	0	0	0	0	0	0	0	0
hsa-miR-6777-5p	0	0	0	0	0	0	0	0	0	0	0	0	0	0
hsa-miR-137-5p	0	0	0	0	0	0	0	0	0	0	0	0	0	0
hsa-miR-125b-1-3p	0	87.5913	393.249	0	232.802	0	48.6157	0	0	0	0	0	0	0
hsa-miR-1250-5p	0	0	0	0	0	0	0	0	0	0	0	0	0	0
hsa-miR-1306-3p	0	0	0	0	0	0	0	0	0	0	0	0	0	0
hsa-miR-5707	0	0	0	0	0	0	0	0	0	0	0	0	0	0
hsa-miR-4509	0	0	0	0	0	0	0	0	0	0	0	0	0	0
hsa-miR-190b-3p	0	0	0	0	0	0	0	0	0	0	0	0	0	0
hsa-miR-616-5p	0	0	0	0	0	0	0	0	0	0	0	0	0	0
hsa-miR-371b-5p	0	0	0	0	0	0	0	0	0	0	0	0	0	0
hsa-miR-373-5p	0	0	0	0	0	0	0	0	0	0	0	0	0	0
hsa-miR-371a-5p	0	0	0	0	0	0	0	0	0	0	0	0	0	0
hsa-miR-4264	0	0	0	0	0	0	0	0	0	0	0	0	0	0
hsa-miR-6758-3p	0	0	0	0	0	0	0	0	0	0	0	0	0	0
hsa-miR-5695	0	0	0	0	0	0	0	0	0	0	0	0	0	0
hsa-miR-766-3p	0	0	0	0	0	0	0	0	0	0	0	0	0	0
hsa-miR-3925-3p	0	0	0	0	0	0	0	0	0	0	0	0	0	0
hsa-miR-136-5p	0	0	0	0	0	0	0	0	0	0	0	0	0	0
hsa-miR-6814-3p	0	0	0	0	0	0	0	0	0	0	0	0	0	0
hsa-miR-1307-3p	0	350.365	78.6497	444.009	139.681	1118.77	729.235	102.878	548.824	217.569	155.402	0	207.992	338.263
hsa-miR-4638-5p	0	0	0	0	0	0	0	0	0	0	0	0	0	0
hsa-miR-1251-5p	0	0	0	0	0	0	0	0	0	0	0	0	0	0
hsa-miR-130b-5p	0	0	0	0	0	0	0	0	0	0	0	0	0	0
hsa-miR-5187-3p	0	0	0	0	0	0	0	0	0	0	0	0	0	0
hsa-miR-3660	0	0	0	0	0	0	0	0	0	0	0	0	0	0
hsa-miR-6751-3p	0	0	0	0	0	0	0	0	0	0	0	0	0	0
hsa-miR-3920	0	0	0	0	0	0	0	0	0	0	0	0	0	0
hsa-miR-29a-5p	0	0	0	0	0	0	0	0	0	0	0	0	0	0
hsa-miR-17-3p	0	262.774	235.949	0	0	0	194.463	0	0	0	0	0	0	507.394
hsa-miR-20a-3p	463.142	0	0	0	0	0	243.078	0	0	108.785	0	0	207.992	0
hsa-miR-18a-3p	0	0	0	0	0	0	0	0	0	0	0	0	0	0
hsa-miR-93-3p	0	0	0	0	279.363	0	97.2314	0	0	0	0	0	0	169.131
hsa-miR-6128	0	0	0	0	0	0	0	0	0	0	0	0	0	0
hsa-miR-378i	0	0	0	0	0	0	0	0	0	0	0	0	0	0
hsa-miR-422a	0	0	0	0	0	0	0	0	0	0	0	0	0	0
hsa-miR-378f	0	0	0	0	0	0	0	0	0	0	0	0	0	0
hsa-miR-378b	0	0	0	0	0	0	0	0	0	0	0	0	0	0
hsa-miR-378d	0	0	0	0	0	0	0	0	0	0	0	0	0	0
hsa-miR-378c	0	0	0	0	0	0	0	0	0	0	0	0	0	0
hsa-miR-378a-3p	0	525.548	78.6497	0	279.363	0	48.6157	0	137.206	326.354	0	0	0	0
hsa-miR-378e	0	0	0	0	0	0	0	0	0	0	0	0	0	0
hsa-miR-378h	0	0	0	0	0	0	0	0	0	0	0	0	0	0
hsa-miR-378j	0	0	0	0	0	0	0	0	0	0	0	0	0	0
hsa-miR-6868-5p	0	0	0	0	0	0	0	0	0	0	0	0	0	0
hsa-miR-4799-3p	0	0	0	0	0	0	0	0	0	0	0	0	0	0
hsa-miR-5588-5p	0	0	0	0	0	0	0	0	0	0	0	0	0	0
hsa-miR-3176	0	0	0	0	0	0	0	0	0	0	0	0	0	0
hsa-miR-664a-5p	0	0	78.6497	0	139.681	0	0	308.634	0	217.569	0	984.805	207.992	0
hsa-miR-4646-5p	0	0	0	0	0	0	0	0	0	0	0	0	0	0
hsa-miR-6506-5p	0	0	0	0	0	0	0	0	0	0	0	0	0	0
hsa-miR-6860	0	0	0	0	0	0	0	0	0	0	0	0	0	0
hsa-miR-378g	0	0	0	0	0	0	0	0	0	0	0	0	0	0
hsa-miR-4667-5p	0	0	0	0	0	0	0	0	0	0	0	0	0	0
hsa-miR-637	0	0	0	0	0	0	0	0	0	0	0	0	0	0
hsa-miR-6861-5p	0	0	0	0	0	0	0	0	0	0	0	0	0	0
hsa-miR-20b-3p	0	0	0	0	0	0	0	0	0	0	0	0	0	0
hsa-miR-6773-3p	0	0	0	0	0	0	0	0	0	0	0	0	0	0
hsa-miR-367-5p	0	0	0	0	0	0	0	0	0	0	0	0	0	0
hsa-miR-302a-5p	0	0	0	0	0	0	0	0	0	0	0	0	0	0
hsa-miR-600	0	0	0	0	0	0	0	0	0	0	0	0	0	0
hsa-miR-412-3p	0	0	0	0	0	0	0	0	0	0	0	0	0	0
hsa-miR-635	0	0	0	0	0	0	0	0	0	0	0	0	0	0
hsa-miR-6774-5p	0	0	0	0	0	0	0	0	0	0	0	0	0	0
hsa-miR-643	0	0	0	0	0	0	0	0	0	0	0	0	0	0
hsa-miR-302b-5p	0	0	0	0	0	0	0	0	0	0	0	0	0	0
hsa-miR-302d-5p	0	0	0	0	0	0	0	0	0	0	0	0	0	0
hsa-miR-3124-3p	0	0	0	0	0	0	0	0	0	0	0	0	0	0
hsa-miR-5681a	0	0	0	0	0	0	0	0	0	0	0	0	0	0
hsa-miR-6730-5p	0	0	0	0	0	0	0	0	0	0	0	0	0	0
hsa-miR-4680-5p	0	0	0	0	0	0	0	0	0	0	0	0	0	0
hsa-miR-3185	0	0	0	0	0	0	0	0	0	0	0	0	0	0
hsa-miR-10522-5p	0	0	0	0	0	0	0	0	0	0	0	0	0	0
hsa-miR-4699-5p	0	0	0	0	0	0	0	0	0	0	0	0	0	0
hsa-miR-1252-5p	0	0	0	0	0	0	0	0	0	0	0	0	0	0
hsa-miR-605-3p	0	0	0	0	0	0	0	0	0	0	0	0	0	0
hsa-miR-4493	0	0	0	0	0	0	0	0	0	0	0	0	0	0
hsa-miR-7515	0	0	0	0	0	0	0	0	0	0	0	0	0	0
hsa-miR-3179	0	0	0	0	0	0	0	0	0	0	0	0	0	0
hsa-miR-548ao-5p	0	0	0	0	0	0	0	0	0	0	0	0	0	0
hsa-miR-548ax	0	0	0	0	93.1209	0	0	0	0	0	0	0	0	0
hsa-miR-4795-5p	0	0	0	0	0	0	0	0	0	0	0	0	0	0
hsa-miR-10393-5p	0	0	0	0	0	0	0	0	0	0	0	0	0	0
hsa-miR-219b-3p	0	0	0	0	0	0	0	0	0	0	0	0	0	0
hsa-miR-219a-2-3p	0	0	78.6497	0	0	0	0	0	0	0	0	0	0	0
hsa-miR-642a-3p	308.761	0	0	0	0	0	0	0	0	0	0	0	0	0
hsa-miR-642b-3p	0	0	0	0	0	0	0	0	0	0	0	0	0	0
hsa-miR-3117-5p	0	0	0	0	0	0	0	0	0	0	0	0	0	0
hsa-miR-4645-3p	0	0	0	0	0	0	0	0	0	0	0	0	0	0
hsa-miR-3913-3p	0	0	0	0	0	0	0	0	0	0	0	0	0	0
hsa-miR-591	0	0	0	0	0	0	0	0	0	0	0	0	0	0
hsa-miR-4725-5p	0	0	0	0	0	0	0	0	0	0	0	0	0	0
hsa-miR-504-5p	0	0	0	0	0	0	0	0	0	0	0	0	0	0
hsa-miR-631	0	0	0	0	0	0	0	0	0	0	0	0	0	0
hsa-miR-6855-3p	0	0	0	0	0	0	0	0	0	0	0	0	0	0
hsa-miR-4513	0	0	0	0	0	0	0	0	0	0	0	0	0	0
hsa-miR-617	0	0	0	0	0	0	0	0	0	0	0	0	0	0
hsa-miR-1253	0	0	0	0	0	0	0	0	0	0	0	0	0	0
hsa-miR-6088	0	0	0	0	0	0	0	0	0	0	0	0	0	0
hsa-miR-4708-5p	0	0	0	0	0	0	0	0	0	0	0	0	0	0
hsa-miR-5186	0	0	0	0	0	0	0	0	0	0	0	0	0	0
hsa-miR-4468	0	0	0	0	0	0	0	0	0	0	0	0	0	0
hsa-miR-3670	0	0	0	0	0	0	0	0	0	0	0	0	0	0
hsa-miR-3160-3p	0	0	0	0	0	0	0	0	0	0	0	0	0	0
hsa-miR-4487	0	0	0	0	0	0	0	0	0	0	0	0	0	0
hsa-miR-27b-5p	0	0	0	0	0	0	0	308.634	0	0	0	0	0	0
hsa-miR-4751	0	0	0	0	0	0	0	0	0	0	0	0	0	0
hsa-miR-1185-5p	0	0	0	0	0	0	0	0	0	0	0	0	0	0
hsa-miR-6884-5p	0	0	0	0	0	0	0	0	0	0	0	0	0	0
hsa-miR-485-5p	0	87.5913	393.249	0	139.681	0	145.847	0	137.206	0	0	0	0	169.131
hsa-miR-3188	0	0	0	0	0	0	0	0	0	0	0	0	0	0
hsa-miR-4458	0	0	0	0	0	0	0	0	0	0	0	0	0	0
hsa-let-7d-5p	9880.36	8321.17	12426.7	6216.13	13083.5	4754.76	15751.5	12962.6	19620.5	10117	13597.6	6155.03	9671.61	8287.44
hsa-miR-202-3p	0	0	0	0	0	0	0	0	0	0	0	0	0	0
hsa-miR-655-5p	0	0	0	0	0	0	0	0	0	0	0	0	0	0
hsa-miR-377-5p	0	0	0	0	0	0	0	0	0	0	0	0	0	0
hsa-miR-4785	0	0	0	0	0	0	0	0	0	0	0	0	0	0
hsa-miR-924	0	0	0	0	0	0	0	0	0	0	0	0	0	0
hsa-miR-4424	0	0	0	0	0	0	0	0	0	0	0	0	0	0
hsa-miR-219a-1-3p	0	0	0	0	0	0	0	0	0	0	0	0	0	0
hsa-miR-3145-3p	0	0	0	0	0	0	0	0	0	0	0	0	0	0
hsa-miR-383-5p	0	0	0	0	0	0	0	0	0	0	0	0	0	0
hsa-miR-369-5p	154.381	0	0	0	0	1678.15	194.463	308.634	274.412	0	0	0	0	0
hsa-miR-3171	0	0	0	0	0	0	0	0	0	0	0	0	0	0
hsa-miR-219b-5p	0	0	0	0	0	0	0	0	0	0	0	0	0	0
hsa-miR-4445-5p	0	0	0	0	0	0	0	0	0	0	0	0	0	0
hsa-miR-1468-3p	0	0	0	0	0	0	0	0	0	0	0	0	0	0
hsa-miR-4708-3p	0	0	0	0	0	0	0	0	0	0	0	0	0	0
hsa-miR-8064	0	0	0	0	0	0	0	0	0	0	0	0	0	0
hsa-miR-298	0	0	0	0	0	0	0	0	0	0	0	0	0	0
hsa-miR-4771	0	0	0	0	0	0	0	0	0	0	0	0	0	0
hsa-miR-2467-3p	0	0	0	0	0	0	0	0	0	0	0	0	0	0
hsa-miR-107	154.381	87.5913	78.6497	0	186.242	1118.77	145.847	205.756	1577.87	326.354	77.7008	246.201	311.987	1014.79
hsa-miR-103a-3p	4322.66	6832.12	5190.88	3108.07	6192.54	8670.44	8750.82	4218	9604.42	3263.54	3185.73	984.805	3327.86	2706.1
hsa-miR-6132	0	0	0	0	0	0	0	0	0	0	0	0	0	0
hsa-miR-3665	0	0	0	0	0	0	0	0	0	0	0	0	0	0
hsa-miR-6499-3p	0	0	0	0	0	0	0	0	0	0	0	0	0	0
hsa-miR-5689	0	0	0	0	0	0	0	0	0	0	0	0	0	0
hsa-miR-6076	0	0	0	0	0	0	0	0	0	0	0	0	0	0
hsa-miR-4480	0	0	0	0	0	0	0	0	0	0	0	0	0	0
hsa-miR-4755-3p	0	0	0	0	0	0	0	0	0	0	0	0	0	0
hsa-miR-4313	0	0	0	0	0	0	0	0	0	0	0	0	0	0
hsa-miR-210-5p	0	0	0	0	0	0	0	0	0	0	0	0	0	0
hsa-miR-4707-3p	0	0	0	0	0	0	0	0	0	0	0	0	0	0
hsa-miR-3648	0	0	0	0	0	0	0	0	0	0	0	0	0	0
hsa-miR-6743-3p	0	0	0	0	0	0	0	0	0	0	0	0	0	0
hsa-miR-6811-3p	0	0	0	0	0	0	0	0	0	0	0	0	0	0
hsa-miR-5581-5p	0	0	0	0	0	0	0	0	0	0	0	0	0	0
hsa-miR-381-5p	0	0	0	0	0	0	0	0	0	0	0	0	0	0
hsa-miR-2277-5p	0	0	0	0	0	0	0	0	0	0	0	0	0	0
hsa-miR-4706	0	0	0	0	0	0	0	0	0	0	0	0	0	0
hsa-miR-4746-3p	0	0	0	0	0	0	0	0	0	0	0	0	0	0
hsa-miR-6853-5p	0	0	0	0	0	0	0	0	0	0	0	0	0	0
hsa-miR-548v	0	0	0	0	0	0	0	0	0	0	0	0	0	0
hsa-miR-222-3p	0	0	0	0	0	0	0	0	0	0	0	0	0	0
hsa-miR-221-3p	0	175.183	157.299	0	186.242	0	729.235	205.756	137.206	979.062	1010.11	0	103.996	507.394
hsa-miR-549a-5p	0	0	0	0	0	0	0	0	0	0	0	0	0	0
hsa-miR-7106-3p	0	0	0	0	0	0	0	0	0	0	0	0	0	0
hsa-miR-423-3p	0	0	157.299	0	0	0	0	0	0	0	0	0	0	0
hsa-miR-6502-5p	0	0	0	0	0	0	0	0	0	0	0	0	0	0
hsa-miR-3194-3p	0	0	0	0	0	0	0	0	0	0	0	0	0	0
hsa-miR-4663	0	0	0	0	0	0	0	0	0	0	0	0	0	0
hsa-miR-133a-5p	0	0	0	0	0	0	0	0	0	0	0	0	0	0
hsa-miR-138-5p	0	0	157.299	592.012	46.5604	0	0	0	274.412	108.785	155.402	1477.21	0	0
hsa-miR-1537-5p	0	0	0	0	0	0	0	0	0	0	0	0	0	0
hsa-miR-4718	0	0	0	0	0	0	0	0	0	0	0	0	0	0
hsa-miR-626	0	0	0	0	0	0	0	0	0	0	0	0	0	0
hsa-miR-6876-3p	0	0	0	0	0	0	0	0	0	0	0	0	0	0
hsa-miR-2115-5p	0	0	0	0	0	0	0	0	0	0	0	0	0	0
hsa-miR-103a-2-5p	0	0	0	0	0	0	0	0	0	0	0	0	0	0
hsa-miR-3140-3p	0	0	0	0	0	0	0	0	0	0	0	0	0	0
hsa-miR-4261	0	0	0	0	0	0	0	0	0	0	0	0	0	0
hsa-miR-5093	0	0	0	0	0	0	0	0	0	0	0	0	0	0
hsa-miR-6828-5p	0	0	0	0	0	0	0	0	0	0	0	0	0	0
hsa-miR-671-5p	0	0	314.599	296.006	93.1209	0	0	0	137.206	0	0	0	207.992	0
hsa-miR-613	0	0	0	0	0	0	0	0	0	0	0	0	0	0
hsa-miR-492	0	0	0	0	0	0	0	0	0	0	0	0	0	0
hsa-miR-659-5p	0	0	0	0	0	0	0	0	0	0	0	0	0	0
hsa-miR-4740-5p	0	0	0	0	0	0	0	0	0	0	0	0	0	0
hsa-miR-4515	0	0	0	0	0	0	0	0	0	0	0	0	0	0
hsa-miR-4434	0	0	0	0	0	0	0	0	0	0	0	0	0	0
hsa-miR-5703	0	0	0	0	0	0	0	0	0	0	0	0	0	0
hsa-miR-5192	0	0	0	0	0	0	0	0	0	0	0	0	0	0
hsa-miR-6081	0	0	0	0	0	0	0	0	0	0	0	0	0	0
hsa-miR-4633-3p	0	0	0	0	0	0	0	0	0	0	0	0	0	0
hsa-miR-6500-5p	0	0	0	0	0	0	0	0	0	0	0	0	0	0
hsa-miR-766-5p	0	0	0	0	0	0	0	0	0	0	0	0	0	0
hsa-miR-7154-3p	0	0	0	0	0	0	0	0	0	0	0	0	0	0
hsa-miR-11181-3p	0	0	0	0	0	0	0	0	0	0	0	0	0	0
hsa-miR-6894-5p	0	0	0	0	0	0	0	0	0	0	0	0	0	0
hsa-miR-650	0	0	0	0	0	0	0	0	0	0	0	0	0	0
hsa-miR-3612	0	0	0	0	0	0	0	0	0	0	0	0	0	0
hsa-miR-6797-5p	0	0	0	0	0	0	0	0	0	0	0	0	0	0
hsa-miR-1249-5p	0	0	0	0	0	0	0	0	0	0	0	0	0	0
hsa-miR-6851-5p	0	0	0	0	0	0	0	0	0	0	0	0	0	0
hsa-miR-5191	0	0	0	0	0	0	0	0	0	0	0	0	0	0
hsa-miR-1255a	0	0	0	0	0	0	0	0	0	0	0	0	0	0
hsa-miR-3167	0	0	0	0	0	0	0	0	0	0	0	0	0	0
hsa-miR-31-5p	154.381	1051.1	1572.99	1480.03	651.846	2796.92	1118.16	720.146	1097.65	2284.48	388.504	3200.62	831.966	338.263
hsa-miR-593-5p	0	0	0	0	0	0	0	0	0	0	0	0	0	0
hsa-miR-564	0	0	0	0	0	0	0	0	0	0	0	0	0	0
hsa-miR-885-3p	0	0	0	0	0	0	0	0	68.603	0	0	0	0	0
hsa-miR-4763-3p	0	0	0	0	0	0	0	0	0	0	0	0	0	0
hsa-miR-4736	0	0	0	0	0	0	0	0	0	0	0	0	0	0
hsa-miR-34c-5p	0	262.774	0	1628.03	0	3915.68	243.078	2366.19	1577.87	2393.26	699.307	3446.82	2495.9	3044.37
hsa-miR-449b-5p	0	0	0	0	0	0	0	0	0	0	0	0	0	0
hsa-miR-3622b-5p	0	0	0	0	0	0	0	0	0	0	0	0	0	0
hsa-miR-1256	0	0	0	0	0	0	0	0	0	0	0	0	0	0
hsa-miR-4529-5p	0	0	0	0	0	0	0	0	0	0	0	0	0	0
hsa-miR-6775-3p	0	0	0	0	0	0	0	0	0	0	0	0	0	0
hsa-miR-4757-5p	0	0	0	0	0	0	0	0	0	0	0	0	0	0
hsa-miR-6735-3p	0	0	0	0	0	0	0	0	0	0	0	0	0	0
hsa-miR-6717-5p	0	0	0	0	0	0	0	0	0	108.785	0	246.201	0	0
hsa-miR-6722-5p	0	0	0	0	0	0	0	0	0	0	0	0	0	0
hsa-miR-25-5p	0	0	0	0	0	0	0	0	0	0	155.402	0	0	0
hsa-miR-663a	0	0	0	0	0	0	0	0	0	0	0	0	0	0
hsa-miR-6822-3p	0	0	0	0	0	0	0	0	0	0	0	0	0	0
hsa-miR-604	0	0	0	0	0	0	0	0	0	0	0	0	0	0
hsa-miR-4430	0	0	0	0	0	0	0	0	0	0	0	0	0	0
hsa-miR-4505	0	0	0	0	0	0	0	0	0	0	0	0	0	0
hsa-miR-7974	0	0	0	0	0	0	0	0	0	0	0	0	0	0
hsa-miR-4668-5p	0	0	0	0	0	0	0	0	0	0	0	0	0	0
hsa-miR-4747-5p	0	0	0	0	0	0	0	0	0	0	0	0	0	0
hsa-miR-5196-5p	0	0	0	0	0	0	0	0	0	0	0	0	0	0
hsa-miR-3649	0	0	0	0	0	0	0	0	0	0	0	0	0	0
hsa-miR-92b-5p	0	87.5913	78.6497	0	0	0	0	308.634	0	0	155.402	0	207.992	0
hsa-miR-3199	0	0	0	0	0	0	0	0	0	0	0	0	0	0
hsa-miR-365b-5p	0	0	0	0	0	0	0	0	0	0	0	0	0	0
hsa-miR-365a-5p	0	0	0	0	0	0	0	0	480.221	0	0	0	0	0
hsa-miR-6878-5p	0	0	0	0	0	0	0	0	0	0	0	0	0	0
hsa-miR-149-3p	0	0	0	0	0	0	0	0	0	0	0	0	0	0
hsa-miR-6883-5p	0	0	0	0	0	0	0	0	0	0	0	0	0	0
hsa-miR-638	0	0	0	0	0	0	0	0	0	0	0	0	0	0
hsa-miR-3945	0	0	0	0	0	0	0	0	0	0	0	0	0	0
hsa-miR-4253	0	0	0	0	0	0	0	0	0	0	0	0	0	0
hsa-miR-4726-5p	0	0	0	0	0	0	0	0	0	0	0	0	0	0
hsa-miR-296-5p	0	0	0	0	0	0	0	0	0	0	0	0	0	0
hsa-miR-6877-5p	0	0	0	0	0	0	0	0	0	0	0	0	0	0
hsa-miR-5001-5p	0	0	0	0	0	0	0	0	0	0	0	0	0	0
hsa-miR-27a-5p	0	0	0	0	93.1209	0	145.847	0	343.015	0	0	0	0	0
hsa-miR-3144-5p	0	0	0	0	0	0	0	0	0	0	0	0	0	0
hsa-miR-4652-5p	0	0	0	0	0	0	0	0	0	0	0	0	0	0
hsa-miR-185-3p	0	0	0	0	0	0	0	0	0	0	0	0	0	0
hsa-miR-625-5p	0	175.183	235.949	0	46.5604	0	0	205.756	0	326.354	0	0	103.996	0
hsa-miR-5010-5p	154.381	0	0	0	0	0	0	0	0	0	233.102	0	0	0
hsa-miR-4697-5p	0	0	0	0	0	0	0	0	0	0	0	0	0	0
hsa-miR-4488	0	0	235.949	0	186.242	839.075	0	0	411.618	0	0	0	103.996	676.526
hsa-miR-6885-5p	0	0	0	0	0	0	0	0	0	0	0	0	0	0
hsa-miR-6835-5p	0	0	0	0	0	0	0	0	0	0	0	0	0	0
hsa-miR-342-5p	0	0	0	0	0	0	0	205.756	0	108.785	0	0	0	0
hsa-miR-608	0	0	0	0	0	0	0	0	0	0	0	0	0	0
hsa-miR-6747-5p	0	0	0	0	0	0	0	0	0	0	0	0	0	0
hsa-miR-555	0	0	0	0	0	0	0	0	0	0	0	0	0	0
hsa-miR-6756-5p	0	0	0	0	0	0	0	0	0	0	0	0	0	0
hsa-miR-4455	0	0	0	0	0	0	0	0	0	0	0	0	0	0
hsa-miR-609	0	0	0	0	0	0	0	0	0	0	0	0	0	0
hsa-miR-4650-3p	0	0	0	0	0	0	0	0	0	0	0	0	0	0
hsa-miR-3529-5p	0	0	0	0	0	0	0	0	0	0	0	0	0	0
hsa-miR-5681b	0	0	0	0	0	0	0	0	0	0	0	0	0	0
hsa-miR-6503-5p	0	0	0	0	0	0	0	0	0	0	0	0	0	0
hsa-miR-3085-5p	0	0	0	0	0	0	0	0	0	0	0	0	0	0
hsa-miR-3907	0	0	0	0	0	0	0	0	0	0	0	0	0	0
hsa-miR-3165	0	0	0	0	0	0	0	0	0	0	0	0	0	0
hsa-miR-6769a-5p	0	0	0	0	0	0	0	0	0	0	0	0	0	0
hsa-miR-323a-5p	0	0	0	444.009	0	0	48.6157	0	274.412	0	0	0	415.983	0
hsa-miR-3650	0	0	0	0	0	0	0	0	0	0	0	0	0	0
hsa-miR-4694-5p	0	0	0	0	0	0	0	0	0	0	0	0	0	0
hsa-miR-409-5p	0	0	235.949	0	46.5604	0	0	0	0	0	0	0	0	0
hsa-miR-152-5p	0	0	0	0	0	0	0	0	0	0	0	0	0	0
hsa-miR-563	0	0	0	0	0	0	0	0	0	0	0	0	0	0
hsa-miR-656-5p	0	0	0	0	0	0	0	0	0	0	0	0	0	0
hsa-miR-92a-1-5p	308.761	0	0	0	0	0	97.2314	0	0	0	0	0	0	0
hsa-miR-323b-5p	0	0	0	0	0	0	0	0	0	0	0	0	0	0
hsa-miR-494-5p	0	0	0	0	0	0	0	0	0	0	0	0	0	0
hsa-miR-410-5p	0	0	0	0	0	0	0	0	0	0	0	0	0	0
hsa-miR-6832-5p	0	0	0	0	0	0	0	0	0	0	0	0	0	0
hsa-miR-567	0	0	0	0	0	0	0	0	0	0	0	0	0	0
hsa-miR-630	0	0	0	0	0	0	0	0	0	0	0	0	0	0
hsa-miR-616-3p	0	0	0	0	0	0	0	0	0	0	0	0	0	0
hsa-miR-1257	0	0	0	0	0	0	0	0	0	0	0	0	0	0
hsa-miR-550a-3-5p	0	0	157.299	0	0	0	0	0	0	0	0	0	0	0
hsa-miR-550a-5p	0	0	0	0	0	0	0	0	0	0	0	0	0	0
hsa-miR-1271-3p	0	0	0	0	0	0	0	0	0	0	0	0	0	0
hsa-miR-4800-5p	0	0	0	0	0	0	0	0	0	0	0	0	0	0
hsa-miR-3691-5p	0	0	0	0	0	0	0	0	0	0	0	0	0	0
hsa-miR-3688-5p	0	0	0	0	0	0	0	0	0	0	0	0	0	0
hsa-miR-891a-3p	0	0	0	0	0	0	0	0	0	0	0	0	0	0
hsa-miR-6778-5p	0	0	0	0	0	0	0	0	0	0	0	0	0	0
hsa-miR-1233-5p	0	0	0	0	0	0	0	0	0	0	0	0	0	0
hsa-miR-491-5p	0	0	0	0	0	0	0	0	0	0	0	0	0	0
hsa-miR-6742-5p	0	0	0	0	0	0	0	0	0	0	0	0	0	0
hsa-miR-203a-5p	0	0	0	0	0	0	0	0	0	0	0	0	0	0
hsa-miR-644a	0	0	0	0	46.5604	0	0	0	0	0	0	0	0	0
hsa-miR-569	0	0	0	0	0	0	0	0	0	0	0	0	0	0
hsa-miR-1258	0	0	0	0	0	0	0	0	0	0	0	0	0	0
hsa-miR-22-5p	0	0	0	0	0	0	0	0	0	0	0	0	415.983	0
hsa-miR-6501-5p	0	0	0	0	0	0	0	0	0	0	0	0	0	0
hsa-miR-4423-5p	0	0	0	0	0	0	0	0	0	0	0	0	0	0
hsa-miR-6740-5p	0	0	0	0	0	0	0	0	0	0	0	0	0	0
hsa-miR-19b-1-5p	0	0	0	0	0	0	0	0	0	0	0	0	0	0
hsa-miR-19b-2-5p	0	0	0	0	0	0	0	0	0	0	0	0	0	0
hsa-miR-19a-5p	0	0	0	0	0	0	0	0	0	0	0	0	0	0
hsa-miR-9-3p	7564.65	2277.37	20684.9	25012.5	28448.4	0	2382.17	2469.07	2881.32	979.062	2097.92	984.805	2911.88	169.131
hsa-miR-3143	0	0	0	0	0	0	0	0	0	0	0	0	0	0
hsa-miR-208b-3p	0	0	0	0	0	0	0	0	0	0	0	0	103.996	0
hsa-miR-208a-3p	0	0	0	0	0	0	0	0	0	0	0	0	0	0
hsa-miR-374c-5p	0	0	0	0	0	0	0	0	0	0	0	0	0	0
hsa-miR-655-3p	0	0	0	0	0	0	0	0	0	0	0	0	0	0
hsa-miR-466	0	0	0	0	0	0	0	0	0	0	0	0	0	0
hsa-miR-4666a-5p	0	0	0	0	0	0	0	0	0	0	0	0	0	0
hsa-miR-5591-3p	0	0	0	0	0	0	0	0	0	0	0	0	0	0
hsa-miR-4777-3p	0	0	0	0	0	0	0	0	0	0	0	0	0	0
hsa-miR-4693-5p	0	0	0	0	0	0	0	0	0	0	0	0	0	0
hsa-miR-4766-3p	0	0	0	0	0	0	0	0	0	0	0	0	0	0
hsa-miR-4524b-5p	0	0	0	0	0	0	0	0	0	0	0	0	0	0
hsa-miR-4524a-5p	0	0	0	0	0	0	0	0	0	0	0	0	0	0
hsa-miR-3117-3p	0	0	0	0	0	0	0	0	0	0	0	0	0	0
hsa-miR-4423-3p	0	0	0	0	0	0	0	0	0	0	0	0	0	0
hsa-miR-4727-3p	0	0	0	0	0	0	0	0	0	0	0	0	0	0
hsa-miR-4460	0	0	0	0	0	0	0	0	0	0	0	0	0	0
hsa-miR-374b-5p	0	0	0	0	0	0	194.463	0	137.206	0	155.402	0	0	0
hsa-miR-1185-2-3p	0	0	0	0	0	0	0	0	0	0	0	0	0	0
hsa-miR-1185-1-3p	0	0	78.6497	0	0	0	0	0	0	0	0	0	0	0
hsa-miR-3144-3p	0	0	0	0	0	0	0	0	0	0	0	0	0	0
hsa-miR-4633-5p	0	0	0	0	0	0	0	0	0	0	0	0	0	0
hsa-miR-3115	0	0	0	0	0	0	0	0	0	0	0	0	0	0
hsa-miR-3924	0	0	0	0	0	0	0	0	0	0	0	0	0	0
hsa-miR-556-3p	0	0	0	0	0	0	0	0	0	0	0	0	0	0
hsa-miR-4795-3p	0	0	0	0	0	0	0	0	0	0	0	0	0	0
hsa-miR-3671	0	0	0	0	0	0	0	0	0	0	0	0	0	0
hsa-miR-421	463.142	875.913	235.949	296.006	279.363	839.075	486.157	205.756	548.824	0	233.102	246.201	415.983	0
hsa-miR-561-5p	0	0	0	0	0	0	0	0	0	0	0	0	0	0
hsa-miR-377-3p	0	0	0	0	0	0	0	0	0	0	0	0	0	0
hsa-miR-23b-3p	463.142	0	0	0	0	0	340.31	617.268	0	0	310.803	0	311.987	338.263
hsa-miR-23a-3p	154.381	613.139	78.6497	1628.03	186.242	559.383	534.772	308.634	480.221	543.923	388.504	738.604	207.992	338.263
hsa-miR-23c	0	0	0	0	0	0	0	0	0	0	0	0	0	0
hsa-miR-3127-5p	0	0	0	0	0	0	0	0	0	0	0	0	0	0
hsa-miR-539-3p	0	0	0	0	0	0	0	0	0	0	0	0	0	0
hsa-miR-376a-3p	617.522	613.139	1022.45	0	419.044	5314.14	534.772	1234.54	0	543.923	388.504	1477.21	831.966	169.131
hsa-miR-376b-3p	0	175.183	0	0	0	0	97.2314	0	0	0	0	0	0	169.131
hsa-miR-5007-3p	0	0	0	0	0	0	0	0	0	0	0	0	0	0
hsa-miR-433-3p	0	0	0	0	232.802	0	0	0	0	0	0	0	0	0
hsa-miR-6516-3p	0	0	0	0	0	0	0	0	0	0	0	0	0	0
hsa-miR-5195-3p	0	0	0	0	0	0	0	0	0	0	0	0	0	0
hsa-miR-1260b	0	0	0	0	0	0	0	0	0	0	0	0	0	0
hsa-miR-1260a	154.381	0	0	0	0	0	48.6157	0	411.618	108.785	310.803	0	0	0
hsa-miR-2355-5p	0	0	0	0	0	0	0	0	0	0	0	0	0	0
hsa-miR-623	0	0	0	0	0	0	0	0	0	0	0	0	0	0
hsa-miR-937-3p	0	0	0	0	0	0	0	0	0	0	0	0	0	0
hsa-miR-7975	0	0	0	0	0	0	0	0	0	0	0	0	0	0
hsa-miR-7111-3p	0	0	0	0	0	0	0	0	0	0	0	0	0	0
hsa-miR-6881-3p	0	0	0	0	0	0	0	0	0	0	0	0	0	0
hsa-miR-502-5p	0	0	0	0	0	0	0	0	0	0	0	0	0	0
hsa-miR-639	0	0	0	0	0	0	0	0	0	0	0	0	0	0
hsa-miR-4790-5p	0	0	0	0	0	0	0	0	0	0	0	0	0	0
hsa-miR-425-3p	463.142	0	0	0	232.802	0	340.31	102.878	617.427	108.785	233.102	0	207.992	0
hsa-miR-3181	0	0	0	0	0	0	0	0	0	0	0	0	0	0
hsa-miR-517a-3p	0	0	0	0	0	0	145.847	0	0	0	77.7008	0	0	0
hsa-miR-517c-3p	0	0	0	0	0	0	0	0	0	0	0	0	0	0
hsa-miR-4799-5p	0	0	0	0	0	0	0	0	0	0	0	0	0	0
hsa-miR-4256	0	0	0	0	0	0	0	0	0	0	0	0	0	0
hsa-miR-4727-5p	0	0	0	0	0	0	0	0	0	0	0	0	0	0
hsa-miR-6828-3p	0	0	0	0	0	0	0	0	0	0	0	0	0	0
hsa-miR-516b-5p	0	0	0	0	0	0	0	102.878	0	0	0	0	0	0
hsa-miR-3686	0	0	0	0	0	0	0	0	0	0	0	0	0	0
hsa-miR-6888-3p	0	0	0	0	0	0	0	0	0	0	0	0	0	0
hsa-miR-7843-3p	0	0	0	0	0	0	0	0	0	0	0	0	0	0
hsa-miR-3616-5p	0	0	0	0	0	0	0	0	0	0	0	0	0	0
hsa-miR-215-5p	0	87.5913	0	0	0	0	0	0	0	0	0	0	0	0
hsa-miR-3672	0	0	0	0	0	0	0	0	0	0	0	0	0	0
hsa-miR-5708	0	0	0	0	0	0	0	0	0	0	0	0	0	0
hsa-miR-640	0	0	0	0	0	0	0	0	0	0	0	0	0	0
hsa-miR-500a-3p	0	0	0	0	0	0	0	0	0	0	0	0	0	0
hsa-miR-6811-5p	0	0	0	0	0	0	0	0	0	0	0	0	0	0
hsa-miR-6836-3p	0	0	0	0	0	0	0	0	0	0	0	0	0	0
hsa-miR-4737	0	0	0	0	0	0	0	0	0	0	0	0	0	0
hsa-miR-4754	0	0	0	0	0	0	0	0	0	0	0	0	0	0
hsa-miR-5089-3p	0	0	0	0	0	0	0	0	0	0	0	0	0	0
hsa-miR-628-5p	0	0	0	0	0	0	0	0	0	0	0	0	0	0
hsa-miR-4531	0	0	0	0	0	0	0	0	0	0	0	0	0	0
hsa-miR-620	0	0	0	0	0	0	0	0	0	0	0	0	0	0
hsa-miR-6874-5p	0	0	0	0	0	0	0	0	0	0	0	0	0	0
hsa-miR-1261	0	0	0	0	0	0	0	0	0	0	0	0	0	0
hsa-miR-4642	0	0	0	0	0	0	0	0	0	0	0	0	0	0
hsa-miR-548s	0	0	0	0	0	0	0	0	0	0	0	0	0	0
hsa-miR-4435	0	0	0	0	0	0	0	0	0	0	0	0	0	0
hsa-miR-6810-5p	0	0	0	0	0	0	0	0	0	0	0	0	0	0
hsa-miR-6812-5p	0	0	0	0	0	0	0	0	0	0	0	0	0	0
hsa-miR-1262	0	0	0	0	0	0	0	0	0	0	0	0	0	0
hsa-miR-4701-3p	0	0	0	0	0	0	0	0	0	0	0	0	0	0
hsa-miR-1263	0	0	0	0	0	0	0	0	0	0	0	0	0	0
hsa-miR-5587-5p	0	0	0	0	0	0	0	0	0	0	0	0	0	0
hsa-miR-6843-3p	0	0	0	0	0	0	0	0	0	0	0	0	0	0
hsa-miR-218-1-3p	0	0	0	0	0	0	0	0	0	0	0	0	0	0
hsa-miR-135a-2-3p	0	0	78.6497	0	0	0	0	0	0	0	77.7008	0	0	0
hsa-miR-135b-3p	0	0	0	0	0	0	0	0	0	0	0	0	0	0
hsa-miR-568	0	0	0	0	0	0	0	0	0	0	0	0	0	0
hsa-miR-297	0	0	0	0	0	0	0	0	0	0	0	0	0	0
hsa-miR-10395-3p	0	0	0	0	0	0	0	0	0	0	0	0	0	0
hsa-miR-3912-5p	0	0	0	0	0	0	0	0	0	0	0	0	0	0
hsa-miR-4433b-5p	0	0	0	0	0	0	0	0	0	0	0	0	0	0
hsa-miR-8070	0	0	0	0	0	0	0	0	0	0	0	0	0	0
hsa-miR-550b-2-5p	0	0	0	0	0	0	0	0	0	0	0	0	0	0
hsa-miR-4296	0	0	0	0	0	0	0	0	0	0	0	0	0	0
hsa-miR-4477b	0	0	0	0	0	0	0	0	0	0	0	0	0	0
hsa-miR-6509-5p	0	0	0	0	0	0	0	0	0	0	0	0	0	0
hsa-miR-384	0	0	0	0	0	0	0	0	0	0	0	0	0	0
hsa-miR-4263	0	0	0	0	0	0	0	0	0	0	0	0	0	0
hsa-miR-576-5p	0	0	0	0	0	0	97.2314	0	0	0	77.7008	0	0	0
hsa-miR-4768-5p	0	0	0	0	0	0	0	0	0	0	0	0	0	0
hsa-miR-544a	0	0	0	0	0	0	0	0	0	0	0	0	0	0
hsa-miR-6875-3p	0	0	0	0	0	0	0	0	0	0	0	0	0	0
hsa-miR-510-3p	0	0	0	0	0	0	0	0	0	0	0	0	0	0
hsa-miR-514b-3p	0	0	0	0	0	0	0	0	0	0	0	0	0	0
hsa-miR-514a-3p	0	0	0	0	0	0	0	0	0	0	0	0	0	0
hsa-miR-4774-3p	0	0	0	0	0	0	0	0	0	0	0	0	0	0
hsa-miR-3152-5p	0	0	0	0	0	0	0	0	0	0	0	0	0	0
hsa-miR-4529-3p	0	0	0	0	0	0	0	0	0	0	0	0	0	0
hsa-miR-450a-1-3p	0	0	0	0	0	0	0	0	0	0	0	0	0	0
hsa-miR-450a-2-3p	0	0	0	0	0	0	0	0	0	0	0	0	0	0
hsa-miR-3674	0	0	0	0	0	0	0	0	0	0	0	0	0	0
hsa-miR-4646-3p	0	0	0	0	0	0	0	0	0	0	0	0	0	0
hsa-miR-2355-3p	0	0	0	0	0	0	0	0	0	0	0	0	0	0
hsa-miR-6739-3p	0	0	0	0	0	0	0	0	0	0	0	0	0	0
hsa-miR-4446-5p	0	0	0	0	0	0	0	0	0	0	0	0	0	0
hsa-miR-2113	0	0	0	0	0	0	0	0	0	0	0	0	0	0
hsa-miR-548d-3p	0	0	0	0	0	0	0	0	0	0	0	0	0	0
hsa-miR-548bb-3p	0	0	0	0	0	0	0	0	0	0	0	0	0	0
hsa-miR-548h-3p	0	0	0	0	0	0	0	0	0	0	0	0	0	0
hsa-miR-548ac	0	0	0	0	0	0	0	0	0	0	0	0	0	0
hsa-miR-548ae-3p	0	0	0	0	0	0	0	0	0	0	0	0	0	0
hsa-miR-548aq-3p	0	0	0	0	0	0	0	0	0	0	0	0	0	0
hsa-miR-548ah-3p	0	0	0	0	0	0	0	0	0	0	0	0	0	0
hsa-miR-548am-3p	0	0	0	0	0	0	0	0	0	0	0	0	0	0
hsa-miR-548j-3p	0	0	0	0	0	0	0	0	0	0	0	0	0	0
hsa-miR-548c-3p	0	0	0	0	0	0	0	0	0	0	0	0	0	0
hsa-miR-548at-3p	0	0	0	0	0	0	0	0	0	0	0	0	0	0
hsa-miR-548ay-3p	0	0	0	0	0	0	0	0	0	0	0	0	0	0
hsa-miR-424-3p	0	0	314.599	444.009	0	0	340.31	0	274.412	0	0	0	0	0
hsa-miR-548a-3p	0	0	0	0	0	0	0	0	0	0	0	0	0	0
hsa-miR-548e-5p	0	0	0	0	0	0	0	0	0	0	0	0	0	0
hsa-miR-548n	0	0	0	0	0	0	0	0	0	0	0	0	0	0
hsa-miR-548t-5p	0	0	0	0	0	0	0	0	0	0	0	0	0	0
hsa-miR-548az-5p	0	0	0	0	0	0	0	0	0	0	0	0	0	0
hsa-miR-497-3p	0	0	0	0	0	0	0	0	0	0	0	0	0	0
hsa-miR-6771-3p	0	0	0	0	0	0	0	0	0	0	0	0	0	0
hsa-miR-186-5p	0	525.548	78.6497	1036.02	512.165	0	534.772	720.146	960.442	108.785	77.7008	0	311.987	338.263
hsa-miR-548u	0	0	0	0	0	0	0	0	0	0	0	0	0	0
hsa-miR-583	0	0	0	0	0	0	0	0	0	0	0	0	0	0
hsa-miR-518b	0	0	0	148.003	0	0	0	205.756	0	108.785	0	0	0	0
hsa-miR-518d-3p	0	0	0	0	0	0	0	0	0	0	0	0	0	0
hsa-miR-518c-3p	0	0	0	0	0	0	0	0	0	0	0	0	0	0
hsa-miR-6768-3p	0	0	0	0	0	0	0	0	0	0	0	0	0	0
hsa-miR-548m	0	0	0	0	0	0	0	0	0	0	0	0	0	0
hsa-miR-6507-3p	0	0	0	0	0	0	0	0	0	0	0	0	0	0
hsa-miR-3609	0	0	0	0	0	0	0	0	0	0	0	0	0	0
hsa-miR-519d-3p	0	0	0	0	0	0	0	0	0	0	0	0	0	0
hsa-miR-20b-5p	463.142	175.183	707.847	0	232.802	0	291.694	720.146	823.236	326.354	233.102	0	0	169.131
hsa-miR-93-5p	4322.66	6481.76	13055.9	3996.08	8474	0	6854.81	9361.89	15710.1	4786.53	7148.47	2954.42	10087.6	7610.91
hsa-miR-17-5p	154.381	0	235.949	0	46.5604	0	0	0	0	0	77.7008	0	0	0
hsa-miR-561-3p	0	0	0	0	0	0	0	0	0	0	0	0	0	0
hsa-miR-5692a	0	0	0	0	0	0	0	0	0	0	0	0	0	0
hsa-miR-1252-3p	0	0	0	0	0	0	0	0	0	0	0	0	0	0
hsa-miR-4694-3p	0	0	0	0	0	0	0	0	0	0	0	0	0	0
hsa-miR-10a-3p	0	175.183	78.6497	148.003	372.484	0	48.6157	0	68.603	0	0	0	0	338.263
hsa-miR-7-1-3p	0	0	0	0	0	0	0	0	0	0	0	0	0	0
hsa-miR-7-2-3p	0	0	0	0	0	0	0	0	0	0	0	0	0	0
hsa-miR-196a-1-3p	0	0	0	0	0	0	0	0	0	0	0	0	0	0
hsa-miR-21-3p	308.761	175.183	0	0	0	0	194.463	0	411.618	0	0	0	103.996	0
hsa-miR-6776-3p	0	0	0	0	0	0	0	0	0	0	0	0	0	0
hsa-miR-652-5p	0	0	0	0	0	0	0	0	0	0	0	0	0	0
hsa-miR-3150a-5p	0	0	0	0	0	0	0	0	0	0	0	0	0	0
hsa-miR-3150b-5p	0	0	0	0	0	0	0	0	0	0	0	0	0	0
hsa-miR-490-3p	0	0	0	0	0	0	0	0	0	0	0	0	0	0
hsa-miR-191-5p	18680	25664.3	26269	10360.2	23885.5	8390.75	19154.6	14402.9	38349.1	15229.9	13053.7	15756.9	22359.1	18266.2
hsa-miR-708-3p	154.381	0	235.949	0	139.681	0	0	0	0	0	0	0	0	507.394
hsa-miR-548b-3p	0	0	0	0	0	0	0	0	0	0	0	0	0	0
hsa-miR-7109-3p	0	0	0	0	0	0	0	0	0	0	0	0	0	0
hsa-miR-99a-3p	0	0	157.299	0	46.5604	0	0	205.756	0	0	77.7008	0	0	0
hsa-miR-99b-3p	0	0	157.299	0	46.5604	0	0	0	0	0	0	0	0	0
hsa-miR-100-3p	0	0	0	0	0	0	0	0	0	0	0	0	0	0
hsa-miR-4428	0	0	0	0	0	0	0	0	0	0	0	0	0	0
hsa-miR-12118	0	0	0	0	0	0	0	0	0	0	0	0	0	0
hsa-miR-4753-5p	0	0	0	0	0	0	0	0	0	0	0	0	0	0
hsa-miR-4475	0	0	0	0	0	0	0	0	0	0	0	0	0	0
hsa-miR-1264	0	175.183	0	0	0	0	0	0	343.015	543.923	310.803	1231.01	0	0
hsa-miR-34b-3p	0	0	0	0	0	0	0	0	0	108.785	0	0	0	338.263
hsa-miR-34a-3p	0	0	0	0	0	0	0	0	0	0	0	0	0	0
hsa-miR-5197-5p	0	0	0	0	0	0	0	0	0	0	0	0	0	0
hsa-miR-8066	0	0	0	0	0	0	0	0	0	0	0	0	0	0
hsa-miR-33a-3p	0	0	0	0	0	0	0	0	0	0	0	0	0	0
hsa-miR-5571-5p	0	0	0	0	0	0	0	0	0	0	0	0	0	0
hsa-miR-32-3p	0	87.5913	0	0	0	0	340.31	0	0	0	0	0	0	0
hsa-miR-624-3p	0	0	0	0	0	0	0	0	0	0	0	0	0	0
hsa-miR-4731-3p	0	0	0	0	0	0	0	0	0	0	0	0	0	0
hsa-miR-8485	0	0	157.299	0	0	0	0	0	68.603	0	0	0	0	0
hsa-miR-603	0	0	0	0	0	0	0	0	0	0	0	0	0	0
hsa-miR-6768-5p	0	0	0	0	0	0	0	0	0	0	0	0	0	0
hsa-miR-4789-3p	0	0	0	0	0	0	0	0	0	0	0	0	0	0
hsa-miR-3120-3p	0	0	0	0	0	0	0	0	0	0	0	0	0	0
hsa-miR-4700-3p	0	0	0	0	0	0	0	0	0	0	0	0	0	0
hsa-miR-4438	0	0	0	0	0	0	0	0	0	0	0	0	0	0
hsa-miR-5580-3p	0	0	0	0	0	0	0	0	0	0	0	0	0	0
hsa-miR-942-3p	0	0	0	0	0	0	0	0	0	0	0	0	0	0
hsa-miR-323a-3p	0	0	0	740.016	279.363	0	0	0	0	0	0	0	0	0
hsa-miR-1911-3p	0	0	0	0	0	0	0	0	0	0	0	0	0	0
hsa-miR-6753-5p	0	0	0	0	0	0	0	0	0	0	0	0	0	0
hsa-miR-7153-3p	0	0	0	0	0	0	0	0	0	0	0	0	0	0
hsa-miR-1295b-5p	0	0	0	0	0	0	0	0	0	0	0	0	0	0
hsa-miR-4640-3p	0	0	0	0	0	0	0	0	0	0	0	0	0	0
hsa-miR-941	0	0	314.599	0	139.681	0	48.6157	0	274.412	0	0	0	0	169.131
hsa-miR-99b-5p	4940.18	5080.3	2674.09	3256.07	2374.58	3915.68	7827.12	2674.83	2332.5	6200.73	4195.84	3446.82	3847.84	5581.34
hsa-miR-6510-3p	0	0	0	0	0	0	0	0	0	0	0	0	0	0
hsa-miR-4655-5p	0	0	0	0	0	0	0	0	0	0	0	0	0	0
hsa-miR-6800-3p	0	0	0	0	0	0	0	0	0	0	0	0	0	0
hsa-miR-3200-3p	0	0	0	0	0	0	0	0	0	0	0	0	0	0
hsa-miR-6782-3p	0	0	0	0	0	0	0	0	0	0	0	0	0	0
hsa-miR-574-3p	154.381	87.5913	0	0	93.1209	0	97.2314	0	0	543.923	233.102	0	0	169.131
hsa-miR-4445-3p	0	0	0	0	0	0	0	0	0	0	0	0	0	0
hsa-miR-28-3p	771.903	1401.46	707.847	592.012	605.286	0	1312.62	720.146	1646.47	217.569	1398.61	738.604	727.97	0
hsa-miR-512-5p	0	0	0	0	0	0	0	0	0	0	0	0	0	0
hsa-miR-4418	0	0	0	0	0	0	0	0	0	0	0	0	0	0
hsa-miR-6807-3p	0	0	0	0	0	0	0	0	0	0	0	0	0	0
hsa-miR-892b	0	0	0	0	0	0	0	0	0	0	0	0	0	0
hsa-miR-1183	0	0	0	0	0	0	0	0	0	0	0	0	0	0
hsa-miR-4318	0	0	0	0	0	0	0	0	0	0	0	0	0	0
hsa-miR-892a	0	0	0	0	0	0	0	0	0	0	0	0	0	0
hsa-miR-4676-3p	0	0	0	0	0	0	0	0	0	0	0	0	0	0
hsa-miR-892c-3p	0	0	0	0	0	0	0	0	0	0	0	0	0	0
hsa-miR-374c-3p	0	0	0	0	0	0	0	0	0	0	0	0	0	0
hsa-miR-4773	0	0	0	0	0	0	0	0	0	0	0	0	0	0
hsa-miR-3154	0	0	0	0	0	0	0	0	0	0	0	0	0	0
hsa-miR-3123	0	0	0	0	0	0	0	0	0	0	0	0	0	0
hsa-miR-6873-5p	0	0	0	0	0	0	0	0	0	0	0	0	0	0
hsa-miR-5586-3p	0	0	0	0	0	0	0	0	0	0	0	0	0	0
hsa-miR-5694	0	0	0	0	0	0	0	0	0	0	0	0	0	0
hsa-miR-6871-3p	0	0	0	0	0	0	0	0	0	0	0	0	0	0
hsa-miR-424-5p	0	613.139	471.898	888.019	651.846	0	0	617.268	343.015	0	155.402	0	623.975	0
hsa-miR-497-5p	0	0	157.299	1184.02	512.165	1398.46	437.541	205.756	0	0	0	0	207.992	338.263
hsa-miR-6165	0	0	0	0	0	0	0	0	0	0	0	0	0	0
hsa-miR-6510-5p	0	0	0	0	0	0	0	0	0	0	0	0	0	0
hsa-miR-4274	0	0	0	0	0	0	0	0	0	0	0	0	0	0
hsa-miR-4519	0	0	0	0	0	0	0	0	0	0	0	0	0	0
hsa-miR-449b-3p	0	0	0	0	0	0	0	0	0	0	0	0	0	0
hsa-miR-6858-3p	0	0	0	0	0	0	0	0	0	0	0	0	0	0
hsa-miR-4323	0	0	0	0	0	0	0	0	0	0	0	0	0	0
hsa-miR-3940-3p	0	0	0	0	0	0	0	0	0	0	0	0	0	0
hsa-miR-4687-5p	0	0	0	0	0	0	0	0	0	0	0	0	0	0
hsa-miR-6746-3p	0	0	0	0	0	0	0	0	0	0	0	0	0	0
hsa-miR-6877-3p	0	0	0	0	0	0	0	0	0	0	0	0	0	0
hsa-miR-4293	0	0	0	0	0	0	0	0	0	0	0	0	0	0
hsa-miR-7846-3p	0	0	0	0	0	0	0	0	0	0	0	0	0	0
hsa-miR-6876-5p	0	0	0	0	0	0	0	0	0	0	0	0	0	0
hsa-miR-4476	0	0	0	0	0	0	0	0	0	0	0	0	0	0
hsa-miR-8083	0	0	0	0	0	0	0	0	0	0	0	0	0	0
hsa-miR-4695-5p	0	0	0	0	0	0	0	0	0	0	0	0	0	0
hsa-miR-4433b-3p	0	0	0	0	0	0	0	0	0	0	0	0	0	0
hsa-miR-4661-3p	0	0	0	0	0	0	0	0	0	0	0	0	0	0
hsa-miR-10524-5p	0	0	0	0	0	0	0	0	0	0	0	0	0	0
hsa-miR-1265	0	0	0	0	0	0	0	0	0	0	0	0	0	0
hsa-miR-3622a-5p	0	0	0	0	0	0	0	0	0	0	0	0	0	0
hsa-miR-6511a-5p	0	0	0	0	0	0	0	0	0	0	0	0	0	0
hsa-miR-6808-5p	0	0	0	0	0	0	0	0	0	0	0	0	0	0
hsa-miR-6893-5p	0	0	0	0	0	0	0	0	0	0	0	0	0	0
hsa-miR-2682-5p	0	0	0	0	0	0	0	0	0	0	0	0	0	0
hsa-miR-15a-3p	0	0	0	0	0	0	0	0	0	0	0	0	0	0
hsa-miR-3186-5p	0	0	0	0	0	0	0	0	0	0	0	0	0	0
hsa-miR-5584-5p	0	0	0	0	0	0	0	0	0	0	0	0	0	0
hsa-miR-6750-5p	0	0	0	0	0	0	0	0	0	0	0	0	0	0
hsa-miR-6822-5p	0	0	0	0	0	0	0	0	0	0	0	0	0	0
hsa-miR-6760-5p	0	0	0	0	0	0	0	0	0	0	0	0	0	0
hsa-miR-4756-5p	0	0	0	0	0	0	0	0	0	0	0	0	0	0
hsa-miR-1321	0	0	0	0	46.5604	0	0	0	0	0	0	0	0	0
hsa-miR-6735-5p	0	0	0	0	0	0	0	0	0	0	0	0	0	0
hsa-miR-4436b-3p	0	0	0	0	0	0	0	0	0	0	0	0	0	0
hsa-miR-6879-5p	0	0	0	0	0	0	0	0	0	0	0	0	0	0
hsa-miR-6895-5p	0	0	0	0	0	0	0	0	0	0	0	0	0	0
hsa-miR-7160-3p	0	0	0	0	0	0	0	0	0	0	0	0	0	0
hsa-miR-4512	0	0	0	0	0	0	0	0	0	0	0	0	0	0
hsa-miR-5088-5p	0	0	0	0	0	0	0	0	0	0	0	0	0	0
hsa-miR-4446-3p	0	0	0	0	0	0	0	0	0	0	0	0	0	0
hsa-miR-6813-5p	0	0	0	0	0	0	0	0	0	0	0	0	0	0
hsa-miR-6794-5p	0	0	0	0	0	0	0	0	0	0	0	0	0	0
hsa-miR-1178-5p	0	0	0	0	0	0	0	0	0	0	0	0	0	0
hsa-miR-3927-3p	0	0	0	0	0	0	0	0	0	0	0	0	0	0
hsa-miR-370-5p	0	0	0	0	0	0	0	0	0	0	0	0	0	0
hsa-miR-431-3p	0	0	78.6497	0	0	0	0	102.878	0	0	0	0	0	0
hsa-miR-12114	0	0	0	0	0	0	0	0	0	0	0	0	0	0
hsa-miR-802	0	0	0	0	0	0	0	0	0	0	0	0	0	0
hsa-miR-8079	0	0	0	0	0	0	0	0	0	0	0	0	0	0
hsa-miR-8062	0	0	0	0	0	0	0	0	0	0	0	0	0	0
hsa-miR-3666	0	0	0	0	0	0	0	0	0	0	0	0	0	0
hsa-miR-301a-3p	0	0	0	0	46.5604	0	0	0	0	0	77.7008	0	0	0
hsa-miR-301b-3p	0	0	0	0	0	0	0	0	0	0	0	0	0	0
hsa-miR-130b-3p	463.142	437.957	393.249	0	512.165	0	437.541	617.268	548.824	108.785	0	0	831.966	0
hsa-miR-130a-3p	2315.71	3678.84	2123.54	4736.1	2700.51	2237.53	1652.93	2263.31	1372.06	3698.68	2641.83	1969.61	2911.88	2367.84
hsa-miR-4295	0	0	0	0	0	0	0	0	0	0	0	0	0	0
hsa-miR-33b-3p	0	0	0	0	0	0	0	0	0	0	0	0	0	0
hsa-miR-3677-5p	0	0	0	0	0	0	0	0	0	0	0	0	0	0
hsa-miR-140-5p	0	87.5913	78.6497	0	0	0	0	0	0	0	233.102	984.805	0	0
hsa-miR-4255	0	0	0	0	0	0	0	0	0	0	0	0	0	0
hsa-miR-101-5p	0	0	0	0	0	0	0	0	0	0	0	0	0	0
hsa-miR-5000-5p	0	0	0	0	0	0	0	0	0	0	0	0	0	0
hsa-miR-6874-3p	0	0	0	0	0	0	0	0	0	0	0	0	0	0
hsa-miR-4259	1080.66	175.183	157.299	0	93.1209	2517.22	48.6157	411.512	0	108.785	388.504	246.201	207.992	507.394
hsa-miR-142-5p	4168.28	1839.42	6606.58	1924.04	4609.48	1678.15	2382.17	514.39	2812.72	979.062	777.008	2708.21	6031.75	2029.58
hsa-miR-4666a-3p	0	0	0	0	0	0	0	0	0	0	0	0	0	0
hsa-miR-10397-3p	0	0	0	0	0	0	0	0	0	0	0	0	0	0
hsa-miR-3651	0	0	0	0	0	0	0	0	0	0	0	0	0	0
hsa-miR-2115-3p	0	0	0	0	0	0	0	0	0	0	0	0	0	0
hsa-miR-3617-3p	0	0	0	0	0	0	0	0	0	0	0	0	0	0
hsa-miR-217-3p	0	0	0	0	0	0	0	0	0	0	0	0	0	0
hsa-miR-136-3p	0	0	0	0	139.681	0	48.6157	0	0	0	0	0	0	0
hsa-miR-188-5p	0	0	0	0	0	0	0	0	0	0	0	0	0	0
hsa-miR-4800-3p	0	0	0	0	0	0	0	0	0	0	0	0	0	0
hsa-miR-3675-3p	0	0	0	0	0	0	0	0	0	0	0	0	0	0
hsa-miR-3126-3p	0	0	0	0	0	0	0	0	0	0	0	0	0	0
hsa-miR-1298-3p	0	0	0	0	0	0	0	205.756	0	0	0	0	0	0
hsa-miR-200a-5p	0	0	0	0	93.1209	0	0	0	0	0	0	0	0	0
hsa-miR-200b-5p	0	0	0	0	0	0	0	0	0	0	0	0	0	0
hsa-miR-141-5p	0	0	0	0	0	0	0	0	0	0	0	0	0	0
hsa-miR-4757-3p	0	0	0	0	0	0	0	0	0	0	0	0	0	0
hsa-miR-532-5p	0	1051.1	0	148.003	325.923	0	534.772	205.756	617.427	326.354	155.402	738.604	415.983	169.131
hsa-miR-3146	0	0	0	0	0	0	0	0	0	0	0	0	0	0
hsa-miR-4728-3p	0	0	0	0	0	0	0	0	0	0	0	0	0	0
hsa-miR-6871-5p	0	0	0	0	0	0	0	0	0	0	0	0	0	0
hsa-miR-6890-5p	0	0	0	0	0	0	0	0	0	0	0	0	0	0
hsa-miR-218-2-3p	0	0	0	0	0	0	0	0	0	0	0	0	0	0
hsa-miR-6504-3p	0	0	0	0	0	0	0	0	0	0	0	0	0	0
hsa-miR-126-5p	1698.19	963.504	11718.8	3848.08	5726.93	1678.15	1993.24	1543.17	4390.59	1414.2	1864.82	2462.01	3015.88	4059.15
hsa-miR-4272	0	0	0	0	0	0	0	0	0	0	0	0	0	0
hsa-miR-25-3p	463.142	875.913	550.548	296.006	558.725	0	243.078	0	1646.47	217.569	233.102	0	415.983	0
hsa-miR-548o-3p	0	0	0	0	0	0	0	0	0	0	0	0	0	0
hsa-miR-6715a-3p	0	0	0	0	0	0	0	0	0	0	0	0	0	0
hsa-miR-4762-5p	0	0	0	0	0	0	0	0	0	0	0	0	0	0
hsa-miR-4714-3p	0	0	0	0	0	0	0	0	0	0	0	0	0	0
hsa-miR-6830-5p	0	0	0	0	0	0	0	0	0	0	0	0	0	0
hsa-miR-16-2-3p	0	0	0	0	0	0	0	0	0	0	0	0	0	0
hsa-miR-195-3p	0	0	0	0	0	0	0	0	0	0	0	0	0	0
hsa-miR-4275	0	0	0	0	0	0	0	0	0	0	0	0	0	0
hsa-miR-4733-3p	0	0	0	0	0	0	0	0	0	0	0	0	0	0
hsa-miR-181d-3p	0	0	0	0	0	0	0	0	0	0	0	0	0	0
hsa-miR-1306-5p	0	0	235.949	0	0	0	145.847	0	411.618	0	233.102	0	0	0
hsa-miR-6767-3p	0	0	0	0	0	0	0	0	0	0	0	0	0	0
hsa-miR-6890-3p	0	0	0	0	0	0	0	0	0	0	0	0	0	0
hsa-miR-3614-5p	0	0	0	0	93.1209	0	0	0	0	0	0	0	0	0
hsa-miR-1324	0	0	0	0	0	0	0	0	0	0	0	0	0	0
hsa-miR-4494	0	0	0	0	0	0	0	0	0	0	0	0	0	0
hsa-miR-4756-3p	0	0	0	0	0	0	0	0	0	0	0	0	0	0
hsa-miR-6501-3p	0	87.5913	0	0	0	0	0	0	0	0	0	0	0	0
hsa-miR-4257	0	0	0	0	0	0	0	0	0	0	0	0	0	0
hsa-miR-4691-3p	0	0	0	0	0	0	0	0	0	0	0	0	0	0
hsa-miR-4768-3p	0	0	0	0	0	0	0	0	0	0	0	0	0	0
hsa-miR-3155b	0	0	0	0	0	0	0	0	0	0	0	0	0	0
hsa-miR-3155a	0	0	0	0	0	0	0	0	0	0	0	0	0	0
hsa-miR-6754-5p	0	0	0	0	0	0	0	0	0	0	0	0	0	0
hsa-miR-6798-5p	0	0	0	0	0	0	0	0	0	0	0	0	0	0
hsa-miR-16-1-3p	0	0	0	0	0	0	0	0	0	0	0	0	0	0
hsa-miR-1910-5p	0	0	0	0	0	0	0	0	0	0	0	0	0	0
hsa-miR-5190	0	0	0	0	0	0	0	0	0	0	0	0	0	0
hsa-miR-194-3p	0	0	0	0	0	0	0	0	0	0	0	0	0	0
hsa-miR-4302	0	0	0	0	0	0	0	0	0	0	0	0	0	0
hsa-miR-935	0	0	0	0	0	0	0	0	0	0	0	0	0	0
hsa-miR-4328	0	0	0	0	0	0	0	0	0	0	0	0	0	0
hsa-miR-8060	0	0	0	0	0	0	0	0	0	0	0	0	0	0
hsa-miR-490-5p	0	0	0	0	0	0	0	0	0	0	0	0	0	0
hsa-miR-10226	0	0	0	0	0	0	0	0	0	0	0	0	0	0
hsa-miR-323b-3p	0	0	78.6497	296.006	0	0	0	0	0	0	0	0	0	0
hsa-miR-324-3p	0	0	0	0	0	0	0	0	0	0	0	0	0	0
hsa-miR-9902	0	0	0	0	0	0	0	0	0	0	0	0	0	0
hsa-miR-488-5p	0	0	0	0	0	0	0	0	0	0	0	0	0	0
hsa-miR-4530	0	0	0	0	0	0	0	0	0	0	0	0	0	0
hsa-miR-4685-5p	0	0	0	0	0	0	0	0	0	0	0	0	0	0
hsa-miR-199a-5p	0	175.183	157.299	0	139.681	0	0	514.39	274.412	0	155.402	246.201	311.987	0
hsa-miR-199b-5p	154.381	350.365	235.949	740.016	139.681	0	486.157	102.878	0	761.493	77.7008	0	519.979	0
hsa-miR-6884-3p	0	0	0	0	0	0	0	0	0	0	0	0	0	0
hsa-miR-6872-3p	0	0	0	0	0	0	0	0	0	0	0	0	0	0
hsa-miR-1224-3p	0	0	0	0	0	0	0	0	0	0	0	0	0	0
hsa-miR-1915-3p	0	0	0	0	0	0	0	0	0	0	0	0	0	0
hsa-miR-4258	0	0	0	0	0	0	0	0	0	0	0	0	0	0
hsa-miR-1247-3p	0	0	0	0	0	0	0	0	0	0	0	0	0	0
hsa-miR-4783-3p	0	0	0	0	0	0	0	0	0	0	0	0	0	0
hsa-miR-4292	0	0	0	0	0	0	0	0	0	0	0	0	0	0
hsa-miR-6791-5p	0	0	0	0	0	0	0	0	0	0	0	0	0	0
hsa-miR-6886-5p	0	0	0	0	0	0	0	0	0	0	0	0	0	0
hsa-miR-1203	0	0	0	0	0	0	0	0	0	0	0	0	0	0
hsa-miR-6850-3p	0	0	0	0	0	0	0	0	0	0	0	0	0	0
hsa-miR-6891-3p	0	0	0	0	0	0	0	0	0	0	0	0	0	0
hsa-miR-4723-3p	0	0	0	0	0	0	0	0	0	0	0	0	0	0
hsa-miR-6769b-3p	0	0	0	0	0	0	0	0	0	0	0	0	0	0
hsa-miR-4324	0	0	0	0	0	0	0	0	0	0	0	0	0	0
hsa-miR-6893-3p	0	0	0	0	0	0	0	0	0	0	0	0	0	0
hsa-miR-939-3p	0	0	0	0	0	0	0	0	0	0	0	0	0	0
hsa-miR-6852-5p	0	0	0	0	0	0	0	0	0	0	0	0	0	0
hsa-miR-1914-5p	0	0	0	0	0	0	0	0	0	0	0	0	0	0
hsa-miR-1266-3p	0	0	0	0	0	0	0	0	0	0	0	0	0	0
hsa-miR-6734-3p	0	0	0	0	0	0	0	0	0	0	0	0	0	0
hsa-miR-3189-3p	0	0	0	0	0	0	0	0	0	0	0	0	0	0
hsa-miR-106b-3p	0	0	0	0	0	0	0	0	274.412	0	0	0	0	0
hsa-miR-6078	0	0	0	0	0	0	0	0	0	0	0	0	0	0
hsa-miR-6880-3p	0	0	0	0	0	0	0	0	0	0	0	0	0	0
hsa-miR-6812-3p	0	0	0	0	0	0	0	0	0	0	0	0	0	0
hsa-miR-4315	0	0	0	0	0	0	0	0	0	0	0	0	0	0
hsa-miR-4304	0	0	0	0	0	0	0	0	0	0	0	0	0	0
hsa-miR-10392-3p	0	0	0	0	0	0	0	0	0	0	0	0	0	0
hsa-miR-1908-3p	0	0	0	0	0	0	0	0	0	0	0	0	0	0
hsa-miR-6746-5p	0	0	0	0	0	0	0	0	0	0	0	0	0	0
hsa-miR-5090	0	0	0	0	0	0	0	0	0	0	0	0	0	0
hsa-miR-4746-5p	0	0	0	0	0	0	0	0	0	0	0	0	0	0
hsa-miR-6070	0	0	0	0	0	0	0	0	0	0	0	0	0	0
hsa-miR-1181	0	0	0	0	0	0	0	0	0	0	0	0	0	0
hsa-miR-4735-5p	0	0	0	0	0	0	0	0	0	0	0	0	0	0
hsa-miR-8067	0	0	0	0	0	0	0	0	0	0	0	0	0	0
hsa-miR-4305	0	0	0	0	0	0	0	0	0	0	0	0	0	0
hsa-miR-325	0	0	0	0	0	0	0	0	0	0	0	0	0	0
hsa-miR-26a-2-3p	0	0	0	0	93.1209	0	0	0	0	0	0	0	0	0
hsa-miR-26a-1-3p	0	0	0	0	0	0	0	0	0	0	0	0	0	0
hsa-miR-372-5p	0	0	0	0	0	0	0	0	0	0	0	0	0	0
hsa-miR-6511b-3p	0	0	0	0	0	0	0	0	0	0	0	0	0	0
hsa-miR-6511a-3p	0	0	0	0	0	0	0	0	0	0	0	0	0	0
hsa-miR-6862-3p	0	0	0	0	0	0	0	0	0	0	0	0	0	0
hsa-miR-4330	0	0	0	0	0	0	0	0	0	0	0	0	0	0
hsa-miR-1266-5p	0	0	0	0	0	0	0	0	0	0	0	0	0	0
hsa-miR-519d-5p	0	0	0	0	0	0	0	0	0	0	0	0	0	0
hsa-miR-532-3p	0	0	235.949	0	0	0	0	0	0	217.569	0	0	0	0
hsa-miR-2116-3p	0	0	0	0	0	0	0	0	0	0	0	0	0	0
hsa-miR-7113-3p	0	0	0	0	0	0	0	0	0	0	0	0	0	0
hsa-miR-3605-3p	0	262.774	0	0	93.1209	0	243.078	0	0	0	233.102	0	0	0
hsa-miR-1976	0	0	0	0	0	0	0	0	0	0	0	0	0	0
hsa-miR-8088	0	0	0	0	0	0	0	0	0	0	0	0	0	0
hsa-miR-520f-5p	0	0	0	0	0	0	0	0	0	0	0	0	0	0
hsa-miR-520b-5p	0	437.957	0	0	0	0	0	0	205.809	217.569	0	0	0	0
hsa-miR-517-5p	0	0	0	0	0	0	0	0	0	0	0	0	0	0
hsa-miR-3059-3p	0	0	0	0	0	0	0	0	0	0	0	0	0	0
hsa-miR-6845-3p	0	0	0	0	0	0	0	0	0	0	0	0	0	0
hsa-miR-146a-3p	0	0	0	0	0	0	0	0	0	0	0	0	0	0
hsa-miR-326	0	0	0	0	0	0	0	0	0	0	0	0	0	0
hsa-miR-1236-3p	0	0	0	0	0	0	0	0	0	0	0	0	0	0
hsa-miR-6730-3p	0	0	0	0	0	0	0	0	0	0	0	0	0	0
hsa-miR-4750-3p	0	0	0	0	0	0	0	0	0	0	0	0	0	0
hsa-miR-4251	0	0	0	0	0	0	0	0	0	0	0	0	0	0
hsa-miR-4329	0	0	0	0	0	0	0	0	0	0	0	0	0	0
hsa-miR-1199-5p	0	0	0	0	0	0	0	0	0	0	0	0	0	0
hsa-miR-3151-3p	0	0	0	0	0	0	0	0	0	0	0	0	0	0
hsa-miR-4772-3p	0	0	0	0	0	0	0	0	0	0	0	0	0	0
hsa-miR-3158-5p	0	0	0	0	0	0	0	0	0	0	0	0	0	0
hsa-miR-1184	0	0	0	0	0	0	0	0	0	0	0	0	0	0
hsa-miR-6068	0	0	0	0	0	0	0	0	0	0	0	0	0	0
hsa-miR-4520-5p	0	0	0	0	0	0	0	0	0	0	0	0	0	0
hsa-miR-3692-5p	0	0	0	0	0	0	0	0	0	0	0	0	0	0
hsa-miR-875-3p	0	0	0	0	0	0	0	0	0	0	0	0	0	0
hsa-miR-4638-3p	0	0	0	0	0	0	0	0	0	0	0	0	0	0
hsa-miR-4720-5p	0	0	0	0	0	0	0	0	0	0	0	0	0	0
hsa-miR-3187-5p	0	0	0	0	0	0	0	0	0	0	0	0	0	0
hsa-miR-8089	0	0	0	0	0	0	0	0	0	0	0	0	0	0
hsa-miR-4456	0	0	0	0	0	0	0	0	0	0	0	0	0	0
hsa-miR-3120-5p	0	0	0	0	0	0	0	0	0	0	0	0	0	0
hsa-miR-6529-3p	0	0	0	0	0	0	0	0	0	0	0	0	0	0
hsa-miR-5008-3p	0	0	0	0	0	0	0	0	0	0	0	0	0	0
hsa-miR-134-3p	0	0	0	0	0	0	0	0	0	0	0	0	0	0
hsa-miR-26b-3p	0	0	0	0	0	0	0	0	0	0	0	0	0	0
hsa-miR-1267	0	0	0	0	0	0	0	0	0	0	0	0	0	0
hsa-miR-6837-3p	0	0	0	0	0	0	0	0	0	0	0	0	0	0
hsa-miR-570-3p	0	0	0	0	0	0	0	0	0	0	0	0	0	0
hsa-miR-15b-3p	0	0	0	0	0	0	0	0	0	0	0	0	0	0
hsa-miR-6790-3p	0	0	0	0	0	0	0	0	0	0	0	0	0	0
hsa-miR-2114-3p	0	0	0	0	0	0	0	0	0	0	0	0	0	0
hsa-miR-3616-3p	0	0	0	0	0	0	0	0	0	0	0	0	0	0
hsa-miR-6738-5p	0	0	0	0	0	0	0	0	0	0	0	0	0	0
hsa-miR-6804-3p	0	0	0	0	0	0	0	0	0	0	0	0	0	0
hsa-miR-3166	0	0	0	0	0	0	0	0	0	0	0	0	0	0
hsa-miR-6836-5p	0	0	0	0	0	0	0	0	0	0	0	0	0	0
hsa-miR-1909-3p	0	0	0	0	0	0	0	0	0	0	0	0	0	0
hsa-miR-324-5p	0	350.365	0	296.006	232.802	0	291.694	0	274.412	217.569	233.102	0	0	0
hsa-miR-4749-3p	0	0	0	0	0	0	0	0	0	0	0	0	0	0
hsa-miR-6869-3p	0	0	0	0	0	0	0	0	0	0	0	0	0	0
hsa-miR-2682-3p	0	0	0	0	0	0	0	0	0	0	0	0	0	0
hsa-miR-4763-5p	0	0	0	0	0	0	0	0	0	0	0	0	0	0
hsa-miR-3195	0	0	0	0	46.5604	0	0	102.878	0	0	0	0	0	0
hsa-miR-6720-3p	0	0	0	0	0	0	0	0	0	0	0	0	0	0
hsa-miR-4479	0	0	0	0	0	0	0	0	0	0	0	0	0	0
hsa-miR-4767	0	0	0	0	0	0	0	0	0	0	0	0	0	0
hsa-miR-3621	0	0	0	0	0	0	0	0	0	0	0	0	0	0
hsa-miR-1301-5p	0	0	0	0	0	0	0	0	0	0	0	0	0	0
hsa-miR-9851-5p	0	0	0	0	0	0	0	0	0	0	0	0	0	0
hsa-miR-1251-3p	0	0	0	0	0	0	0	0	0	0	0	0	0	0
hsa-miR-1255b-5p	0	0	0	0	0	0	0	0	0	0	0	0	0	0
hsa-miR-196a-3p	0	0	0	0	0	0	0	0	0	0	0	0	0	0
hsa-miR-874-5p	0	0	0	0	0	0	0	0	0	0	0	0	0	0
hsa-miR-1538	0	0	0	0	0	0	0	0	0	0	0	0	0	0
hsa-miR-6789-3p	0	0	0	0	0	0	0	0	0	0	0	0	0	0
hsa-miR-4634	0	0	0	0	0	0	0	0	0	0	0	0	0	0
hsa-miR-10400-5p	0	0	0	0	46.5604	0	0	0	0	108.785	0	0	0	0
hsa-miR-1908-5p	0	87.5913	235.949	0	186.242	0	0	205.756	0	0	0	0	0	0
hsa-miR-10396b-5p	0	0	0	0	0	0	0	0	0	0	0	0	0	0
hsa-miR-760	0	0	157.299	0	139.681	0	48.6157	0	0	0	0	0	0	0
hsa-miR-3652	0	0	0	0	0	0	0	0	0	0	0	0	0	0
hsa-miR-8052	0	0	0	0	0	0	0	0	0	0	0	0	0	0
hsa-miR-6726-5p	0	0	0	0	0	0	0	0	0	0	0	0	0	0
hsa-miR-6862-5p	0	0	0	0	0	0	0	0	0	0	0	0	0	0
hsa-miR-6781-5p	0	0	0	0	0	0	0	0	0	0	0	0	0	0
hsa-miR-9899	0	0	0	0	0	0	0	0	0	0	0	0	0	0
hsa-miR-1268a	0	175.183	157.299	148.003	186.242	0	194.463	0	617.427	217.569	0	984.805	311.987	169.131
hsa-miR-1268b	0	0	0	0	0	0	0	102.878	0	0	0	0	0	0
hsa-miR-4741	0	0	0	0	0	0	0	0	0	0	0	0	0	0
hsa-miR-3175	0	0	0	0	0	0	0	0	0	0	0	0	0	0
hsa-miR-486-3p	0	0	0	0	0	0	0	102.878	411.618	0	0	0	0	0
hsa-miR-6845-5p	0	0	0	0	0	0	0	0	0	0	0	0	0	0
hsa-miR-6762-5p	0	0	0	0	0	0	0	0	0	0	0	0	0	0
hsa-miR-128-1-5p	0	0	0	0	0	0	0	0	0	0	0	0	0	0
hsa-miR-3196	0	0	0	0	0	0	0	0	0	0	0	0	0	0
hsa-miR-1237-5p	0	0	0	0	0	279.692	0	0	0	0	0	0	0	0
hsa-miR-7704	0	0	0	0	93.1209	0	0	205.756	205.809	0	0	0	207.992	169.131
hsa-miR-4651	0	0	0	0	0	0	0	0	0	0	0	0	0	0
hsa-miR-193b-5p	154.381	262.774	550.548	0	279.363	0	97.2314	308.634	1372.06	0	0	0	0	0
hsa-miR-197-5p	0	0	0	0	93.1209	0	0	0	0	0	0	0	0	0
hsa-miR-363-5p	0	0	0	0	0	0	0	0	0	0	0	0	0	0
hsa-miR-6766-5p	0	0	0	0	0	0	0	0	0	0	0	0	0	0
hsa-miR-12130	0	0	0	0	0	0	0	0	0	0	0	0	0	0
hsa-miR-9901	0	0	0	0	0	0	0	0	0	0	0	0	0	0
hsa-miR-8071	0	0	0	0	0	0	0	0	0	0	0	0	0	0
hsa-miR-505-3p	0	0	0	148.003	0	0	0	0	0	0	0	0	0	0
hsa-miR-4433a-5p	0	0	0	0	0	0	0	0	0	0	0	0	0	0
hsa-miR-4449	0	0	0	0	0	0	0	0	0	0	0	0	0	0
hsa-miR-200c-5p	0	0	0	0	0	0	0	0	0	0	0	0	0	0
hsa-miR-1227-3p	0	0	0	0	0	0	0	411.512	0	0	0	0	0	0
hsa-miR-7847-3p	0	0	0	0	0	0	0	0	0	0	0	0	0	0
hsa-miR-376b-5p	0	0	0	0	0	0	0	0	0	0	0	0	0	0
hsa-miR-8056	0	0	0	0	0	0	0	0	0	0	0	0	0	0
hsa-miR-223-5p	0	0	707.847	888.019	931.209	0	291.694	205.756	754.633	0	155.402	0	1455.94	0
hsa-miR-4711-3p	0	0	0	0	0	0	0	0	0	0	0	0	0	0
hsa-miR-10401-5p	0	0	0	0	0	0	0	2160.44	0	0	77.7008	0	0	0
hsa-miR-124-5p	0	0	0	0	0	0	0	0	0	0	0	0	0	0
hsa-miR-633	0	0	0	0	0	0	0	0	0	0	0	0	0	0
hsa-miR-524-5p	0	0	0	0	0	0	0	0	0	0	0	0	207.992	0
hsa-miR-520d-5p	0	0	0	0	0	0	0	0	0	0	0	0	0	0
hsa-miR-7151-3p	0	0	0	0	0	0	0	0	0	0	0	0	0	0
hsa-miR-6798-3p	0	0	0	0	0	0	0	0	0	0	0	0	0	0
hsa-miR-7848-3p	0	0	0	0	0	0	0	0	0	0	0	0	0	0
hsa-miR-3682-5p	0	0	0	0	0	0	0	0	0	0	0	0	0	0
hsa-miR-151a-3p	463.142	1226.28	865.147	2072.04	698.407	0	1020.93	1028.78	891.839	979.062	854.709	984.805	727.97	1183.92
hsa-miR-585-5p	0	0	0	0	0	0	0	0	0	0	0	0	0	0
hsa-miR-4266	0	0	0	0	0	0	0	0	0	0	0	0	0	0
hsa-miR-4278	0	0	0	0	0	0	0	0	0	0	0	0	0	0
hsa-miR-331-5p	0	0	0	0	0	0	0	0	0	0	0	0	0	0
hsa-miR-6802-5p	0	0	0	0	0	0	0	0	0	0	0	0	0	0
hsa-miR-921	0	0	0	0	0	0	0	0	0	0	0	0	0	0
hsa-miR-4473	0	0	0	0	0	0	0	0	0	0	0	0	0	0
hsa-let-7b-3p	0	0	157.299	0	139.681	0	0	0	0	0	0	0	0	0
hsa-miR-98-3p	0	0	0	0	0	0	0	0	0	0	0	0	0	0
hsa-let-7a-3p	0	0	0	0	0	0	0	0	0	0	0	0	0	0
hsa-let-7f-1-3p	0	0	0	0	0	0	0	0	0	0	0	0	0	0
hsa-let-7f-2-3p	0	0	0	0	0	0	0	0	0	0	0	0	0	0
hsa-let-7d-3p	0	0	0	0	0	0	145.847	0	0	0	0	0	0	0
hsa-let-7e-3p	0	0	0	0	0	0	48.6157	0	0	0	0	0	0	0
hsa-miR-190a-3p	0	0	0	0	0	0	0	0	0	0	0	0	0	0
hsa-miR-8074	0	0	0	0	0	0	0	0	0	0	0	0	0	0
hsa-miR-4477a	0	0	0	0	0	0	0	0	0	0	0	0	0	0
hsa-miR-6715b-3p	0	0	0	0	0	0	0	0	0	0	0	0	0	0
hsa-miR-520e-5p	0	0	0	0	0	0	0	0	0	0	0	0	0	0
hsa-miR-4465	0	0	0	0	0	0	0	0	0	0	0	0	0	0
hsa-miR-6794-3p	0	0	0	0	0	0	0	0	0	0	0	0	0	0
hsa-miR-181b-3p	0	0	0	0	0	0	0	0	0	0	0	0	0	0
hsa-miR-181b-2-3p	0	0	0	0	0	0	0	0	0	0	0	0	0	0
hsa-miR-222-5p	771.903	262.774	78.6497	0	465.604	0	48.6157	205.756	411.618	326.354	155.402	0	103.996	338.263
hsa-miR-4276	0	0	0	0	0	0	0	0	0	0	0	0	0	0
hsa-miR-452-3p	0	0	0	0	0	0	0	0	0	0	0	0	0	0
hsa-miR-1912-5p	463.142	0	0	148.003	0	0	0	0	0	0	0	0	0	169.131
hsa-miR-5696	0	0	0	0	0	0	0	0	0	0	0	0	0	0
hsa-miR-520a-5p	0	0	0	0	0	0	0	0	0	0	0	0	0	0
hsa-miR-525-5p	0	0	0	0	0	0	0	0	0	0	0	0	0	0
hsa-miR-188-3p	0	0	0	0	0	0	0	0	0	0	0	0	0	0
hsa-miR-3156-3p	0	0	0	0	0	0	0	0	0	0	0	0	0	0
hsa-miR-6763-3p	0	0	0	0	0	0	0	0	0	0	0	0	0	0
hsa-miR-6826-3p	0	0	0	0	0	0	0	0	0	0	0	0	0	0
hsa-miR-4497	0	0	0	0	46.5604	0	145.847	0	0	0	233.102	0	0	338.263
hsa-miR-1468-5p	0	0	0	0	0	0	0	0	0	0	0	0	0	0
hsa-miR-155-3p	0	0	0	0	0	0	0	0	0	0	0	0	0	0
hsa-miR-337-3p	0	0	0	0	0	0	0	0	0	0	0	0	0	0
hsa-miR-6792-3p	0	0	0	0	0	0	0	0	0	0	0	0	0	0
hsa-miR-6749-3p	0	0	0	0	0	0	0	0	0	0	0	0	0	0
hsa-miR-6780a-3p	0	0	0	0	0	0	0	0	0	0	0	0	0	0
hsa-miR-378a-5p	0	0	0	0	0	0	0	0	0	0	0	0	0	0
hsa-miR-1200	0	0	0	0	0	0	0	0	0	0	0	0	0	0
hsa-miR-1343-3p	0	0	0	0	0	0	0	0	0	0	0	0	0	0
hsa-miR-4444	0	0	0	0	0	0	0	0	0	0	0	0	0	0
hsa-miR-6726-3p	0	0	0	0	0	0	0	0	0	0	0	0	0	0
hsa-miR-4665-3p	0	0	0	0	0	0	0	0	0	0	0	0	0	0
hsa-miR-1469	0	0	0	0	0	0	0	0	0	0	0	0	0	0
hsa-miR-6771-5p	0	0	0	0	0	0	0	0	0	0	0	0	0	0
hsa-miR-4750-5p	0	0	0	0	0	0	0	0	0	0	0	0	0	0
hsa-miR-6727-5p	0	0	0	0	0	0	0	0	0	0	0	0	0	0
hsa-miR-3677-3p	0	0	0	0	0	0	0	0	0	0	0	0	0	0
hsa-miR-518f-5p	0	0	0	0	0	0	0	0	0	0	0	0	0	0
hsa-miR-526a-5p	0	0	0	0	0	0	0	0	0	0	0	0	0	0
hsa-miR-519c-5p	0	0	0	0	0	0	0	0	0	326.354	0	0	0	0
hsa-miR-1287-3p	0	0	0	0	0	0	0	0	0	0	0	0	0	0
hsa-miR-1229-3p	0	0	0	0	0	0	0	0	0	0	0	0	0	0
hsa-miR-6867-3p	0	0	0	0	0	0	0	0	0	0	0	0	0	0
hsa-miR-4279	0	0	0	0	0	0	0	0	0	0	0	0	0	0
hsa-miR-10399-3p	0	0	0	0	0	0	0	0	0	0	0	0	0	0
hsa-miR-4684-5p	0	0	0	0	0	0	0	0	0	0	0	0	0	0
hsa-miR-3191-5p	0	0	0	0	0	0	0	0	0	0	0	0	0	0
hsa-miR-3192-3p	0	0	0	0	0	0	0	0	0	0	0	0	0	0
hsa-miR-4314	0	0	0	0	0	0	0	0	0	0	0	0	0	0
hsa-miR-526b-5p	0	0	0	0	0	0	0	0	0	108.785	0	0	0	0
hsa-miR-7158-3p	0	0	0	0	0	0	0	0	0	0	0	0	0	0
hsa-miR-127-5p	0	0	0	0	0	0	0	0	0	0	0	0	0	0
hsa-miR-573	0	0	0	0	0	0	0	0	0	0	0	0	0	0
hsa-miR-5585-3p	0	0	0	0	0	0	48.6157	0	0	0	0	0	0	0
hsa-miR-192-5p	0	0	0	0	0	0	0	0	0	0	0	0	0	0
hsa-miR-3136-5p	0	0	0	0	0	0	0	0	0	0	0	0	0	0
hsa-miR-943	0	0	0	0	0	0	0	0	0	0	0	0	0	0
hsa-miR-3161	0	0	0	0	0	0	0	0	0	0	0	0	0	0
hsa-miR-518a-5p	0	0	0	0	0	0	0	0	0	0	0	0	0	0
hsa-miR-106a-3p	0	0	0	0	0	0	0	0	0	0	0	0	0	0
hsa-miR-1273h-3p	0	0	0	0	0	0	0	0	0	0	0	0	0	0
hsa-miR-3678-3p	0	0	0	0	0	0	0	0	0	0	0	0	0	0
hsa-miR-7156-3p	0	0	0	0	0	0	0	0	0	0	0	0	0	0
hsa-miR-6511b-5p	0	0	0	0	0	0	0	0	0	0	0	0	0	0
hsa-miR-192-3p	0	0	0	0	0	0	0	0	0	0	0	0	0	0
hsa-miR-12121	0	0	0	0	0	0	0	0	0	0	0	0	0	0
hsa-miR-3972	0	0	0	0	0	0	0	0	0	0	0	0	0	0
hsa-miR-4659a-5p	0	0	0	0	0	0	0	0	0	0	0	0	0	0
hsa-miR-3157-3p	0	0	0	0	0	0	0	0	0	0	0	0	0	0
hsa-miR-874-3p	0	0	0	0	0	0	243.078	0	0	0	0	0	0	0
hsa-miR-6514-3p	0	0	0	0	0	0	0	0	0	0	0	0	0	0
hsa-let-7i-3p	0	0	0	0	0	0	0	0	0	0	0	0	0	0
hsa-miR-1269b	0	0	0	0	0	0	0	0	0	0	0	0	0	0
hsa-miR-1269a	0	0	0	0	0	0	0	0	0	0	0	0	0	0
hsa-miR-8058	0	0	0	0	0	0	0	0	0	0	0	0	0	0
hsa-miR-1270	0	0	0	0	0	0	0	0	205.809	0	0	0	0	0
hsa-miR-4309	0	0	0	0	0	0	0	0	0	0	0	0	0	0
hsa-miR-432-3p	0	0	0	0	0	0	0	0	0	0	0	0	0	0
hsa-miR-7150	0	0	0	0	0	0	0	0	0	0	0	0	0	0
hsa-miR-328-3p	0	87.5913	0	0	0	1118.77	0	0	0	0	0	0	0	0
hsa-miR-6878-3p	0	0	0	0	0	0	0	0	0	0	0	0	0	0
hsa-miR-4730	0	0	0	0	0	0	0	0	0	0	0	0	0	0
hsa-miR-6770-3p	0	0	0	0	0	0	0	0	0	0	0	0	0	0
hsa-miR-4298	0	0	0	0	0	0	0	0	0	0	0	0	0	0
hsa-miR-6788-5p	0	0	0	0	0	0	0	0	0	0	0	0	0	0
hsa-miR-30c-2-3p	154.381	788.322	0	0	0	0	97.2314	0	0	326.354	388.504	0	207.992	0
hsa-miR-30c-1-3p	0	87.5913	0	0	93.1209	839.075	0	0	343.015	435.139	77.7008	0	415.983	0
hsa-miR-6779-5p	0	0	0	0	0	0	0	0	0	0	0	0	0	0
hsa-miR-1273h-5p	0	0	0	0	0	0	0	0	0	0	0	0	0	0
hsa-miR-30b-3p	0	0	157.299	296.006	232.802	0	145.847	102.878	480.221	0	0	0	0	0
hsa-miR-3689a-3p	0	0	0	0	0	0	0	0	0	0	0	0	0	0
hsa-miR-3689b-3p	0	0	0	0	0	0	0	0	0	0	0	0	0	0
hsa-miR-769-3p	0	0	0	0	0	0	0	0	0	0	0	0	0	0
hsa-miR-6724-5p	0	0	0	0	0	1118.77	0	0	0	0	0	0	0	0
hsa-miR-10400-3p	0	0	0	0	0	0	0	0	0	0	0	0	0	0
hsa-miR-4674	0	0	0	0	0	0	0	0	0	0	0	0	0	0
hsa-miR-3150a-3p	0	0	0	0	0	0	0	0	0	0	0	0	0	0
hsa-miR-6763-5p	0	0	0	0	0	0	0	0	0	0	0	0	0	0
hsa-miR-4665-5p	0	0	0	0	0	0	0	0	0	0	0	0	0	0
hsa-miR-7109-5p	0	0	0	0	0	0	0	0	0	0	0	0	0	0
hsa-miR-6803-5p	0	0	0	0	0	0	0	0	0	0	0	0	0	0
hsa-miR-3170	0	0	0	0	0	0	0	0	0	0	0	0	0	0
hsa-miR-6736-5p	0	0	0	0	0	0	0	0	0	0	0	0	0	0
hsa-miR-4507	0	0	0	0	0	0	0	0	0	0	0	0	0	0
hsa-miR-150-3p	0	0	0	0	0	0	0	0	0	0	0	0	0	0
hsa-miR-29b-2-5p	0	0	0	0	0	0	0	0	0	0	0	0	0	0
hsa-miR-2054	0	0	0	0	0	0	0	0	0	0	0	0	0	0
hsa-let-7c-3p	0	0	0	0	0	0	0	0	0	0	0	0	207.992	0
hsa-let-7a-2-3p	0	0	0	0	0	0	0	0	0	0	0	0	0	0
hsa-let-7g-3p	0	0	0	0	0	0	0	0	0	0	0	0	0	0
hsa-miR-675-3p	0	0	0	0	0	0	0	0	0	0	0	0	0	0
hsa-miR-676-3p	0	0	0	0	0	0	145.847	0	0	0	155.402	0	0	0
hsa-miR-210-3p	0	0	78.6497	0	139.681	1398.46	145.847	0	480.221	0	0	984.805	103.996	169.131
hsa-miR-4322	0	0	0	0	0	0	0	0	0	0	0	0	0	0
hsa-miR-4265	0	0	0	0	0	0	0	0	0	0	0	0	0	0
hsa-miR-744-3p	0	0	0	0	0	0	0	0	0	0	0	0	0	0
hsa-miR-7702	0	0	0	0	0	0	0	0	0	0	0	0	0	0
hsa-miR-8061	0	0	0	0	0	0	0	0	0	0	0	0	0	0
hsa-miR-374b-3p	0	0	0	0	93.1209	0	0	102.878	0	0	0	0	207.992	0
hsa-miR-6083	0	0	0	0	0	0	0	0	0	0	0	0	0	0
hsa-miR-374a-3p	308.761	0	157.299	0	46.5604	0	0	0	0	217.569	155.402	0	0	0
hsa-miR-491-3p	0	0	0	0	0	0	0	0	0	0	0	0	0	0
hsa-miR-3180-5p	0	0	0	0	0	0	0	0	0	0	0	0	0	0
hsa-miR-3679-3p	0	0	0	0	0	0	0	0	0	0	0	0	0	0
hsa-miR-718	0	0	0	0	0	0	0	0	0	0	0	0	0	0
hsa-miR-4664-3p	0	0	0	0	0	0	0	0	0	0	0	0	0	0
hsa-miR-1238-3p	0	0	0	0	0	0	0	0	0	0	0	0	0	0
hsa-miR-6809-3p	0	0	0	0	0	0	0	0	0	0	0	0	0	0
hsa-miR-4762-3p	0	0	0	0	0	0	0	0	0	0	0	0	0	0
hsa-miR-6738-3p	0	0	0	0	0	0	0	0	0	0	0	0	0	0
hsa-miR-578	0	0	0	0	0	0	0	0	0	0	0	0	0	0
hsa-miR-8081	0	0	0	0	0	0	0	0	0	0	0	0	0	0
hsa-miR-4776-3p	0	0	0	0	0	0	0	0	0	0	0	0	0	0
hsa-miR-5004-3p	0	0	0	0	0	0	0	0	0	0	0	0	0	0
hsa-miR-12133	0	0	0	0	0	0	0	0	0	0	0	0	0	0
hsa-miR-1271-5p	0	0	0	0	0	0	0	0	0	0	0	0	0	0
hsa-miR-887-5p	0	0	0	0	0	0	0	0	0	0	0	0	0	0
hsa-miR-4260	0	0	0	0	0	0	0	0	0	0	0	0	0	0
hsa-miR-659-3p	0	0	0	0	0	0	0	0	0	0	0	0	0	0
hsa-miR-30d-3p	0	87.5913	0	0	46.5604	0	0	0	68.603	0	0	0	0	0
hsa-miR-30e-3p	2161.33	1751.83	2438.14	1776.04	4749.16	0	3257.25	2571.95	2744.12	3045.97	2719.53	1723.41	2391.9	2367.84
hsa-miR-30a-3p	1389.43	4905.11	1337.04	3700.08	2886.75	11467.4	3792.02	2983.46	2401.1	5765.59	4817.45	3939.22	3119.87	4904.81
hsa-miR-8055	0	0	0	0	0	0	0	0	0	0	0	0	0	0
hsa-miR-6885-3p	0	0	0	0	0	0	0	0	0	0	0	0	0	0
hsa-miR-129-5p	771.903	350.365	707.847	1184.02	977.769	0	0	102.878	823.236	0	77.7008	0	519.979	0
hsa-miR-12136	0	0	0	0	93.1209	0	0	0	0	0	233.102	0	0	169.131
hsa-miR-548ad-3p	0	0	0	0	0	0	0	0	0	0	0	0	0	0
hsa-miR-4668-3p	0	0	0	0	0	0	0	0	0	0	0	0	0	0
hsa-miR-3662	0	0	0	0	0	0	0	0	0	0	0	0	0	0
hsa-miR-4311	0	0	0	0	0	0	0	0	0	0	0	0	0	0
hsa-miR-518a-3p	0	0	0	0	0	0	0	0	0	0	0	0	0	0
hsa-miR-526a-3p	0	0	0	0	0	0	0	0	0	0	0	0	0	0
hsa-miR-518f-3p	0	0	0	0	0	0	0	0	0	0	0	0	0	0
hsa-miR-548aq-5p	0	0	0	0	0	0	0	0	0	0	0	0	0	0
hsa-miR-8054	0	0	0	0	0	0	0	0	0	0	0	0	0	0
hsa-miR-526b-3p	0	0	0	0	0	0	0	0	0	0	0	0	0	0
hsa-miR-551b-5p	0	0	0	0	0	0	0	0	0	0	0	0	0	0
hsa-miR-614	0	0	0	0	0	0	0	0	0	0	0	0	0	0
hsa-miR-523-3p	0	0	0	0	0	0	0	0	0	0	0	0	0	0
hsa-miR-337-5p	0	0	0	0	0	0	0	0	0	0	0	0	0	0
hsa-miR-6750-3p	0	0	0	0	0	0	0	0	0	0	0	0	0	0
hsa-miR-4511	0	0	0	0	0	0	0	0	0	0	0	0	0	0
hsa-miR-6507-5p	0	0	0	0	0	0	145.847	0	0	0	0	0	0	0
hsa-miR-8087	0	0	0	0	0	0	0	0	0	0	0	0	0	0
hsa-miR-4426	0	0	0	0	0	0	0	0	0	0	0	0	0	0
hsa-miR-4647	0	0	0	0	0	0	0	0	0	0	0	0	0	0
hsa-miR-6796-3p	0	0	0	0	0	0	0	0	0	0	0	0	0	0
hsa-miR-8080	0	0	0	0	0	0	0	0	0	0	0	0	0	0
hsa-miR-6816-3p	0	0	0	0	0	0	0	0	0	0	0	0	0	0
hsa-miR-3714	0	0	0	0	0	0	0	0	0	0	0	0	0	0
hsa-miR-525-3p	0	0	0	0	0	0	0	0	0	0	0	0	0	0
hsa-miR-524-3p	0	0	0	0	0	0	0	0	0	0	0	0	0	0
hsa-miR-373-3p	0	0	0	0	0	0	145.847	0	0	0	0	0	0	0
hsa-miR-12117	0	0	0	0	0	0	0	0	0	0	0	0	0	0
hsa-miR-595	0	0	0	0	0	0	0	0	0	0	0	0	0	0
hsa-miR-495-5p	0	0	0	0	0	0	0	0	0	0	0	0	0	0
hsa-miR-382-5p	463.142	175.183	471.898	148.003	1117.45	0	1069.54	514.39	137.206	652.708	466.205	492.403	415.983	338.263
hsa-miR-6082	0	0	0	0	0	0	0	0	0	0	0	0	0	0
hsa-miR-8084	0	0	0	0	0	0	0	0	0	0	0	0	0	0
hsa-miR-5583-3p	0	0	0	0	0	0	0	0	0	0	0	0	0	0
hsa-miR-3610	0	0	0	0	0	0	0	0	0	0	0	0	0	0
hsa-miR-409-3p	0	0	157.299	0	232.802	0	437.541	308.634	343.015	0	233.102	0	207.992	507.394
hsa-miR-10523-5p	0	0	0	0	0	0	0	0	0	0	0	0	0	0
hsa-miR-7849-3p	0	0	0	0	0	0	0	0	0	0	0	0	0	0
hsa-miR-4643	0	0	0	0	0	0	0	0	0	0	0	0	0	0
hsa-miR-602	0	0	0	0	0	0	0	0	0	0	0	0	0	0
hsa-miR-4704-5p	0	0	0	0	0	0	0	0	0	0	0	0	0	0
hsa-miR-4797-5p	0	0	0	0	0	0	0	0	0	0	0	0	0	0
hsa-miR-4262	0	0	0	0	0	0	0	0	0	0	0	0	0	0
hsa-miR-4523	0	0	0	0	0	0	0	0	0	0	0	0	0	0
hsa-miR-619-3p	0	0	0	0	0	0	0	0	0	0	0	0	0	0
hsa-miR-625-3p	0	0	0	0	0	0	0	0	0	0	0	0	0	0
hsa-miR-3680-5p	0	0	0	0	0	0	0	0	0	0	0	0	0	0
hsa-miR-888-3p	0	0	0	0	0	0	0	0	0	0	0	0	0	0
hsa-miR-3654	0	0	0	0	0	0	0	0	0	0	0	0	0	0
hsa-miR-12126	0	0	0	0	0	0	0	0	0	0	0	0	0	0
hsa-miR-5680	0	0	0	0	0	0	0	0	0	0	0	0	0	0
hsa-miR-4524b-3p	0	0	0	0	0	0	0	0	0	0	0	0	0	0
hsa-miR-4463	0	0	0	0	0	0	0	0	0	0	0	0	0	0
hsa-miR-6529-5p	0	0	0	0	0	0	0	0	0	0	0	0	0	0
hsa-miR-2278	0	0	0	0	0	0	0	0	0	0	0	0	0	0
hsa-miR-6859-5p	0	0	0	0	0	0	0	0	0	0	0	0	0	0
hsa-miR-3908	0	0	0	0	0	0	0	0	0	0	0	0	0	0
hsa-miR-4690-5p	0	0	0	0	0	0	0	0	0	0	0	0	0	0
hsa-miR-4676-5p	0	0	0	0	0	0	0	0	0	0	0	0	0	0
hsa-miR-575	0	0	0	0	0	0	0	0	0	0	0	0	0	0
hsa-miR-6769a-3p	0	0	0	0	0	0	0	0	0	0	0	0	0	0
hsa-miR-590-5p	0	0	0	0	0	0	0	0	0	0	0	0	0	0
hsa-miR-4538	0	0	0	0	0	0	0	0	0	0	0	0	0	0
hsa-miR-4453	0	0	0	0	0	0	0	0	0	0	0	0	0	0
hsa-miR-208a-5p	0	0	0	0	0	0	0	0	0	0	0	0	0	0
hsa-miR-4496	0	0	0	0	0	0	0	0	0	0	0	0	0	0
hsa-miR-12124	0	0	0	0	0	0	0	0	0	0	0	0	0	0
hsa-miR-1910-3p	0	0	0	0	0	0	0	0	0	0	0	0	0	0
hsa-miR-4478	0	0	0	0	0	0	0	0	0	0	0	0	0	0
hsa-miR-3929	0	0	0	0	0	0	0	0	0	0	0	0	0	0
hsa-miR-7843-5p	0	0	0	0	0	0	0	0	0	0	0	0	0	0
hsa-miR-4632-5p	0	0	0	0	0	0	0	0	0	0	0	0	0	0
hsa-miR-4761-3p	0	0	0	0	0	0	0	0	0	0	0	0	0	0
hsa-miR-3141	0	0	0	0	0	0	0	0	0	0	0	0	0	0
hsa-miR-1182	0	0	0	0	0	0	0	0	0	0	0	0	0	0
hsa-miR-296-3p	0	0	0	0	0	0	0	0	0	0	0	0	0	0
hsa-miR-4748	0	0	0	0	0	0	0	0	0	0	0	0	0	0
hsa-miR-329-5p	0	0	0	0	0	0	0	0	0	0	0	0	0	0
hsa-miR-515-3p	0	0	0	0	0	0	0	0	0	0	0	0	0	0
hsa-miR-6849-5p	0	0	0	0	0	0	0	0	0	0	0	0	0	0
hsa-miR-1296-3p	0	0	0	0	0	0	0	0	0	0	0	0	0	0
hsa-miR-4280	0	0	0	0	0	0	0	0	0	0	0	0	0	0
hsa-miR-3168	0	0	0	0	0	0	0	0	0	0	0	0	0	0
hsa-miR-3074-3p	0	0	0	0	0	0	0	0	0	0	0	0	0	0
hsa-miR-6074	0	0	0	0	0	0	0	0	0	0	0	0	0	0
hsa-miR-7151-5p	0	0	0	0	0	0	0	0	0	0	0	0	0	0
hsa-miR-6866-3p	0	0	0	0	0	0	0	0	0	0	0	0	0	0
hsa-miR-1285-5p	0	0	0	0	0	0	0	0	0	0	0	0	0	0
hsa-miR-556-5p	0	0	0	0	0	0	0	0	0	0	0	0	0	0
hsa-miR-1272	0	0	0	0	0	0	0	0	0	0	0	0	0	0
hsa-miR-1322	0	0	0	0	0	0	0	0	0	0	0	0	0	0
hsa-miR-4787-3p	0	0	0	0	0	0	0	0	0	0	0	0	0	0
hsa-miR-758-5p	0	0	0	0	0	0	0	0	0	0	0	0	0	0
hsa-miR-12129	0	0	0	0	0	0	0	0	0	0	0	0	0	0
hsa-miR-205-3p	0	87.5913	0	0	0	0	0	0	0	0	155.402	0	0	0
hsa-miR-330-3p	0	0	0	0	0	0	0	0	0	0	0	0	0	0
hsa-miR-500b-3p	0	0	0	0	0	0	0	0	0	0	0	0	0	0
hsa-miR-3919	0	0	0	0	0	0	0	0	0	0	0	0	0	0
hsa-miR-759	0	0	0	0	0	0	0	0	0	0	0	0	0	0
hsa-miR-1288-5p	0	0	0	0	0	0	0	0	0	0	0	0	0	0
hsa-miR-922	0	0	0	0	0	0	0	0	0	0	0	0	0	0
hsa-miR-761	0	0	0	0	0	0	0	0	0	0	0	0	0	0
hsa-miR-4310	0	0	0	0	0	0	0	0	0	0	0	0	0	0
hsa-miR-4690-3p	0	0	0	0	0	0	0	0	0	0	0	0	0	0
hsa-miR-873-5p	0	0	0	0	0	0	0	0	0	0	0	0	0	0
hsa-miR-4436a	0	0	0	0	0	0	0	0	0	0	0	0	0	0
hsa-miR-4269	0	0	0	0	0	0	0	0	0	0	0	0	0	0
hsa-miR-211-3p	0	0	0	0	93.1209	0	0	0	0	326.354	0	0	0	0
hsa-miR-764	0	0	0	0	0	0	0	0	0	0	0	0	0	0
hsa-miR-3129-5p	0	0	0	0	0	0	0	0	0	0	0	0	0	0
hsa-miR-455-3p	0	0	0	0	0	0	0	0	0	0	0	0	0	0
hsa-miR-5693	0	0	0	0	0	0	0	0	0	0	0	0	0	0
hsa-miR-4277	0	0	0	0	0	0	0	0	0	0	0	0	0	0
hsa-miR-4289	0	0	0	0	0	0	0	0	0	0	0	0	0	0
hsa-miR-186-3p	0	0	0	0	0	0	0	0	0	0	0	0	0	0
hsa-miR-6840-3p	0	0	0	0	0	0	0	0	0	0	0	0	0	0
hsa-miR-4707-5p	0	0	0	0	0	0	0	0	0	0	0	0	0	0
hsa-miR-5587-3p	0	0	0	0	0	0	0	0	0	0	0	0	0	0
hsa-miR-331-3p	0	0	0	0	0	0	0	0	0	0	0	0	0	0
hsa-miR-4740-3p	0	0	0	0	0	0	0	0	0	0	0	0	0	0
hsa-miR-1471	0	0	0	0	0	0	0	0	0	0	0	0	0	0
hsa-miR-10398-3p	0	0	0	0	0	0	0	0	0	0	0	0	0	0
hsa-miR-1470	0	0	0	0	0	0	0	0	0	0	0	0	0	0
hsa-miR-2276-5p	0	0	0	0	0	0	0	0	0	0	0	0	0	0
hsa-miR-345-3p	0	0	0	0	0	0	0	0	0	0	0	0	0	0
hsa-miR-4732-3p	0	0	0	0	0	0	0	0	0	0	0	0	0	0
hsa-miR-146b-3p	0	0	0	0	0	0	0	0	0	0	0	0	0	0
hsa-miR-4442	0	0	0	0	0	0	0	0	0	0	0	0	0	0
hsa-miR-6784-5p	0	0	0	0	0	0	0	0	0	0	0	0	0	0
hsa-miR-3927-5p	0	0	0	0	0	0	0	0	0	0	0	0	0	0
hsa-miR-3183	0	0	0	0	0	0	0	0	0	0	0	0	0	0
hsa-miR-370-3p	0	0	0	0	0	0	0	0	0	0	0	0	0	0
hsa-miR-4254	0	0	0	0	0	0	0	0	0	0	0	0	0	0
hsa-miR-320a-5p	0	0	0	0	0	0	0	0	0	0	0	0	0	0
hsa-miR-551a	0	0	0	0	0	0	0	0	0	0	0	0	0	0
hsa-miR-551b-3p	0	0	0	0	0	0	0	0	0	0	0	0	0	0
hsa-miR-375-5p	0	0	0	0	0	0	0	0	0	0	0	0	0	0
hsa-miR-4431	0	0	0	0	0	0	0	0	0	0	0	0	0	0
hsa-miR-611	0	0	0	0	0	0	0	0	0	0	0	0	0	0
hsa-miR-6825-3p	0	0	0	0	0	0	0	0	0	0	0	0	0	0
hsa-miR-10392-5p	0	0	0	0	0	0	0	0	0	0	0	0	0	0
hsa-miR-6125	0	0	0	0	0	0	0	0	0	0	0	0	0	0
hsa-miR-5739	0	0	0	0	0	0	0	0	0	0	0	0	0	0
hsa-miR-4285	0	0	0	0	0	0	0	0	0	0	0	0	0	0
hsa-miR-4508	154.381	87.5913	157.299	0	139.681	0	0	0	68.603	0	0	0	103.996	169.131
hsa-miR-4787-5p	0	0	235.949	0	0	0	0	0	0	0	0	0	0	0
hsa-miR-598-5p	0	0	0	0	0	0	0	0	0	0	0	0	0	0
hsa-miR-6786-5p	0	0	0	0	0	0	0	0	0	0	0	0	0	0
hsa-miR-4521	0	0	0	0	0	0	0	0	0	0	0	0	0	0
hsa-miR-138-1-3p	0	0	0	0	0	0	0	0	0	0	0	0	0	0
hsa-miR-554	0	0	0	0	0	0	0	0	0	0	0	0	0	0
hsa-miR-138-2-3p	0	0	0	0	0	0	0	0	0	0	0	0	0	0
hsa-miR-4518	0	0	0	0	0	0	0	0	0	0	0	0	0	0
hsa-miR-6870-3p	0	0	0	0	0	0	0	0	0	0	0	0	0	0
hsa-miR-4469	0	0	0	0	0	0	0	0	0	0	0	0	0	0
hsa-miR-3917	0	0	0	0	0	0	0	0	0	0	0	0	0	0
hsa-miR-301b-5p	0	0	0	0	0	0	0	0	0	0	0	0	0	0
hsa-miR-301a-5p	0	0	0	0	0	0	0	0	0	0	0	0	0	0
hsa-miR-130a-5p	0	0	0	0	0	0	0	0	0	0	0	0	0	0
hsa-miR-4539	0	0	0	0	0	0	0	0	0	0	0	0	0	0
hsa-miR-4526	0	0	0	0	0	0	0	0	0	0	0	0	0	0
hsa-miR-345-5p	0	0	0	0	0	1957.84	0	0	0	217.569	0	0	0	0
hsa-miR-4502	0	0	0	0	0	0	0	0	0	0	0	0	0	0
hsa-miR-3130-3p	0	0	0	0	0	0	0	0	0	0	0	0	0	0
hsa-miR-191-3p	0	0	0	0	0	0	0	0	0	0	0	0	0	0
hsa-miR-4734	0	0	0	0	0	0	0	0	0	0	0	0	0	0
hsa-miR-204-3p	1698.19	2014.6	1651.64	4884.1	1210.57	2517.22	2284.94	5349.65	6928.9	13815.7	2253.32	738.604	6863.72	11331.8
hsa-miR-619-5p	0	0	0	0	0	0	0	0	0	0	0	0	0	0
hsa-miR-612	0	0	0	0	0	0	0	0	0	0	0	0	0	0
hsa-miR-4486	0	0	0	0	0	0	0	0	0	0	0	0	0	0
hsa-miR-3663-5p	0	0	0	0	0	0	0	0	0	0	0	0	0	0
hsa-miR-4299	0	0	0	0	0	0	0	0	0	0	0	0	0	0
hsa-miR-548q	0	0	0	0	0	0	0	0	0	0	0	0	0	0
hsa-miR-29b-1-5p	0	0	0	0	0	0	0	0	0	0	0	0	0	0
hsa-miR-3182	0	350.365	0	0	0	0	48.6157	0	0	217.569	0	0	103.996	0
hsa-miR-3655	0	0	0	0	0	0	0	0	0	0	0	0	0	0
hsa-miR-1180-5p	0	0	0	0	0	0	0	0	0	0	0	0	0	0
hsa-miR-539-5p	0	0	0	0	0	0	0	0	0	0	0	0	0	0
hsa-miR-873-3p	0	0	0	0	0	0	0	0	0	0	0	0	0	0
hsa-miR-3928-3p	0	0	0	0	0	0	0	0	0	0	0	0	0	0
hsa-miR-6089	0	0	0	0	0	0	0	0	0	0	0	0	0	0
hsa-miR-3197	0	0	0	0	0	0	0	0	0	0	0	0	0	0
hsa-miR-1914-3p	0	0	0	0	0	0	0	0	0	0	0	0	0	0
hsa-miR-6086	0	0	0	0	0	0	0	0	0	0	0	0	0	0
hsa-miR-4481	0	0	0	0	0	0	0	0	0	0	0	0	0	0
hsa-miR-144-5p	0	0	0	0	0	0	0	0	0	0	0	0	0	0
hsa-miR-4454	0	87.5913	0	0	46.5604	0	48.6157	0	0	108.785	0	0	0	0
hsa-miR-4534	0	0	0	0	0	0	0	0	0	0	0	0	0	0
hsa-miR-8069	0	0	0	0	0	0	0	0	0	0	0	0	0	0
hsa-miR-145-3p	0	350.365	0	0	232.802	0	0	0	0	0	0	0	0	338.263
hsa-miR-4722-5p	0	0	0	0	0	0	0	0	0	0	0	0	0	0
hsa-miR-657	0	0	0	0	0	0	0	0	0	0	0	0	0	0
hsa-miR-4252	0	0	0	0	0	0	0	0	0	0	0	0	0	0
hsa-miR-3194-5p	0	0	0	0	0	0	0	0	0	0	0	0	0	0
hsa-miR-10396b-3p	0	0	0	0	0	0	0	0	0	0	0	0	0	0
hsa-miR-10396a-3p	0	0	0	0	0	0	0	0	0	0	0	0	0	0
hsa-miR-4312	0	0	0	0	0	0	0	0	0	0	0	0	0	0
hsa-miR-1273c	0	0	0	0	0	0	0	0	0	0	0	0	0	0
hsa-miR-4783-5p	0	0	0	0	0	0	0	0	0	0	0	0	0	0
hsa-miR-658	0	0	0	0	0	0	0	0	0	0	0	0	0	0
hsa-miR-3960	154.381	87.5913	157.299	0	186.242	0	48.6157	0	411.618	326.354	77.7008	246.201	311.987	1014.79
hsa-miR-8072	0	0	0	0	0	0	0	0	0	0	0	0	0	0
hsa-miR-10396a-5p	0	0	0	0	0	0	0	0	0	0	0	0	0	0
hsa-miR-187-5p	0	0	0	0	0	0	0	0	0	0	0	0	0	0
hsa-miR-621	0	0	0	0	0	0	0	0	0	0	0	0	0	0
hsa-miR-7158-5p	0	0	0	0	0	0	0	0	0	0	0	0	0	0
hsa-miR-6847-3p	0	0	0	0	0	0	0	0	0	0	0	0	0	0
hsa-miR-4268	0	0	0	0	0	0	0	0	0	0	0	0	0	0
hsa-miR-4448	0	0	0	0	0	0	0	0	0	0	0	0	0	0
hsa-miR-8077	0	0	0	0	0	0	0	0	0	0	0	0	0	0
hsa-miR-3135b	0	0	0	0	0	0	0	0	0	0	0	0	0	0
hsa-miR-5589-5p	0	0	0	0	0	0	0	0	0	0	0	0	0	0
hsa-miR-6131	0	0	0	0	0	0	0	0	0	0	0	0	0	0
hsa-miR-103a-1-5p	0	0	0	0	0	0	0	0	0	0	0	0	0	0
hsa-miR-4327	0	0	0	0	0	0	0	0	0	0	0	0	0	0
hsa-miR-3160-5p	0	0	0	0	0	0	0	0	0	0	0	0	0	0
hsa-miR-6124	0	0	0	0	0	0	0	0	0	0	0	0	0	0
hsa-miR-6077	0	0	0	0	0	0	0	0	0	0	0	0	0	0
hsa-miR-3619-3p	0	0	0	0	0	0	0	0	0	0	0	0	0	0
hsa-miR-711	0	0	0	0	0	0	0	0	0	0	0	0	0	0
hsa-miR-6503-3p	0	0	0	0	0	0	0	0	0	0	0	0	0	0
hsa-miR-4516	0	0	235.949	148.003	465.604	0	0	0	137.206	0	155.402	0	103.996	0
hsa-miR-505-5p	154.381	700.731	78.6497	0	232.802	559.383	0	205.756	0	217.569	0	0	311.987	0
hsa-miR-3689d	0	0	0	0	0	0	0	0	0	0	0	0	0	0
hsa-miR-4294	0	0	0	0	0	0	0	0	0	0	0	0	0	0
hsa-miR-504-3p	0	0	0	0	0	0	0	0	0	0	0	0	0	0
hsa-miR-3201	0	0	0	0	0	0	0	0	0	0	0	0	0	0
hsa-miR-1193	0	0	0	0	0	0	0	0	0	0	0	0	0	0
hsa-miR-4320	0	0	0	0	0	0	0	0	0	0	0	0	0	0
hsa-miR-6744-3p	0	0	0	0	0	0	0	0	0	0	0	0	0	0
hsa-miR-6069	0	0	0	0	0	0	0	0	0	0	0	0	0	0
hsa-miR-4284	0	0	0	0	0	0	0	0	0	0	0	0	0	0
hsa-miR-5787	0	0	0	0	0	0	0	0	0	0	0	0	0	0
hsa-miR-3153	0	0	0	0	0	0	0	0	0	0	0	0	0	0
hsa-miR-8059	0	0	0	0	0	0	0	0	0	0	0	0	0	0
hsa-miR-6090	0	0	0	0	0	0	0	0	0	0	0	0	0	0
hsa-miR-920	0	0	0	0	0	0	0	0	0	0	0	0	0	0
hsa-miR-6799-5p	0	0	0	0	0	0	0	0	0	0	0	0	0	0
hsa-miR-2861	0	0	0	0	0	0	0	0	0	0	0	0	0	0
hsa-miR-3178	0	0	0	0	0	0	0	0	0	0	0	0	0	0
hsa-miR-4492	0	0	0	0	465.604	279.692	48.6157	205.756	205.809	108.785	0	0	0	0
hsa-miR-762	0	0	78.6497	0	0	0	0	0	0	0	0	0	0	0
hsa-miR-4675	0	0	0	0	0	0	0	0	0	0	0	0	0	0
hsa-miR-4271	0	0	0	0	0	0	0	0	0	0	0	0	0	0
hsa-miR-128-2-5p	0	0	0	0	0	0	0	0	0	0	0	0	0	0
hsa-miR-4525	0	0	0	0	0	0	0	0	0	0	0	0	0	0
hsa-miR-328-5p	0	0	0	0	0	0	0	0	0	0	0	0	0	0
hsa-miR-6752-5p	0	0	0	0	0	0	0	0	0	0	0	0	0	0
hsa-miR-615-5p	0	0	0	0	0	0	0	0	0	0	0	0	0	0
hsa-miR-503-3p	0	0	0	0	0	0	0	0	0	0	0	0	0	0
hsa-miR-4483	0	0	0	0	0	0	0	0	0	0	0	0	0	0
hsa-miR-23a-5p	0	0	0	0	0	0	0	0	0	0	0	0	207.992	0
hsa-miR-4281	0	0	0	0	0	0	0	0	0	0	0	0	0	0
hsa-miR-4710	0	0	0	0	0	0	0	0	0	0	0	0	0	0
hsa-miR-4466	0	0	0	0	0	0	0	0	0	0	0	0	0	0
hsa-miR-92a-2-5p	0	0	0	0	0	0	0	0	0	0	0	0	0	0
hsa-miR-5087	0	0	0	0	0	0	0	0	0	0	0	0	0	0
hsa-miR-376a-2-5p	0	0	0	0	0	0	0	0	0	0	0	0	0	0
hsa-miR-6073	0	0	0	0	0	0	0	0	0	0	0	0	0	0
hsa-miR-3713	0	0	0	0	0	0	0	0	0	0	0	0	0	0
hsa-miR-198	0	0	0	0	0	0	0	0	0	0	0	0	0	0
hsa-miR-489-5p	0	0	0	0	0	0	0	0	0	0	0	0	0	0
hsa-miR-8078	0	0	0	0	0	0	0	0	0	0	0	0	0	0
hsa-miR-4316	0	0	0	0	0	0	0	0	0	0	0	0	0	0
hsa-miR-143-5p	0	0	0	0	0	0	0	0	0	0	0	0	0	0
hsa-miR-376c-5p	0	0	0	0	0	0	0	0	0	0	0	0	0	0
hsa-miR-663b	0	0	0	0	0	0	0	0	0	0	0	0	0	0
hsa-miR-4769-5p	0	0	0	0	0	0	0	0	0	0	0	0	0	0
hsa-miR-3151-5p	0	0	0	0	0	0	0	0	0	0	0	0	0	0
hsa-miR-4447	0	0	0	0	0	0	0	0	0	0	0	0	0	0
hsa-miR-4472	0	0	0	0	0	0	0	0	0	0	0	0	0	0
hsa-miR-642b-5p	0	0	0	0	0	0	0	0	0	0	0	0	0	0
hsa-miR-2116-5p	0	0	0	0	0	0	0	0	0	0	0	0	0	0
hsa-miR-3147	0	0	0	0	0	0	0	0	0	0	0	0	0	0
hsa-miR-6792-5p	0	0	0	0	0	0	0	0	0	0	0	0	0	0
hsa-miR-6892-5p	0	0	0	0	0	0	0	0	0	0	0	0	0	0
hsa-miR-4724-3p	0	0	0	0	0	0	0	0	0	0	0	0	0	0
hsa-miR-877-5p	0	262.774	0	0	232.802	0	0	0	0	0	0	738.604	0	0
hsa-miR-376a-5p	0	0	0	0	0	0	0	0	0	0	0	0	0	0
hsa-miR-5682	0	0	0	0	0	0	0	0	0	0	0	0	0	0
hsa-miR-6824-5p	0	0	0	0	0	0	0	0	0	0	0	0	0	0
hsa-miR-6789-5p	0	0	0	0	0	0	0	0	0	0	0	0	0	0
hsa-miR-6800-5p	0	0	0	0	0	0	0	0	0	0	0	0	0	0
hsa-miR-4789-5p	0	0	0	0	0	0	0	0	0	0	0	0	0	0
hsa-miR-4420	0	0	0	0	0	0	0	0	0	0	0	0	0	0
hsa-miR-485-3p	0	0	0	0	0	0	0	0	0	0	0	0	0	0
hsa-miR-4436b-5p	0	0	0	0	0	0	0	0	0	0	0	0	0	0
hsa-miR-145-5p	0	87.5913	393.249	0	0	0	0	0	0	0	388.504	0	207.992	676.526
hsa-miR-642a-5p	0	0	0	0	0	0	0	0	0	0	0	0	0	0
hsa-miR-670-5p	0	0	0	0	0	0	0	0	0	0	0	0	0	0
hsa-miR-572	0	0	0	0	0	0	0	0	0	0	0	0	0	0
hsa-miR-5571-3p	0	0	0	0	0	0	0	0	0	0	0	0	0	0
hsa-miR-4691-5p	0	0	0	0	0	0	0	0	0	0	0	0	0	0
hsa-miR-11181-5p	0	0	0	0	0	0	0	0	0	0	0	0	0	0
hsa-miR-203a-3p	154.381	0	78.6497	0	46.5604	0	145.847	0	0	217.569	0	0	0	169.131
hsa-miR-887-3p	0	0	0	0	0	0	0	0	0	0	0	0	0	0
hsa-miR-6126	0	0	0	0	0	0	0	0	0	0	0	0	0	0
hsa-miR-183-3p	0	0	0	0	0	0	0	0	0	0	0	0	0	0
hsa-miR-489-3p	0	0	0	0	0	0	0	102.878	205.809	0	0	0	0	0
hsa-miR-4439	0	0	0	0	0	0	0	0	0	0	0	0	0	0
hsa-miR-6864-3p	0	0	0	0	0	0	0	0	0	0	0	0	0	0
hsa-miR-6807-5p	0	0	0	0	0	0	0	0	0	0	0	0	0	0
hsa-miR-1224-5p	0	0	0	0	0	0	0	0	0	0	0	0	0	338.263
hsa-miR-6858-5p	0	0	0	0	0	0	0	0	0	0	0	0	0	0
hsa-miR-6765-5p	0	0	0	0	0	0	0	0	0	0	0	0	0	0
hsa-miR-6834-5p	0	0	0	0	0	0	0	0	0	0	0	0	0	0
hsa-miR-1226-5p	0	0	0	0	0	0	0	0	0	0	0	0	0	0
hsa-miR-6869-5p	0	0	0	0	0	0	0	0	0	0	0	0	0	0
hsa-miR-937-5p	0	0	0	0	0	0	0	0	0	0	0	0	0	0
hsa-miR-627-5p	0	87.5913	0	0	0	0	0	0	0	0	155.402	0	0	0
hsa-miR-1238-5p	0	0	0	0	0	0	0	0	0	0	0	0	0	0
hsa-miR-4758-5p	0	0	0	0	0	0	0	0	0	0	0	0	0	0
hsa-miR-4658	0	0	0	0	0	0	0	0	0	0	0	0	0	0
hsa-miR-6790-5p	0	0	0	0	0	0	0	0	0	0	0	0	0	0
hsa-miR-10395-5p	0	0	0	0	0	0	0	0	0	0	0	0	0	0
hsa-miR-548aw	0	0	0	0	0	0	0	0	0	0	0	0	0	0
hsa-miR-5011-3p	0	0	0	0	0	0	0	0	0	0	0	0	0	0
hsa-miR-33b-5p	0	0	0	0	0	0	0	0	0	0	0	0	0	0
hsa-miR-33a-5p	0	0	0	0	0	0	0	0	0	0	0	0	0	0
hsa-miR-4715-3p	0	0	0	0	0	0	0	0	0	0	0	0	0	0
hsa-miR-1202	0	0	0	0	0	0	0	0	0	0	0	0	0	0
hsa-miR-6850-5p	0	0	0	0	0	0	0	0	0	0	0	0	0	0
hsa-miR-6821-5p	0	0	0	0	46.5604	0	0	0	0	0	0	0	0	0
hsa-miR-3977	0	0	0	0	0	0	0	0	0	0	0	0	0	0
hsa-miR-3978	0	0	0	0	0	0	0	0	0	0	0	0	0	0
hsa-miR-4776-5p	0	0	0	0	0	0	0	0	0	0	0	0	0	0
hsa-miR-4535	0	0	0	0	0	0	0	0	0	0	77.7008	0	0	0
hsa-miR-3198	0	0	0	0	0	0	0	0	0	0	0	0	0	0
hsa-miR-8057	0	0	0	0	0	0	0	0	0	0	0	0	0	0
hsa-miR-647	0	0	0	0	0	0	0	0	0	0	0	0	0	0
hsa-miR-5089-5p	0	0	0	0	0	0	0	0	0	0	0	0	0	0
hsa-miR-1228-5p	0	0	0	0	0	0	97.2314	0	0	0	0	0	0	0
hsa-miR-3620-5p	0	0	0	0	0	0	0	0	0	0	0	0	0	0
hsa-miR-1227-5p	0	0	0	0	0	0	0	0	0	0	0	0	0	0
hsa-miR-1275	0	0	0	0	0	0	0	0	274.412	0	0	0	0	0
hsa-miR-1225-5p	0	0	0	0	0	0	0	0	0	0	0	0	0	0
hsa-miR-1229-5p	0	0	0	0	0	0	0	0	0	0	0	0	0	0
hsa-miR-6741-5p	0	0	0	0	0	0	0	0	343.015	0	0	0	0	0
hsa-miR-3940-5p	0	0	0	0	0	0	0	0	0	0	0	0	0	0
hsa-miR-6848-3p	0	0	0	0	0	0	0	0	0	0	0	0	0	0
hsa-miR-487a-5p	0	0	0	0	0	0	0	0	0	0	0	0	0	0
hsa-miR-487b-5p	0	0	0	0	0	0	0	0	0	0	0	0	0	0
hsa-miR-632	0	0	0	0	0	0	0	0	0	0	0	0	0	0
hsa-miR-1231	0	0	0	0	0	0	0	0	0	0	0	0	0	0
hsa-miR-511-5p	0	0	0	0	0	0	0	0	0	0	0	0	0	0
hsa-miR-6808-3p	0	0	0	0	0	0	0	0	0	0	0	0	0	0
hsa-miR-147b-3p	0	0	0	0	0	0	0	0	0	0	0	0	0	0
hsa-miR-6833-5p	0	0	0	0	0	0	0	0	0	0	0	0	0	0
hsa-miR-7108-5p	0	0	0	0	0	0	0	0	0	0	0	0	0	0
hsa-miR-147a	0	0	0	0	0	0	0	0	0	0	0	0	0	0
hsa-miR-2053	0	0	0	0	0	0	0	0	0	0	0	0	0	0
hsa-miR-4273	0	0	0	0	0	0	0	0	0	0	0	0	0	0
hsa-miR-653-5p	0	0	0	0	0	0	0	0	0	0	0	0	0	0
hsa-miR-2909	0	0	0	0	0	0	0	0	0	0	0	0	0	0
hsa-miR-607	0	0	0	0	0	0	0	0	0	0	0	0	0	0
hsa-miR-3692-3p	0	0	0	0	0	0	0	0	0	0	0	0	0	0
hsa-miR-3074-5p	0	0	0	0	0	0	0	0	0	0	0	0	0	0
hsa-miR-629-3p	0	0	0	0	0	0	0	0	0	0	0	0	0	0
hsa-miR-4652-3p	0	0	0	0	0	0	0	0	0	0	0	0	0	0
hsa-miR-3122	0	0	0	0	0	0	0	0	0	0	0	0	0	0
hsa-miR-5572	0	0	0	0	0	0	0	0	0	0	0	0	0	0
hsa-miR-599	0	0	0	0	0	0	0	0	0	0	0	0	0	0
hsa-miR-552-5p	0	0	0	0	0	0	0	0	0	0	0	0	0	0
hsa-miR-557	0	0	0	0	0	0	0	0	0	0	0	0	0	0
hsa-miR-7850-5p	0	0	0	0	0	0	0	0	0	0	0	0	0	0
hsa-miR-2681-5p	0	0	0	0	0	0	0	0	0	0	0	0	0	0
hsa-miR-548x-3p	0	0	0	0	0	0	0	0	0	0	0	0	0	0
hsa-miR-548aj-3p	0	0	0	0	0	0	0	0	0	0	0	0	0	0
hsa-miR-548as-3p	0	0	0	0	0	0	0	0	0	0	0	0	0	0
hsa-miR-548ar-3p	0	0	0	0	0	0	0	0	0	0	0	0	0	0
hsa-miR-5582-3p	0	0	0	0	0	0	0	0	0	0	0	0	0	0
hsa-miR-4282	0	0	0	0	0	0	0	0	0	0	0	0	0	0
hsa-miR-3133	0	0	0	0	0	0	0	0	0	0	0	0	0	0
hsa-miR-7161-5p	0	0	0	0	0	0	0	0	0	0	0	0	0	0
hsa-miR-1276	0	0	0	0	0	0	0	0	0	0	0	0	0	0
hsa-miR-12135	0	0	0	0	0	0	0	0	0	0	0	0	0	0
hsa-miR-559	0	0	0	0	0	0	0	0	0	0	0	0	0	0
hsa-miR-106b-5p	308.761	175.183	0	0	0	0	145.847	0	0	0	0	0	0	0
hsa-miR-20a-5p	617.522	875.913	1966.24	1332.03	232.802	1118.77	1215.39	1337.41	2675.52	652.708	1787.12	1477.21	935.962	845.657
hsa-miR-4796-3p	0	0	0	0	0	0	0	0	0	0	0	0	0	0
hsa-miR-3121-3p	0	0	0	0	0	0	0	0	0	0	0	0	0	0
hsa-miR-605-5p	0	0	0	0	0	0	0	0	0	0	0	0	0	0
hsa-miR-513c-3p	0	0	0	0	0	0	0	0	0	0	0	0	0	0
hsa-miR-513a-3p	0	0	0	0	0	0	0	0	0	0	0	0	0	0
hsa-miR-5688	0	0	0	0	0	0	0	0	0	0	0	0	0	0
hsa-miR-141-3p	0	0	157.299	0	0	0	0	0	0	0	0	0	0	169.131
hsa-miR-200a-3p	0	87.5913	0	0	46.5604	0	194.463	0	0	0	0	0	0	0
hsa-miR-132-3p	0	0	0	0	0	0	0	0	0	0	155.402	0	0	0
hsa-miR-212-3p	0	0	0	0	0	0	0	0	0	0	0	0	0	0
hsa-miR-4803	0	0	0	0	0	0	0	0	0	0	0	0	0	0
hsa-miR-6732-3p	0	0	0	0	0	0	0	0	0	0	0	0	0	0
hsa-miR-3912-3p	0	0	0	0	0	0	0	0	0	0	0	0	0	0
hsa-miR-4485-3p	0	0	0	0	0	0	0	0	0	0	0	0	0	0
hsa-miR-582-3p	0	0	0	0	0	0	0	0	0	0	0	0	0	0
hsa-miR-12120	0	0	0	0	0	0	0	0	0	0	0	0	0	0
hsa-miR-6891-5p	0	0	0	0	0	0	0	0	0	0	0	0	0	0
hsa-miR-506-3p	0	0	0	0	0	0	0	0	0	0	0	0	0	0
hsa-miR-124-3p	0	0	0	740.016	46.5604	0	0	0	0	108.785	0	0	0	0
hsa-miR-3936	0	0	0	0	0	0	0	0	0	0	0	0	0	0
hsa-miR-18a-5p	0	0	0	0	0	0	0	0	548.824	0	0	0	0	0
hsa-miR-18b-5p	0	0	0	0	0	0	0	0	0	0	0	0	0	0
hsa-miR-302e	0	0	0	0	0	0	0	0	0	0	0	0	0	0
hsa-miR-302c-3p	0	0	0	0	0	0	0	0	0	0	0	0	0	0
hsa-miR-302d-3p	0	0	0	0	0	0	97.2314	0	0	0	0	0	0	0
hsa-miR-302b-3p	0	0	0	0	0	0	0	0	0	0	0	0	0	0
hsa-miR-302a-3p	0	0	0	0	0	0	0	0	0	0	0	0	0	0
hsa-miR-200c-3p	154.381	262.774	157.299	0	0	0	0	0	0	0	155.402	0	727.97	0
hsa-miR-200b-3p	0	0	0	0	0	0	0	0	0	0	0	0	207.992	0
hsa-miR-429	0	87.5913	0	0	0	0	0	0	0	0	155.402	984.805	0	0
hsa-miR-500a-5p	0	0	0	0	0	0	0	0	0	0	0	0	0	0
hsa-miR-216a-5p	0	0	0	0	0	0	0	0	0	0	0	0	0	0
hsa-miR-580-5p	0	0	0	0	0	0	0	0	0	0	0	0	0	0
hsa-miR-5700	0	0	0	0	0	0	0	0	0	0	0	0	0	0
hsa-miR-365a-3p	0	0	0	296.006	0	0	0	0	0	0	0	0	0	0
hsa-miR-302f	0	0	0	0	0	0	0	0	0	0	0	0	0	0
hsa-miR-590-3p	308.761	0	550.548	0	279.363	0	145.847	0	411.618	0	310.803	0	103.996	845.657
hsa-miR-6882-5p	0	0	0	0	0	0	0	0	0	0	0	0	0	0
hsa-miR-4801	0	0	0	0	0	0	0	0	0	0	0	0	0	0
hsa-miR-5683	0	0	0	0	0	0	0	0	0	0	0	0	0	0
hsa-miR-6856-3p	0	0	0	0	0	0	0	0	0	0	0	0	0	0
hsa-miR-101-3p	0	0	0	444.009	419.044	1118.77	0	0	0	0	155.402	0	0	338.263
hsa-miR-144-3p	0	0	865.147	0	139.681	1678.15	0	1028.78	3978.97	1196.63	621.607	246.201	1039.96	169.131
hsa-miR-4802-3p	0	0	0	0	0	0	0	0	0	0	0	0	0	0
hsa-miR-140-3p	0	525.548	471.898	0	0	0	48.6157	0	274.412	0	543.906	0	0	0
hsa-miR-6512-5p	0	0	0	0	0	0	0	0	0	0	0	0	0	0
hsa-miR-1912-3p	617.522	3153.29	471.898	5772.12	372.484	2517.22	1798.78	9259.01	2881.32	13271.7	2331.02	2215.81	8423.66	12515.7
hsa-miR-3130-5p	0	0	0	0	0	0	0	0	0	0	0	0	0	0
hsa-miR-660-5p	0	437.957	78.6497	1480.03	698.407	0	1215.39	1131.66	1234.85	652.708	77.7008	0	0	338.263
hsa-miR-10b-5p	3550.75	2452.56	2988.69	7696.16	5261.33	4475.07	1847.4	2571.95	2744.12	1196.63	2719.53	1477.21	623.975	2198.71
hsa-miR-10a-5p	14048.6	18919.7	10853.7	16872.4	20440	13984.6	30482	14402.9	8369.56	12292.7	21756.2	14033.5	11439.5	9133.1
hsa-miR-7851-3p	0	0	0	0	0	0	0	0	0	0	0	0	0	0
hsa-miR-3939	0	0	0	0	0	0	0	0	0	0	0	0	0	0
hsa-miR-433-5p	0	0	0	0	0	0	0	0	0	0	0	0	0	0
hsa-miR-1277-3p	0	0	0	0	0	0	0	205.756	0	0	0	0	0	0
hsa-miR-598-3p	0	0	78.6497	296.006	0	0	0	0	205.809	435.139	77.7008	0	0	1353.05
hsa-miR-4637	0	0	0	0	0	0	0	0	0	0	0	0	0	0
hsa-miR-888-5p	0	0	0	0	0	0	194.463	0	0	0	0	246.201	0	0
hsa-miR-510-5p	0	0	0	0	0	0	0	0	0	0	0	0	0	0
hsa-miR-508-5p	0	0	0	0	0	0	0	0	0	0	0	0	0	0
hsa-miR-514a-5p	0	0	0	0	0	0	0	0	0	0	0	0	0	0
hsa-miR-509-5p	0	0	0	0	0	0	0	0	0	0	0	0	0	0
hsa-miR-509-3-5p	0	0	0	0	0	0	0	0	0	0	0	0	0	0
hsa-miR-217-5p	0	0	0	0	139.681	0	0	0	0	0	0	0	103.996	0
hsa-miR-9898	0	0	0	0	0	0	0	0	0	0	0	0	0	0
hsa-miR-890	0	0	0	0	0	0	0	0	0	0	0	0	0	0
hsa-miR-5003-3p	0	0	0	0	0	0	0	0	0	0	0	0	0	0
hsa-miR-6502-3p	0	0	0	0	0	0	0	0	0	0	0	0	0	0
hsa-miR-6863	0	0	0	0	0	0	0	0	0	0	0	0	0	0
hsa-miR-6758-5p	0	0	0	0	0	0	0	0	0	0	0	0	0	0
hsa-miR-3125	0	0	0	0	0	0	0	0	0	0	0	0	0	0
hsa-miR-12127	0	0	0	0	0	0	0	0	0	0	0	0	0	0
hsa-miR-5007-5p	0	0	0	0	0	0	0	0	0	0	0	0	0	0
hsa-miR-577	0	0	0	0	0	0	0	0	0	0	0	0	0	0
hsa-miR-7161-3p	0	0	0	0	0	0	0	0	0	0	0	0	0	0
hsa-miR-548p	0	0	0	0	0	0	0	0	0	0	0	0	0	0
hsa-miR-451b	0	0	0	0	0	0	0	0	0	0	0	0	0	0
hsa-miR-4703-5p	0	0	0	0	0	0	0	0	0	0	0	0	0	0
hsa-miR-29a-3p	5712.08	6481.76	3539.24	6068.13	6332.22	7831.36	7778.51	5966.92	5213.83	7397.36	7226.18	4924.03	6031.75	6257.86
hsa-miR-29b-3p	463.142	2277.37	1494.34	1480.03	1583.05	3076.61	1312.62	720.146	1166.25	3154.76	1087.81	2215.81	1143.95	2536.97
hsa-miR-29c-3p	617.522	1927.01	1179.75	1776.04	1676.18	4754.76	1166.78	2160.44	2606.91	1522.99	1320.91	246.201	2079.92	1353.05
hsa-miR-195-5p	154.381	262.774	78.6497	296.006	139.681	0	0	514.39	0	108.785	77.7008	0	415.983	169.131
hsa-miR-15a-5p	771.903	0	550.548	444.009	931.209	1118.77	729.235	617.268	1852.28	543.923	233.102	0	519.979	169.131
hsa-miR-15b-5p	771.903	2014.6	2831.39	1184.02	1815.86	0	583.388	411.512	2744.12	435.139	1010.11	1231.01	1039.96	507.394
hsa-miR-16-5p	38903.9	56671.6	154389	28712.6	57548.7	15942.4	52991.1	105141	210817	50911.2	59751.9	58595.9	73005	40591.5
hsa-miR-503-5p	0	0	78.6497	592.012	93.1209	0	48.6157	0	0	326.354	0	0	207.992	0
hsa-miR-3943	0	0	0	0	0	0	0	0	0	0	0	0	0	0
hsa-miR-3614-3p	0	0	0	0	0	0	0	0	0	0	0	0	103.996	0
hsa-miR-4781-5p	0	0	0	0	0	0	0	0	0	0	0	0	0	0
hsa-miR-21-5p	4013.89	1226.28	4640.33	2516.05	3724.84	2517.22	6417.27	2160.44	4665	3807.46	5128.25	984.805	6031.75	5750.47
hsa-miR-1197	0	0	0	0	0	0	0	0	0	0	0	0	0	0
hsa-miR-4759	0	0	0	0	0	0	0	0	0	0	0	0	0	0
hsa-miR-3169	0	0	0	0	0	0	0	0	0	0	0	0	0	0
hsa-miR-3139	0	0	0	0	0	0	0	0	0	0	0	0	0	0
hsa-miR-4779	0	0	0	0	0	0	0	0	0	0	0	0	0	0
hsa-miR-2392	0	0	0	0	0	0	0	0	0	0	0	0	0	0
hsa-miR-3159	0	0	157.299	0	0	0	0	0	0	0	0	0	0	0
hsa-miR-5582-5p	0	0	0	0	0	0	0	0	0	0	0	0	0	0
hsa-miR-449c-5p	0	0	0	0	0	0	0	0	0	0	0	0	0	0
hsa-miR-34b-5p	0	87.5913	157.299	0	0	0	145.847	720.146	68.603	652.708	155.402	0	0	1183.92
hsa-miR-4717-5p	0	0	0	0	0	0	0	0	0	0	0	0	0	0
hsa-miR-1245b-5p	0	0	0	0	0	0	0	0	0	0	0	0	0	0
hsa-miR-6757-5p	0	0	0	0	0	0	0	0	0	0	0	0	0	0
hsa-miR-6783-5p	0	0	0	0	0	0	0	0	0	0	0	0	0	0
hsa-miR-4688	0	0	0	0	0	0	0	0	0	0	0	0	0	0
hsa-miR-6805-5p	0	0	0	0	0	0	0	0	0	0	0	0	0	0
hsa-miR-6732-5p	0	0	0	0	0	0	0	0	0	0	0	0	0	0
hsa-miR-6782-5p	0	0	0	0	0	0	0	0	0	0	0	0	0	0
hsa-miR-6841-5p	0	0	0	0	0	0	0	0	0	0	0	0	0	0
hsa-miR-6755-5p	0	0	0	0	0	0	0	0	0	0	0	0	0	0
hsa-miR-6831-5p	0	0	0	0	0	0	0	0	0	0	0	0	0	0
hsa-miR-196a-5p	617.522	4029.2	1651.64	1628.03	2607.38	3076.61	3354.48	1646.05	0	2175.69	3030.33	0	415.983	1353.05
hsa-miR-196b-5p	0	175.183	0	148.003	139.681	279.692	243.078	0	0	0	0	0	0	0
hsa-miR-6865-5p	0	0	0	0	0	0	0	0	0	0	0	0	0	0
hsa-miR-6815-5p	0	0	0	0	0	0	0	0	0	0	0	0	0	0
hsa-miR-154-5p	0	0	235.949	0	232.802	0	243.078	0	0	0	77.7008	0	0	0
hsa-miR-624-5p	0	0	0	0	0	0	0	0	0	0	0	0	0	0
hsa-miR-1278	0	0	0	0	0	0	0	0	0	0	0	0	0	0
hsa-miR-411-5p	926.283	350.365	0	0	419.044	1118.77	243.078	411.512	137.206	326.354	777.008	0	0	338.263
hsa-miR-2114-5p	0	0	0	0	0	0	0	0	0	0	0	0	0	0
hsa-miR-3174	0	0	0	0	0	0	0	0	0	0	0	0	0	0
hsa-miR-454-3p	0	87.5913	471.898	0	0	0	97.2314	102.878	0	0	233.102	738.604	207.992	0
hsa-miR-12115	0	0	0	0	0	0	0	0	0	0	0	0	0	0
hsa-miR-3681-5p	0	0	0	0	0	0	0	0	0	0	0	0	0	0
hsa-miR-6718-5p	0	0	0	0	0	0	0	0	0	0	0	0	0	0
hsa-miR-203b-5p	0	0	0	0	0	0	0	0	0	0	0	0	0	0
hsa-miR-5584-3p	0	0	0	0	0	0	0	0	0	0	0	0	0	0
hsa-miR-3163	0	0	0	0	0	0	0	0	0	0	0	0	0	0
hsa-miR-381-3p	0	262.774	550.548	0	0	0	340.31	102.878	0	652.708	466.205	0	0	1014.79
hsa-miR-300	0	0	0	0	0	0	0	0	0	0	0	0	0	0
hsa-miR-875-5p	0	0	0	0	0	0	0	0	0	0	0	0	0	0
hsa-miR-3976	0	0	0	0	0	0	0	0	0	0	0	0	0	0
hsa-miR-135a-3p	0	0	0	0	0	0	0	0	0	0	0	0	0	0
hsa-miR-5011-5p	0	0	0	0	0	0	0	0	0	0	0	0	0	0
hsa-miR-8076	0	0	0	0	0	0	0	0	0	0	0	0	0	0
hsa-miR-2681-3p	0	0	0	0	0	0	0	0	0	0	0	0	0	0
hsa-miR-5586-5p	0	0	0	0	0	0	0	0	0	0	0	0	0	0
hsa-miR-4686	0	0	0	0	0	0	0	0	0	0	0	0	0	0
hsa-miR-586	0	0	0	0	0	0	0	0	0	0	0	0	0	0
hsa-miR-3688-3p	0	0	0	0	0	0	0	0	0	0	0	0	0	0
hsa-miR-1843	0	0	0	0	0	0	0	0	0	0	0	0	0	0
hsa-miR-4802-5p	0	0	0	0	0	0	0	0	0	0	0	0	0	0
hsa-miR-6514-5p	0	0	0	0	0	0	0	0	0	0	0	0	0	0
hsa-miR-183-5p	0	0	393.249	0	0	0	145.847	0	0	0	0	0	0	0
hsa-miR-135b-5p	0	0	0	0	0	0	0	0	0	0	0	0	0	0
hsa-miR-135a-5p	0	0	0	444.009	0	0	0	0	411.618	217.569	0	0	0	0
hsa-miR-3675-5p	0	0	0	0	0	0	0	0	0	0	0	0	0	0
hsa-miR-5579-5p	0	0	0	0	0	0	0	0	0	0	0	0	0	0
hsa-miR-411-3p	0	0	0	0	0	0	0	0	0	0	0	0	0	0
hsa-miR-379-3p	0	0	0	0	0	0	0	0	0	0	0	0	0	0
hsa-miR-380-3p	0	0	0	0	0	0	0	0	0	0	0	0	0	0
hsa-miR-7852-3p	0	0	0	0	0	0	0	0	0	0	0	0	0	0
hsa-miR-6834-3p	0	0	0	0	0	0	0	0	0	0	0	0	0	0
hsa-miR-654-3p	0	0	157.299	0	46.5604	0	0	0	0	0	0	0	0	0
hsa-miR-4501	0	0	0	0	0	0	0	0	0	0	0	0	0	0
hsa-miR-455-5p	0	0	78.6497	0	0	0	0	0	0	0	0	0	0	0
hsa-miR-299-3p	0	0	0	0	0	0	0	0	0	0	0	0	0	0
hsa-miR-12132	0	0	0	0	0	0	0	0	0	0	0	0	0	0
hsa-miR-892c-5p	0	0	0	0	0	0	0	0	0	0	0	0	0	0
hsa-miR-506-5p	0	0	0	0	0	0	0	0	0	0	0	0	0	0
hsa-miR-664a-3p	0	0	0	0	0	0	48.6157	411.512	0	435.139	0	0	0	0
hsa-miR-32-5p	0	262.774	0	0	0	0	0	0	0	0	0	0	0	845.657
hsa-miR-92b-3p	463.142	1226.28	1258.4	1628.03	2234.9	1678.15	2625.25	2469.07	3773.16	1958.12	1087.81	984.805	3015.88	1353.05
hsa-miR-92a-3p	771.903	875.913	629.198	888.019	325.923	0	583.388	823.024	1920.88	652.708	543.906	0	519.979	507.394
hsa-miR-1323	0	0	0	0	0	0	0	0	0	108.785	0	0	0	0
hsa-miR-8063	0	0	0	0	0	0	0	0	0	0	0	0	0	0
hsa-miR-4698	0	0	0	0	0	0	0	0	0	0	0	0	0	0
hsa-miR-7853-5p	0	0	0	0	0	0	0	0	0	0	0	0	0	0
hsa-miR-105-5p	0	0	0	0	0	0	0	0	411.618	0	0	0	0	0
hsa-miR-3065-5p	0	0	0	0	0	0	48.6157	0	480.221	0	77.7008	0	0	0
hsa-miR-335-5p	13431.1	14014.6	13134.5	19980.4	17925.8	10908	34079.6	21707.2	9192.8	20560.3	16317.2	10832.9	12583.5	10486.1
hsa-miR-3922-5p	0	0	0	0	0	0	0	0	0	0	0	0	0	0
hsa-miR-5697	0	0	0	0	0	0	0	0	0	0	0	0	0	0
hsa-miR-224-5p	0	350.365	78.6497	0	139.681	0	0	514.39	0	108.785	0	0	103.996	169.131
hsa-miR-6513-3p	0	0	0	0	0	0	0	0	0	0	0	0	0	0
hsa-miR-95-5p	0	0	0	0	0	0	0	0	0	0	0	0	0	0
hsa-miR-6826-5p	0	0	0	0	0	0	0	0	0	0	0	0	0	0
hsa-miR-4705	0	0	0	0	0	0	0	0	0	0	0	0	0	0
hsa-miR-4719	0	0	0	0	0	0	0	0	0	0	0	0	0	0
hsa-miR-5003-5p	0	0	0	0	0	0	0	0	0	0	0	0	0	0
hsa-miR-4457	0	0	0	0	0	0	0	0	0	0	0	0	0	0
hsa-miR-125b-2-3p	0	0	0	0	0	0	0	0	0	0	0	0	0	0
hsa-miR-1228-3p	0	0	0	0	0	0	0	0	0	0	0	0	0	0
hsa-miR-128-3p	308.761	788.322	550.548	296.006	139.681	0	194.463	205.756	0	326.354	0	0	207.992	0
hsa-miR-216a-3p	0	0	0	0	0	0	0	0	0	0	0	0	0	0
hsa-miR-1226-3p	0	0	0	0	0	0	0	0	205.809	0	0	0	0	0
hsa-miR-3620-3p	0	0	0	0	0	0	0	0	0	0	0	0	0	0
hsa-miR-3622a-3p	0	0	0	0	0	0	0	0	0	0	0	0	0	0
hsa-miR-3622b-3p	0	0	0	0	0	0	0	0	0	0	0	0	0	0
hsa-miR-6765-3p	0	0	0	0	0	0	0	0	0	0	0	0	0	0
hsa-miR-3186-3p	0	0	0	0	0	0	0	0	0	0	0	0	0	0
hsa-miR-11401	0	0	0	0	0	0	0	0	0	0	0	0	0	0
hsa-miR-4999-3p	0	0	0	0	0	0	0	0	0	0	0	0	0	0
hsa-miR-483-3p	0	0	0	0	232.802	0	0	0	0	217.569	466.205	0	207.992	0
hsa-miR-4639-3p	0	0	0	0	0	0	0	0	0	0	0	0	0	0
hsa-miR-1208	0	0	0	0	0	0	0	0	0	0	0	0	0	0
hsa-miR-589-3p	0	0	0	148.003	0	0	48.6157	0	0	0	0	0	0	0
hsa-miR-1245b-3p	0	0	0	0	0	0	0	0	0	0	0	0	0	0
hsa-miR-545-3p	0	0	0	0	0	0	0	0	0	0	0	0	0	0
hsa-miR-3065-3p	0	0	0	0	0	0	0	0	0	0	0	0	0	0
hsa-miR-3619-5p	0	0	0	0	0	0	0	0	0	0	0	0	0	0
hsa-miR-7157-5p	0	0	0	0	0	0	0	0	0	0	0	0	0	0
hsa-miR-5690	0	0	0	0	0	0	0	0	0	0	0	0	0	0
hsa-miR-6736-3p	0	0	0	0	0	0	0	0	0	0	0	0	0	0
hsa-miR-1207-3p	0	0	0	0	0	0	0	0	0	0	0	0	0	0
hsa-miR-5000-3p	0	0	0	0	0	0	0	0	0	0	0	0	0	0
hsa-miR-4742-5p	0	0	0	0	0	0	0	0	0	0	0	0	0	0
hsa-miR-4692	0	0	0	0	0	0	0	0	0	0	0	0	0	0
hsa-miR-1972	0	0	0	0	0	0	0	0	0	0	0	0	0	0
hsa-miR-4650-5p	0	0	0	0	0	0	0	0	0	0	0	0	0	0
hsa-miR-484	0	87.5913	0	0	0	0	0	0	0	0	0	0	0	0
hsa-miR-4270	0	0	0	0	0	0	0	0	0	0	0	0	0	0
hsa-miR-6823-5p	0	0	0	0	0	0	0	0	0	0	0	0	0	0
hsa-miR-3934-5p	0	0	0	0	0	0	0	0	0	0	0	0	0	0
hsa-miR-545-5p	0	0	0	0	0	0	0	0	0	0	0	0	0	0
hsa-miR-4704-3p	0	0	0	0	0	0	0	0	0	0	0	0	0	0
hsa-miR-148a-3p	0	0	0	0	0	0	0	0	0	0	0	0	0	0
hsa-miR-148b-3p	0	0	0	0	0	0	0	0	0	0	0	0	0	0
hsa-miR-152-3p	0	0	0	0	0	0	0	0	0	0	77.7008	0	0	0
hsa-miR-6733-3p	0	0	0	0	0	0	0	0	0	0	0	0	0	0
hsa-miR-584-3p	0	0	0	0	0	0	0	0	0	0	0	0	0	0
hsa-miR-103b	0	0	0	0	0	0	0	0	0	0	0	0	0	0
hsa-miR-1279	0	0	0	0	0	0	0	0	0	0	0	0	0	0
hsa-miR-6729-3p	0	0	0	0	0	0	0	0	0	0	0	0	0	0
hsa-miR-5196-3p	0	0	0	0	0	0	0	0	0	0	0	0	0	0
hsa-miR-4528	0	0	0	0	0	0	0	0	0	0	0	0	0	0
hsa-miR-4729	0	0	0	0	0	0	0	0	0	0	0	0	0	0
hsa-miR-153-5p	0	0	0	0	0	0	0	0	0	0	0	0	0	0
hsa-miR-6777-3p	0	0	0	0	0	0	0	0	0	0	0	0	0	0
hsa-miR-338-3p	1543.81	262.774	1258.4	2368.05	651.846	0	0	308.634	0	435.139	155.402	492.403	519.979	1014.79
hsa-miR-4267	0	0	0	0	0	0	0	0	0	0	0	0	0	0
hsa-miR-4673	0	0	0	0	0	0	0	0	0	0	0	0	0	0
hsa-miR-7113-5p	0	0	0	0	0	0	0	0	0	0	0	0	0	0
hsa-miR-4712-5p	0	0	0	0	0	0	0	0	0	0	0	0	0	0
hsa-miR-770-5p	0	0	0	0	0	0	0	0	0	0	0	0	0	0
hsa-miR-1825	0	0	0	0	0	0	0	0	0	0	0	0	0	0
hsa-miR-4716-5p	0	0	0	0	0	0	0	0	0	0	0	0	0	0
hsa-miR-885-5p	0	0	0	0	0	0	0	0	0	0	0	0	0	0
hsa-miR-6814-5p	0	0	0	0	0	0	0	0	0	0	0	0	0	0
hsa-miR-662	0	0	0	0	0	0	0	0	0	0	0	0	0	0
hsa-miR-4301	0	0	0	0	0	0	0	0	0	0	0	0	0	0
hsa-miR-6764-5p	0	0	0	0	0	0	0	0	0	0	0	0	0	0
hsa-miR-6793-3p	0	0	0	0	0	0	0	0	0	0	0	0	0	0
hsa-miR-361-3p	0	0	0	0	0	0	145.847	0	0	217.569	0	0	0	0
hsa-miR-6887-3p	0	0	0	0	0	0	0	0	0	0	0	0	0	0
hsa-miR-6810-3p	0	0	0	0	0	0	0	0	0	0	0	0	0	0
hsa-miR-6756-3p	0	0	0	0	0	0	0	0	0	0	0	0	0	0
hsa-miR-3127-3p	0	0	0	0	0	0	0	0	0	0	0	0	0	0
hsa-miR-3162-3p	0	0	0	0	0	0	0	0	0	0	0	0	0	0
hsa-miR-4667-3p	0	0	0	0	0	0	0	0	0	0	0	0	0	0
hsa-miR-6803-3p	0	0	0	0	0	0	0	0	0	0	0	0	0	0
hsa-miR-6892-3p	0	0	0	0	0	0	0	0	0	0	0	0	0	0
hsa-miR-125b-5p	3550.75	6218.98	3381.94	6956.15	5214.77	3635.99	2965.56	5658.29	4253.38	7506.14	8003.18	4185.42	5303.78	5919.6
hsa-miR-125a-5p	2006.95	2364.97	1101.1	1184.02	651.846	2517.22	972.314	2366.19	1303.46	2937.19	2641.83	2462.01	1663.93	3044.37
hsa-miR-4319	0	0	0	0	0	0	0	0	0	0	0	0	0	0
hsa-miR-6752-3p	0	0	0	0	0	0	0	0	0	0	0	0	0	0
hsa-miR-4308	0	0	0	0	0	0	0	0	0	0	0	0	0	0
hsa-miR-339-5p	0	0	0	0	0	0	0	0	0	0	0	0	0	0
hsa-miR-5088-3p	0	0	0	0	0	0	0	0	0	0	0	0	0	0
hsa-miR-6780b-3p	0	0	0	0	0	0	0	0	0	0	0	0	0	0
hsa-miR-6716-3p	0	0	0	0	0	0	0	0	0	0	0	0	0	0
hsa-miR-615-3p	0	0	157.299	0	0	0	97.2314	0	0	0	0	0	0	169.131
hsa-miR-671-3p	0	0	0	0	0	0	0	0	0	0	0	0	0	0
hsa-miR-3678-5p	0	0	0	0	0	0	0	0	0	0	0	0	0	0
hsa-miR-340-3p	0	0	0	0	0	0	0	0	0	0	0	0	0	0
hsa-miR-5009-3p	0	0	0	0	0	0	0	0	0	0	0	0	0	0
hsa-miR-6761-3p	0	0	0	0	0	0	0	0	0	0	0	0	0	0
hsa-miR-6072	0	0	0	0	0	0	0	0	0	0	0	0	0	0
hsa-miR-5193	0	0	0	0	0	0	0	0	0	0	0	0	0	0
hsa-miR-877-3p	0	0	0	0	0	0	0	0	0	0	0	0	0	0
hsa-miR-6727-3p	0	0	0	0	0	0	0	0	0	0	0	0	0	0
hsa-miR-6747-3p	0	0	0	0	0	0	0	0	0	0	0	0	0	0
hsa-miR-1539	0	0	0	0	0	0	0	0	0	0	0	0	0	0
hsa-miR-3193	0	0	0	0	0	0	0	0	0	0	0	0	0	0
hsa-miR-486-5p	6792.74	21197.1	12898.6	3996.08	1350.25	279.692	5785.27	14505.8	58724.1	3698.68	6060.66	18957.5	6031.75	13192.3
hsa-miR-6748-3p	0	0	0	0	0	0	0	0	0	0	0	0	0	0
hsa-miR-5699-3p	0	0	0	0	0	0	0	0	0	0	0	0	0	0
hsa-miR-205-5p	0	87.5913	0	148.003	186.242	0	0	0	0	326.354	0	0	103.996	0
hsa-miR-1237-3p	0	0	0	0	0	0	0	0	0	0	0	0	0	0
hsa-miR-10397-5p	0	0	0	0	0	0	0	0	0	0	0	0	0	0
hsa-miR-3121-5p	0	0	0	0	0	0	0	0	0	0	0	0	0	0
hsa-miR-196b-3p	0	0	0	0	0	0	0	0	0	0	0	0	0	0
hsa-miR-1307-5p	0	0	0	0	0	0	0	0	0	0	0	0	0	0
hsa-miR-3131	0	0	0	0	0	0	0	0	0	0	0	0	0	0
hsa-miR-151b	0	0	0	0	93.1209	0	0	0	0	0	0	0	0	0
hsa-miR-151a-5p	12813.6	11649.6	7157.12	7844.16	6890.95	8390.75	9917.6	7510.09	7271.92	11096	11111.2	4185.42	7279.7	8625.7
hsa-miR-6767-5p	0	0	0	0	0	0	0	0	0	0	0	0	0	0
hsa-miR-1281	0	0	0	0	0	0	0	0	0	0	0	0	0	0
hsa-miR-1292-3p	0	0	0	0	0	0	0	0	0	0	0	0	0	0
hsa-miR-579-5p	0	0	0	0	0	0	0	0	0	0	0	0	0	0
hsa-miR-127-3p	0	0	393.249	1332.03	372.484	1678.15	486.157	205.756	480.221	1414.2	155.402	0	311.987	338.263
hsa-miR-1234-3p	0	0	0	0	0	0	0	0	0	0	0	0	0	0
hsa-miR-7107-5p	0	0	0	0	0	0	0	0	0	0	0	0	0	0
hsa-miR-6741-3p	0	0	0	0	0	0	0	0	0	0	0	0	0	0
hsa-miR-11400	0	0	0	0	0	0	0	0	0	0	0	0	0	0
hsa-miR-6749-5p	0	0	0	0	0	0	0	0	0	0	0	0	0	0
hsa-miR-6499-5p	0	0	0	0	0	0	0	0	0	0	0	0	0	0
hsa-miR-6889-5p	0	0	0	0	0	0	0	0	0	0	0	0	0	0
hsa-miR-542-5p	0	0	0	0	0	0	0	0	0	0	0	0	0	0
hsa-miR-6775-5p	0	0	0	0	0	0	0	0	0	0	0	0	0	0
hsa-miR-101-2-5p	0	0	0	0	0	0	0	0	0	0	0	0	0	0
hsa-miR-126-3p	5712.08	3416.06	37751.9	3108.07	16063.4	6153.22	5444.96	5966.92	13652	5221.66	5361.36	9848.05	7071.71	2875.23
hsa-miR-6506-3p	0	0	0	0	0	0	0	0	0	0	0	0	0	0
hsa-miR-4536-3p	0	0	0	0	0	0	0	0	0	0	0	0	0	0
hsa-miR-1204	0	0	0	0	0	0	0	0	0	0	0	0	0	0
hsa-miR-6774-3p	0	0	0	0	0	0	0	0	0	0	0	0	0	0
hsa-miR-187-3p	0	87.5913	0	0	0	0	0	0	0	0	155.402	0	0	0
hsa-miR-1282	0	0	0	0	0	0	0	0	0	0	0	0	0	0
hsa-miR-4744	0	0	0	0	0	0	0	0	0	0	0	0	0	0
hsa-miR-1283	0	0	0	0	0	0	0	0	0	435.139	0	0	0	0
hsa-miR-139-5p	926.283	262.774	1258.4	0	1443.37	1398.46	2041.86	0	274.412	652.708	1398.61	1723.41	623.975	507.394
hsa-miR-6508-5p	0	0	0	0	0	0	0	0	0	0	0	0	0	0
hsa-miR-520g-5p	0	0	0	0	0	0	0	0	0	0	0	0	0	0
hsa-miR-645	0	0	0	0	0	0	0	0	0	0	0	0	0	0
[truncated: 913 more rows]
