# Supplementary material for: Cerebrospinal fluid extracellular vesicle-derived miR-9-3p in spinal cord injury with neuroprotective implications and biomarker development
Source: Commun Biol. 2025 Oct 27;8:1498. doi: 10.1038/s42003-025-08947-3 (PMC12559747; doi:10.1038/s42003-025-08947-3)
Supplement: Supplementary file 10 — Supplementary Data 8 [file 42003_2025_8947_MOESM10_ESM.xls]

## Sheet: Sheet1
		target name
		U6			miR 9-3p			ΔΔCT	2^(-ΔΔCT)
Sample Name	Group	CT	CT mean		CT	CT mean
1	The scramble control	24.6529	24.7531		Undetermined	36.4394		-0.656742	1.57652
		24.7567			Undetermined
		24.8489			36.4394
		24.7541			Undetermined
2	The scramble control	25.2768	25.4681		Undetermined	37.7838		-0.0273344	1.01913
		25.3866			38.4001
		25.8406			37.1675
		25.3683			Undetermined
3	The scramble control	24.8389	24.8502		36.8272	37.8773		0.684077	0.622404
		24.7891			Undetermined
		24.8919			39.8386
		24.881			36.9661
4	The overexpression group	26.2931	26.3549		28.6834	28.9268		-9.77113	873.782
		26.3726			29.1769
		26.4108			28.9426
		26.3429			28.9043
5	The overexpression group	24.9269	24.9022		28.7844	28.8993		-8.346	325.384
		24.906			29.1855
		24.9243			28.7784
		24.8517			28.8486
6	The overexpression group	25.973	25.9533		29.3215	29.3241		-8.97221	502.232
		25.9396			29.3078
		25.9563			29.2771
		25.9443			29.3901
	scramble	custom
	1.57652	873.782
	1.01913	325.384
	0.622404	502.232
average	1.07268	567.133
SD	0.479307	279.9
P : 0.025
