# Supplementary material for: Cerebrospinal fluid extracellular vesicle-derived miR-9-3p in spinal cord injury with neuroprotective implications and biomarker development
Source: Commun Biol. 2025 Oct 27;8:1498. doi: 10.1038/s42003-025-08947-3 (PMC12559747; doi:10.1038/s42003-025-08947-3)
Supplement: Supplementary file 11 — Supplementary Data 9 [file 42003_2025_8947_MOESM11_ESM.xlsx]

## Sheet: Sheet1
Name	PR434501	PR434502	PR434503	PR434504	PR434505	PR434506
OR2A12	0	0	0	0	0	0
KIR2DP1	0	0	0	0	0	0
KIR2DP1	0	0	0	0	0	0
CYP2D8P	0	0	0.003622	0	0	0
OR7E15P	0	0	0	0	0	0
DEFB109D	0	0	0.367803	0	0.375014	0
DEFB109B	0	0	0	0	0	0
OR7E125P	0	0	0	0	0	0
DEFA7P	0	0	0	0	0	0
DEFA10P	0	0	0	0	0	0.408927
TCAF2P1	0.059088	0	0	0.018761	0	0
DUX4L9	0	0	0.029367	0.044608	0	0
IFNWP9	0	0.931756	0	0	0	0
VN1R74P	0	0	0	0	0	0
EIF5P2	0	0	0	0	0	0
TRIM51FP	0	0	0	0	0	0
GOLGA2P4	0	0	0	0	0	0
ANAPC1P3	3.05402	4.74173	0	1.49989	0	0
OR4A49P	0	0	0.305822	0	0	0
RPL7L1P16	0	0	0	0.187562	0.144434	0
OR7E105P	0	0	0	0	0	0
CLUHP1	0	0	0	0	0	0
EEF1B2P5	0	0	0	0	0	0
MTATP8P1	0	0	0.951112	0	0	0
HLA-DRB9	0	0	0	0	0	0
OR4R2P	0	0	0	0	0	0
OR5P4P	0	0	0	0	0	0
OR5P1P	0	0	0	0	0	0
ABCD1P2	0	0	0	0	0	0
CCDC188BP	0	0	0	0	0	0
ANAPC1P2	20.2297	14.4253	16.6829	15.5325	17.1718	13.8829
OR2AT1P	0	0	0	0	0	0
SUSD2P2	0	0	0	0	0	0
LDHAL6DP	0	0	0	0	0	0
MTCO3P12	0	0.440242	0.202239	1.57591	0.231098	0.298957
MTCO1P12	0.054012	0.056212	0.155105	0.561088	0.174818	0
OR4A4P	0	0	0	0	0	0
OR7E116P	0	0	0	0	0	0
OR7E109P	0	0	0	0	0	0
FGF7P7	0	0	0	0	0	0
OFD1P2Y	0	0	0	0	0	0
PMS2P14	0	0.000102	0.007014	0	0	0.631618
MTATP6P27	0.169024	0	0.314193	0	1.45009	0.918802
OFD1P4Y	0	0	0	0	0	0
ARSDP1	0	0	0	0	0	0
FRG1EP	0.445365	0	0.189859	0	0	3e-06
DUX4L35	0.116751	0	0	0	0	0
FRG2EP	0	0	0	0	0	0
DUX4L34	0.062384	0	0	0.075514	0	0
PCMTD1P7	0	0	0	0	0	0
DUX4L32	0.001228	0	0	0	0	0
FRG1DP	0.039622	0.676562	0.384984	0.513706	0.659139	0.162031
KIR3DP1	0	0	0	0	0	0
LILRP1	0	0	0	0	0	0
KIR2DP1	0	0	0	0	0	0
PLA2G10JP	0	0	0	0	0	0
PNMA6B	0	0	0	0	0	0
HLA-DQB3	0	0	0	0	0	0
MTCO3P1	0	0	0	0	0	0
CFTRP1	0	0	0	0	0	0
KIR3DP1	0	0	0	0	0	0
NSFP1	3.41485	0.932429	1.8846	6.24014	4.30102	3.44082
OR4A42P	0	0	0	0	0	0
OR4A41P	0	0	0	0	0	0
GZMAP1	0	0	0	0	0	0
OR4A45P	0	0	0	0	0	0
OR4A43P	0	0	0	0	0	0
CES1P2	0.063084	0.066215	0	0	0	0
OR4R1P	0	0	0	0	0	0
OR1AB1P	0.123412	0	0.116219	0.173086	0.13631	1.40307
ASLP1	0.324623	0.331675	0	0	0	0
OR7E10P	0	0	0	0	0	0
CES1P1	0	0	0	0	0	0
OR4B2P	0	0	0	0	0	0
OR7E15P	0	0	0	0	0	0
MTCO3P1	0	0	0	0	0	0
FOLR1P1	0	0	0	0	0	0
TAAR4P	0	0	0	0	0	0
MPHOSPH10P9	0	0	0	0.000313	0.029683	0
RHPN2P1	0	0.029191	0	0	0.090429	0
MTCO1P51	0	0	0	0	0	0
SPATA31E3P	0	0	0	0	0	0
OR7E8P	0	0	0	0	0	0
TAAR7P	0	0	0	0	0	0
DNM1P28	0.264299	0	0	0	0.280479	0
HLA-P	0	0	0	0	0	0
MCCD1P1	0	0	0	0	0	0
SSX13P	0	0	0	0	0	0
OR4K11P	0	0	0	0	0	0
BPY2DP	0	0	0	0	0	0
OR7E43P	0	0	0	0	0	0
OR7A15P	0	0	0	0.112725	0	0
OR7E62P	0	0	0	0	0	0
SERPINA7P1	0	0	0	0	0	0
CEACAMP4	0	0	0	0	0	0
ABHD17AP6	0.081714	0	0	0	0	0
ZNF285CP	0.040891	0	0.243366	0.619045	0.04473	0
MRPS31P2	0	0.230171	0.208744	0	0	0
NTF6B	0	0	0	0	0	0.275112
SEPTIN7P12	0	0	0	0	0	0
ARHGAP42P2	0	0	0.031321	0	0	0.08083
GPAT2P2	0	0	0.104962	0.478981	0.115974	0
UBE2Q2P6	0	0	0	0	0	0
ECEL1P3	0	0	0	0	0	0
OR5AK4P	0	0	0.454002	0	0.10435	0
OR5AK1P	0	0	0	0	0	0
FAM197Y1	0	0	0	0	0	0
OR11J2P	0	0	0	0	0	0
SUGT1P1	1.05413	0.264508	1.92053	2.26493	1.11419	0.731283
NTF6G	0	0	0	0	0	0
MTND3P5	0	0	0	0	0	0
BRD9P2	0	0	0	0	0.852478	0
CHEK2P1	0	0	0	0	0	0
ANKRD30BP1	0	0	0	0	0	0
OR7L1P	1.33077	0	0	0	0	0.307099
SEPTIN7P15	0	0	0	0	0	0
GGT4P	0	0	0	0	0	0
OR2I1P	0	0	0	0	0	0
XKRYP4	0	0	0	0	0	0
MTCO1P2	0	0	0	0	0	0.185936
ABHD17AP7	0	0	0	0	0	0
ARSFP1	0	0	0	0	0	0
USP9YP19	0	0	0	0	0	0
MTND5P33	0	0	0	0	0	0
OR2BH1P	0	0	0	0	0	0
BCAP31P1	0	0	0	0	0	0
MTND2P28	1.30195	2.65191	3.59133	1.02259	1.83407	1.63536
MTATP6P1	18.7408	28.9084	33.3334	17.2032	22.6047	14.3895
CIBAR1P1	0	0	0	0	0	0
OR7E108P	0	0	0.720185	0	0	0
CLEC4GP1	0	0	0	0	0	0
MTND5P41	0	0	0	0	0	0
OR5D2P	0	0	0	0	0	0
TRAPPC2P4	0	0	0	0	0	0
FRG1JP	0.094795	0.196382	0.266515	0.25783	0.412487	0.738997
KIR2DP1	0	0	0	0	0	0
OR7A11P	0	0	0	0	0	0
GUSBP7	0	0	0	0	0	0.336085
MTND4LP22	0	0	0	0	0	0
HCG4	0	0	0	0	0	0
OR1AA1P	0	0	0	0	0	0
TRIM77BP	0	0	0	0	0	0
RBMY2JP	0	0	0	0	0	0
KIR3DP1	0	0	0	0	0	0
H2BC2P	0	0	0	0	0	0
GNRHR2P1	0	0	0	0	0	0
VN1R66P	0	0	0	0	0	0
PHKG1P4	0	0	0	0	0	0
CASP1P2	0	0	0	0	0	0
SPDYE18	0.194359	0	0	0	0.366112	0.232508
RPSAP67	0	0	0	0	0	0
SLC25A15P4	0	0	0	0	0	0
FRG2IP	0	0	0	0	0	0
MEP1AP4	0	0	0	0	0	0
DCLRE1CP1	0	0	0	0	0	0
MTND6P33	0	0	0	0	0	0
CSTP1	0	0	0	0	0	0
OR7A3P	0	0	0	0	0	0
OR4F1P	0	0	0	0	0	0
IL9RP4	0	0	0	0	0	0
TSPY15P	0	0	0	0	0	0
OR11J5P	0	0	0	0	0	0
MTCO1P7	0	0	0	0	0	0
ZNF29P	0	0	0	0	0	0
OR4G4P	0	0	0	0	0	0
ECEL1P1	0	0	0	0	0.137069	0.154972
USP9YP34	0	0	0	0	0	0
PMS2P7	2.04755	1.98391	0.65117	1.64871	1.51538	1.19629
MCCD1P2	0.159702	0	0	0	0.124538	0
KIR2DP1	0	0	0	0	0	0
OR5D17P	0	0	0	0	0	0
OR5D15P	0	0	0	0	0	0
OR7E5P	0	0	0	0	0	0.369237
GOLGA8M	0	0.012366	0	0	0	0
OR5BP1P	0	0	0	0	0	0
RBMY3AP	0	0	0	0	0	0
ABHD17AP8	0	0	0	0	0	0
OR4H6BP	0	0	0	0	0	0
PRSS3P4	1.41478	7.35002	0	3.5632	1.45097	0
CDRT15P8	0	0	0.171899	0	0	0
ALG1L11P	0	0.871627	1.37445	0.415107	0.621001	0
VN1R108P	5.32315	4.6092	3.37158	8.88475	5.51856	5.68069
DNM1P30	0	0	0	0	0	0
KRT90P	0	0	0	0	0	0
OR4C7P	0	0	0	0	0	0
OR4A7P	0	0	0	0	0	0
OR4A6P	0	0	0	0	0	0
HCG4P8	0	0	0	0	0	0
CDY7P	0	0	0	0	0	0
OR4A17P	0	0	0	0	0	0
OR4A13P	0	0	0	0	0	0
KRT126P	0	0	0	0	0	0
MED15P7	0	0	0	0	0	0
COMMD4P2	0	0	0	0	0	0
PYHIN5P	0	0	0	0	0	0
SLC9B1P3	0	0	0	0	0	0
IFNWP19	0.785728	0	0	0	0	0
CYP2T3P	0	0	0.208977	0	0	0
FKBP6P1	0	0	0	0	0.429618	0
OR5M14P	0	0	0	0	0	0
OR13D3P	0	0	0	0	0	0
OR13I1P	0.070219	0.410437	0.179307	0	0.068111	0.079221
ZNF705CP	0	0	0	0	0	0
DEFB131D	0	0	0	0	0	0
GTF2IP14	0	0	0.515697	0	0	0.762223
RASA4DP	0	0.26527	0	0	0.216571	0
WASH9P	2.7209	1.57327	2.44537	1.73578	2.72389	2.18323
SALL4P5	0	0	0	0	0	0
FCRL4P1	0	0	0	0	0	0
CYP4F32P	0	1.44421	0.218045	0.685177	0	0.661864
USP9YP14	0	0	0	0	0	0
CSF2RBP1	0	0	0	0	0	0
SLC9B1P4	0	0	0	0	0	0
BTN1A1P1	0	0	0	0	0	0
USP9YP13	0	0	0	0	0	0
CT45A11P	0.070895	0.2969	0.402377	0.670167	0	0.718629
DEFB108C	0	0	0	0	0	0
PRAMEF22	0	0	0	0	0	0
RBMY2XP	0	0	0	0	0	0
ZNF725P	0	0	0.128733	0	0.049927	0.168072
IGFL1P1	0	0	0	1.79896	0	0
VN1R90P	0	0	0	0	0	0
MTCO3P8	0	0	0	0	0	0
MTCO1P8	0	0	0	0	0	0
MTCO2P8	0	0	0	0	0	0
MTND4P2	0	0	0	0	0	0
MTND4LP2	0	0	0	0	0	0
MTND3P2	0	0	0	0	0	0
KIR3DP1	0	0	0	0	0	0
HERC2P1	0	0	0	0	0	0
VN1R36P	0	0	0	0	0	0
ASH2LP3	0.179208	0	0.510548	0.059376	0	0
TSPY6P	0	0	0	0	0	0
ZNF861P	0	0	0	0	0	0
CYP4F24P	0	0	0	0	0	0
SLC25A15P2	0	0	0	0	0	0
KRT224P	0	0	0	0	0	0
ANKRD26P3	0	0	0	0	0	0.030331
SMPD4P2	0	0	0	0	0	0
SPATA31E2P	0	0	0	0	0	0
MPHOSPH10P4	0	0	0	0	0	0
TBC1D3P3	0	0	0	0	0	0
TNXA	0	0	0	0	0.182891	0
STK19B	0	0	0	0	0	0
TBC1D3B	0	0	0	0	0	0
CENPIP1	0	0	0	0	0	0
CRYGFP	0	0	0	0	0	0
VN1R88P	0	0	0	0	0	0
SLC29A4P2	0	0	0	0	0	0
GTF2IP6	0	0	0	0	0	0
TNXA	0	0	0	0	0	0
ZNF734P	0	0	0	0	0	0
MPHOSPH10P7	0.169174	0	0	0.241028	0	0.383281
VN1R87P	0	0	0	0	0	0
ANKRD20A9P	0	0	0	0	0	0
KIR3DP1	0	0	0	0	0	0
MKRN6P	1.42465	0	0	0	0	0
FTH1P28	1.85347	2.32984	0	6.16631	4.64694	2.288
OR7E155P	0	0	0	0	0	0
OR7E36P	0	0	0	0	0	0
PHKG1P1	0	0	0	0	0	0
SEPTIN7P4	0	0	0	0	0.289494	0
FTH1P27	0	0	0	0	0	0
PLA2G10FP	0	0	0	0	0	0
MTND4LP16	0	0	0	0	0	0
MTCO2P16	0	0	0	0	0	0
DDX20P1	0	0	0	0	0	0
PKD1P2	0.079395	0	0	0	0	0
OR10B1P	0	0	0	0	0	0
MTATP6P30	0	0	0	0	0	0
OR4F2P	0	0	0	0	0	0
WBP1LP10	0	0	0	0	0	0
RBMY1A3P	0	0	0	0	0	0
FTHL18P	0	0	0	0.324201	0.220644	0
USP9YP4	0	0.044067	0	0	0	0
USP9YP22	0	0	0	0	0	0
OFD1P3Y	0	0	0	0	0	0
CDRT15P5	0	0	0	0	0	0
USP24P1	0	0	0	0	0	0
NLRP3P1	0.081192	0	0.308606	0	0	0
DNM1P24	0	0	0	0	0	0
GOLGA6L11P	0	0	0	0	0	0
OR7E12P	0.267016	0	0.082015	0	0.095929	0.225867
ZNF849P	0	0	0	0	0	0
ANKRD20A18P	1.4886	0	0.453346	0	0	0
MTATP6P3	0	0	0	0	0	0
MTCO3P13	0	0	0	0	0	0
NMTRS-TGA3-1	0	0	0	0	0	0
MTND2P13	0	0	0	0	0	0
SRP68P3	0	0	0	0	0	0
MRGPRX10P	0	0	0	0	0	0
MST1P2	0	0.096986	0	0.039978	0.333991	0.111998
SEPTIN14P8	0	0	0	0.391055	0	0
NF1P3	0	0	0	0	0	0
NCOR1P3	0	0	0	0	0	0
CYP4F34P	0	0	0	0	0	0
GUSBP12	0	0	0	0	0	0
IL9RP2	0	0	0	0	0	0
USP9YP35	0	0	0	0	0	0
OR6E1P	2.5234	1.45724	2.11456	0.384761	2.63263	1.81023
MTCYBP13	0	0	0	0	0	0
MTCYBP5	0	0	0	0	0	0
OR4G3P	0	0	0	0	0	0
TSPY24P	0	0	0	0	0	0
MRGPRX5P	0	0	0	0	0	0
MRGPRX7P	0	0	0	0	0	0
PDE4DIPP8	0	0	0	0	0	0
MTND4P5	0	0	0	0	0	0
ANKRD18FP	0	0	0	0	0	0
MTATP6P10	0	0	0	0	0	0
MTCO2P10	0	0	0	0	0	0
MTND1P4	0	0	0	0	0	0
NCOR1P2	0	0	0	0	0	0
GUSBP10	0	0	0	0.214756	0	0
MTCYBP29	0	0	0	0	0	0
MTND6P29	0	0	0	0	0	0
RBMY2KP	0	0	0	0	0	0
OFD1P12Y	0	0	0	0	0	0
MAGOH3P	0	0	0	0	0	0
NBEAP4	0	0	0	0	0	0
HBAP1	0	0	0	0	0	0
MTATP6P8	0	0	0	0	0	0
RAB9AP5	0	0	0	0	0	0
GPCPD1P1	0	0.038609	0.034447	0	0	0
ZNF962P	0.023114	0.04653	0	0	0.024448	0
KIR2DP1	0	0	0	0	0	0
IGHV3OR16-16	0	0	0	0	0	0
SLC6A14P2	0	0	0	0	0	0
KIR3DP1	0	0	0	0	0	0
PUDPP1	0	0	0	0	0	0
MTND3P24	0	0	0	0	0	0
CNTNAP3P5	1.2825	3.35984	2.07832	1.63042	2.18647	2.89596
TUBB1P1	0	0	0	0	0	0
OR1X1P	0	0	0	0	0	0
PHKG1P3	0	0	0	0	0	0
HCG4B	0.084766	0	0	0	0	0
RPL13AP26	3.63351	2.64671	3.2136	3.20798	2.78214	2.82729
MTCO2P27	0	0.316094	1.98734	0	0.664447	0
TUBB2BP1	0.882316	1.14768	1.48358	0.305876	0.356202	1.00361
NBEAP3	0.100447	0.053411	0	0	0	0
PTTG1IP2	0.386147	0	0	0.549575	0	0
OR10R3P	0	0	0	0	0	0
OR9G2P	0	0	0	0	0	0
FAM30C	0	0	0	0	0	0
MPHOSPH10P7	0	0.172916	0	0	0	0.767818
PCMTD1P1	0	0	0	0	0	0
H3P41	0	0	0	0	0	0
FRG2JP	0	0	0	0	0	0
IRX1P1	0	0	0	0	0	0
IFNA20P	0.661192	0	0.809998	0.633084	2.11535	2.74567
HCG4P8	0	0	0	0	0	0
GGTLC5P	0	0	0	0	0	0
USP9YP32	0	0	0	0	0	0
OR6R2P	0	0	0	0	0.596208	0
YME1L1P1	0	0	0	0	0	0
OR4V1P	0	0	0	0	0	0
B4GALNT2P1	0	0	0	0	0	0
MTCO3P24	0	0	0	0	0	0
CRYGGP	0	0	0	0	0	0
CHEK2P5	0	0	0	0	0	0
OR4C48P	0	0	0	0	0	0
TRAPPC2P8	0	0	0	0	0	0
USP9YP15	0	0	0	0	0	0
CEACAMP1	0.079971	0	0	0	0	0
CEACAMP2	0	0	0	0	0	0
VN1R76P	0	0	0.768553	0	0	0
CNTNAP3P1	1.72641	2.6087	2.31711	1.71399	0.781833	1.65851
OR4P1P	0	0	0	0	0	0
OR8K4P	0	0	0	0	0	0
OFD1P5Y	0	0	0	0	0	0
TSPY11P	0	0	0	0	0	0
HSFY4P	0	0	0	0	0	0
TSPY14P	0	0	0	0	0	0
OR52Q1P	0	0	0	0	0	0
OR4D8P	0	0	0	0	0	0
USP9YP9	0	0	0	0	0	0
KRT43P	0.095324	0	0.449196	0	0.103245	0.123281
OR1AC1P	0	0	0	0	0	0
FRG2GP	0	0	0	0	0	0
MTCYBP33	0	0	0	0	0	0
NATP	0	0	0	0	0	0
MTCO2P12	0	0.152088	0.13948	0.210195	0	0
MTND1P23	2.59844	4.78514	6.63845	2.23673	4.22842	3.65045
OR4A1P	0	0	0	0	0	0
BNIP3P47	0	0.217918	0	0.306874	0.470838	0.279468
MTCYBP19	0	0	0	0	0	0
OR4A12P	0	0	0	0	0	0
CYP3A137P	0	0	0	0	0	0
OR2AQ1P	0	0	0	0	0	0
OR56A7P	0	0	0	0	0	0
UBTFL3	0	0	0	0	0.176158	0
MTND4P30	0.510694	0.201364	0.290675	0	0	0.376697
WARS1P1	0	0	0	0	0	0
UGT2B27P	0	0	0	0	0	0
USP9YP17	0	0	0	0	0	0
TPSP2	0	0	0	0	0	0.236945
PNPLA4P1	0	0	0	0	0	0
USP9YP23	0	0	0	0	0	0
CDRT15P12	0.16312	0	0.910842	0	0	0
OR4A21P	0	0	0	0	0	0
ANKRD33BP6	0	0	0	0	0	0
TARDBPP4	0	0	0	0	0	0
BCRP6	0	0	0	0	0	0
OR5J1P	0	0	0	0	0	0
AGAP10P	0.331659	0	0.439065	0.094466	0.284462	0.085225
ANKRD36P1	0	0	0	0	0	0
OR2AS2P	0	0	0	0	0	0
SLC25A15P1	0	0	0	0	0	0
PARP4P1	0	0	0	0	0	0
OR7E39P	0	0	0	0	0	0
TRIM60P18	0	0	0	0	0	0
OR4N3BP	0	0	0	0	0	0
MTND2P12	0.068411	0	0.059146	0.084397	0.204105	0
MTND1P14	0	0	0	0	0	0
TSPY13P	0	0	0	0	0	0
BCRP4	0	0	0	0.474641	0	0
RBMY2NP	0	0	0	0	0	0
CYP4F44P	0	0	0	0	0	0
KRTAP9-11P	0	0	0	0	0	0
MTND4P34	0	0	0	0	0	0
SEPTIN7P3	0	0	0	0	0	0
MTATP6P24	0	0	0	0	0	0
HLA-P	0	0	0	0	0	0
OR4A3P	0	0	0	0	0	0
SIGLEC31P	0	0	0.946586	0	0	0
OR1X5P	0	0	0	0	0	0
UGT1A12P	0	0	0	0	0	0
MTCO1P57	0	0	0	0	0	0
TEX28P3	0	0	0	0	0	0
OR10AK1P	0	0	0	0	0	0
GSTT3P	0	0	0	0	0	0
KRTAP13-6P	0	0	0	0	0	0
KRTAP19-9P	0	0	0	0	0	0
USP9YP5	0	0	0	0	0	0
AKR1C5P	0	0	0	0	0	0
OR4F14P	0	0	0	0	0	0
DEFA11P	0	0	0	0	0	0
HSPA7	0	0	0	0	0	0
OR51B8P	0	0	0	0	0.131074	0
KRTAP13-5P	0	0	0	0	0	0
TRIM64FP	0	0	0	0	0	0
OR4F28P	0	0	0	0	0	0
BCRP1	0.051152	0.293159	0	0	0	0
DEFA9P	21.9923	6.28161	12.2262	12.9044	16.8293	21.5815
OR52U1P	0	0	0	0	0	0
TCAF1P1	32.8128	19.6561	38.8647	25.328	27.7139	32.3499
TBC1D3P6	0	0	0	0	0	0
HNRNPA3P2	0	0	0	0	0	0
TREML5P	0	0	0	0	0	0
KIR2DP1	0	0	0	0	0	0
SAGE3P	0	0	0	0	0	0
OR2W6P	0	0.474633	0	0.250082	0	0.823358
DDX11L16	0	0	0	0	0	0
ZNF519P3	0	0	0	0	0	0
OR2I1P	0	0	0	0	0	0
OOSP1P2	1.08045	0.917112	1.0019	0.716648	0.771608	1.22992
OR1E3	0	0	0	0	0	0
CYP4F27P	0	0	0.249707	0	0	0
SNX18P8	0	0	0.190011	0	0.109182	0
CDRT15P14	0	0.384968	0.007321	0	0	0.25946
CDY19P	0	0	0	0	0	0
CDRT15P1	2.07801	1.00327	0.207961	0.566483	0.422531	1.72545
OR7E158P	0.762591	0.495151	0	0.523928	1.23253	0
ZNF602P	0.186637	0	0	0.128049	0.40442	0.240972
SPDYE12	0.41671	0	0.494879	0.623537	0.830421	0.939348
CDRT15P2	0	0	0	0	0	0
HLA-DQB3	0	0	0	0	0	0
KRTAP3-4P	0	0	0	0	0	0
MTND2P38	0	0	0	0	0	0
ANKRD20A9P	0	0	0	0	0	0
KMT2CP4	0	0	0	0	0	0
H1-12P	0	0.195129	0.35511	0.274932	0.205373	0
OR11K1P	0	0	0	0	0	0
OR4H6P	0	0	0	0	0	0
OR1F12P	0	0	0.17064	0	0	0
TRAPPC2P5	0	0	0	0	0	0
CSPG4P4Y	0	0	0	0	0	0
AIG1P1	0	0	0	0	0	0
MTND2P8	0	0	0	0	0	0
GOLGA2P3Y	0	0	0	0.058892	0	0
ASNSP4	0	0	0	0	0	0
RBMY2YP	0	0	0	0	0	0
OR2B8P	0	0	0	0	0	0
OR2B7P	0	0	0	0	0.09963	0.237121
OR2W2P	0	0	0	0	0	0
TRIM26BP	0	0	0	0	0	0
OR2W4P	0	0	0	0	0	0
ZKSCAN8P2	0	0	0	0	0	0
MXRA5Y	0.008038	0.008666	0	0	0.035296	0
HLA-DRB9	0	0	1.22654	0	0	0
SLC6A14P1	0	0	0	0	0	0
CYP2A7P2	0	0	0	0	0	0
DIS3L2P1	0	0	0	0	0	0
CCNYL1B	0	0	0	0	0	0
TYRL	0	0	0	0	0	0
MICD	0	0	0	0	0	0
OR5M6P	0	0	0	0	0	0
OR13C6P	0	0	0	0	0	0
OR2S1P	0	0	0.762396	0	0.486776	0.231219
CEACAMP9	0	0	0	0	0	0
OR51A1P	0	0	0	0	0	0
MTND2P17	0	0	0	0	0	0
DEFA8P	16.9655	14.4477	6.66884	10.3235	16.182	19.0913
RPS23P10	1.01317	0.255562	0.924807	0.364482	0	1.76337
OR52T1P	0	0	0	0	0	0
GYG1P1	0.141088	0.28954	0	0	0	0.37634
FAM90A3	0	0	0	0	0	0
OR8R1P	0	0	0	0	0	0
FGF7P5	0	0	0	0	0	0
KRTAP2-5P	0	0	0	0	0	0
OR5G4P	0	0	0	0	0	0
OR51A3P	0	0	0	0	0	0
CRPP1	0	0	0	0	0	0
DEFT1P	0	0	0	0	0	0
DUX4L21	0	0	0	0	2e-06	0
OR2H4P	0	0	0	0	0	0
MTND2P19	0	0	0	0	0	0
FAM90A7	0	0	0	0	0	0
H3C5P	0	0	0	0	0	0
SLC9B1P1	0	0	0	0	0	0
ANKRD20A7P	0.03282	0	0	0	0.042656	0
OR5AW1P	0	0	0	0	0	0
SPATA31D2P	0	0	0	0	0	0
FAM90A15	0.015591	0	0	0	0.016858	0
OR6L2P	0	0	0	0	0	0
WASH8P	5.23532	3.83336	4.83534	3.60403	3.39109	3.92807
TSPY22P	0	0	0	0	0	0
UGT1A11P	0	0	0	0	0	0
OR4K4P	0	0	0	0	0	0
LCN1P2	0	0	0	0	0	0
HLA-W	0	0	0	0	0	0
OR5AP1P	0	0	0	0	0	0
ANKRD30BP3	0	0	0	0	0	0
CEACAMP6	0	0	0	0	0	0
OR5M12P	0	0	0	0	0	0
OR5AM1P	0	0	0	0	0	0
OR5M13P	0	0	0	0	0	0
NSFP1	0.114616	0	0.315657	0.46132	0.118632	0.609966
GGTLC4P	0	0	0	0	0	0
MTND3P6	0	0	0	0	0	0
PLA2G10HP	0	0	0	0	0	0
OR6R1P	0	0	0	0	0	0
RBMY2WP	0	0	0	0	0	0
SSX8P	0	0	0	0	0	0
CTSLP8	0	0	0	0	0	0
OR10G5P	0	0	0	0	0	0
OR5BD1P	0	0	0	0	0	0
FRG1FP	0	0.140628	0	0	0.137502	0
OR4A50P	0	0	0	0	0	0
OFD1P18Y	0	0	0	0	0	0
ATP1B1P1	0.472995	0.098339	0	0	0	0
KIR2DS4	0	0	0	0	0	0
OR5BN1P	0	0	0	0	0	0
FGF7P4	3.97343	0	1.42146	0	1.85895	0
BMS1P12	0.993759	0	0.838352	0.787897	0	0
USP9YP2	0	0	0	0	0	0
PTPN20CP	0	0	0	0	0	0
HLA-W	0	0	0	0	0	0
MTCO3P17	0	0	0	0	0	0
MTND3P17	0	0	0	0	0	0
HLA-DQB3	0	0	0	0	0	0
CEACAMP8	0	0	0	0	0	0
KIR3DP1	0	0	0	0	0	0
RSU1P1	0	0	0	0	0	0
TSPY17P	0	0	0	0	0	0
MTCO1P25	0.080588	0.044833	0.076552	0	0	0
OR2M1P	0	0	0	0	0	0
USP9YP24	0	0	0	0	0	0
ARHGAP42P1	0.072353	0	0.034301	0	0	0.044396
MARK2P14	0	0	0	0.236285	0.534317	0
OR7E55P	0	0	0	0	0	0
PLA2G10KP	0	0	0	0	0	0
GTF2IP23	0.442218	0	0	0	0.461731	0.607059
CEACAMP5	0.353578	0	0.0834	0	0.479253	0.340992
MTCYBP8	0	0	0	0	0	0
OR5AL2P	0	0	0	0	0	0
KIR2DP1	0	0	0	0	0	0
MTND6P8	0	0	0	0	0	0
MTND4P15	0	0	0	0	0	0
MTCO3P29	0	0	0	0	0	0
MTATP6P29	0	0	0	0	0	0
MTND4LP7	0	0	0	0	0	0
AKAP17BP	0.125828	0	0	0	0	0
HSFY3P	0	0	0	0	0	0
HLA-DPA3	0	0	0	0	0	0
SLC25A15P5	0	0	0	0	0	0
VN1R78P	0	0	0	0	0	0
CTSLP2	0	0	0	0	0	0
OR5M5P	0	0	0	0	0	0
OR51F3P	0	0	0	0	0	0
OR52S1P	0	0	0	0	0	0
HLA-U	0	0	0	0	0	0
DEFA10P	0	4.32171	0	0	0	0.408927
OR51J1	0	0	0	0.122735	0.194433	0
MTND4P27	0	0	0	0	0	0
MTND3P15	0	0	0	0	0	0
HLA-P	0	0	0	0	0	0
HLA-H	0	0	0	0	0	0.031716
IFNA12P	0	0	0	0	0	0
MTATP6P7	0	0	0	0	0	0
STSP1	0	0	0	0	0	0
TBC1D3P4	0	0	0	0	0	0
PLCE1P1	0	0	0	0	0	0
DLEC1P1	0	0	0	0	0	0
ZNG1DP	4.79307	3.93965	3.49513	4.09817	4.03475	7.10968
HLA-P	0	0	0	0	0	0
EIF1P6	0.481524	0.481557	0	0	0	0
OR7E102P	0	0	0	0	0	0
OR7A8P	0	0	0	0	0	0
VN1R107P	0	0	2.74973	0	0	0
HRGP2	0	0	0	0	0	0
CYP2C59P	0	0	0	0	0	0
IDSP1	0	0.4744	0	0	0	0
BMS1P11	0	0	0.721525	0.997236	0.590773	0.99859
TRAPPC2P7	0	0	0	0	0	0
TSPY19P	0	0	0	0	0	0
OR7E129P	0	0	0	0	0	0
CICP5	0	0	0	0	0	0
KIR2DP1	0	0	0	0	0	0
OR4C50P	0	0	0	0	0	0
PMS2P8	6.93252	1.96442	1.56034	0	3.66412	7.5e-05
KRT125P	0	0	0	0	0	0
CUBNP2	0	0	0	0	0	0
KRTAP19-11P	0	0	0	0	0	0
MTCO1P17	0	0	0	0	0	0
GPR32P1	0	0	0	0	0	0
NF1P7	0	0	0	0	0	0
MTND1P11	0.10057	0	0	0	0	0
MTND5P14	0	0	0	0	0	0
SPDYE17	0.578524	0.298271	0.237386	0.673103	0.25535	0.191566
TSPY20P	0	0	0	0	0	0
MTCO1P11	0.146506	0	0	0	0	0.060742
CDY20P	0	0	0	0	0	0
MARK2P11	0	0	0	0	0	0
FAM90A2P	0.027283	0.250623	0.206973	0.109237	0	0
HERC2P7	0	0	0	0	0.307063	0
MPHOSPH10P5	0	0.154242	0	0	0	0
ABCD1P5	0	0	0	0	0	0
OR11Q1P	0	0	0	0	0	0
CTSLP6	0	0	0	0	0	0
IFNA22P	0.970898	0	0	0	0	0
WASH7P	2.37266	2.28565	2.91883	3.22172	1.59834	3.06142
IFNWP2	0	0	0	0	0	0
SPATA31B1P	0	0	0	0	0.126703	0
VN1R85P	0	0.637189	0	0	0.334818	0
MTND3P13	0	0	0	0	0	0
MICC	0	0	0	0	0	0
PPP1R26P3	0	0	0	0	0.076807	0
IGKV1OR2-2	0	0	0	0	0	0
PRIM2BP	0	0	0	0	0	0.104381
OR7E130P	0	0	0	0	0	0
OR2P1P	0	0	0	0	0	0
MTND2P18	0	0	0	0	0	0
MTND1P26	0	0	0	0	0	0
HLA-DPA3	0	0	0	0	0	0
OR6C5P	0	0	0	0	0	0
TTTY25P	0	0	0	0	0	0
MTATP6P21	0	0	0	0	0	0
OR10D5P	0	0	0	0	0	0
HNRNPA1P17	0	0	0	0	0	0
KMT2CP3	0	0	0	0	0	0
OR13Z3P	0	0	0	0	0	0
HLA-DPB2	1.40819	0.354664	0	0	0	0
CST12P	0	0	0	0	0	0
PRAMEF32P	0	0	0	0	0	0
MTND6P17	0	0	0	0	0	0
DNM1P49	0	0	0	0	0	0
MTATP6P4	0	0	0	0	0	0
DDX39BP2	0	0	0	0	0	0
H3P4	0	0	0	0	0	0
HLA-DQB3	0	0	0	0	0	0
DNM1P5	0	0	0	0	0	0
KIR2DP1	0	0	0	0	0	0
HLA-DPA2	0	0	0	0	0	0
SLC2AXP1	0	0	0	0	0	0
ATP8A2P3	0	0.2559	0	0	0	0
TMPRSS11CP	0.43648	0	0.407651	0.205517	0.15646	0.780624
CHEK2P4	0	0	0	0	0	0
OR6K4P	0	0	0	0	0	0
OR52L2P	0	0	0	0	0	0
MTND4LP32	0	0	0	0	0	0
OR51C4P	0	0	0	0	0	0
OR56B3P	0	0	0	0	0	0
AGAP14P	0	0	0	0	0	0
XKRYP1	0	0	0	0	0	0
CEACAMP7	0	0	0	0	0	0
MCCD1P1	0	0	0	0	0	0
UBTFL5	0	0	0.06299	0	0	0
OR52J2P	0	0	0	0	0	0
HLA-K	0	0	0	0	0	0
HLA-U	0	0	0	0	0	0
HCG4P8	0	0	0.04441	0.062505	0	0
OR7E33P	0	0	0	0	0	0
HCG4B	0	0	0	0	0	0
MICD	0	0	0	0	0	0
HLA-T	0	0	0	0	0	0
SNX25P1	0.107885	0	0	0.619675	0.87233	0
KRTAP8-3P	0	0	4.2984	0	0	0
KRTAP8-2P	15.4631	24.4504	2.18361	6.09626	7.30314	11.131
OR4G6P	0	0	0	0	0	0
CARMIL2P1	0	0	0	0	0	0
RBMY2TP	0	0	0	0	0	0
OR2A41P	0	0	0	0	0	0
SMG1P6	0	0.057965	0.089337	0.197433	0.102391	0.06824
WDR4P2	0	0	0	0	0	0
DUX4L29	0	0	0	0	0	0
RBMY1KP	0	0	0	0	0	0
ZACNP1	0	0	0	0	0	0
OR7E18P	0	0	0	0	0	0
SPDYE19P	0.136182	0	0	0.383184	0	0
MTCO3P9	0	0	0	0	0	0
MTND1P22	0	0	0	0	0	0
CST9LP2	0	0	0	0	0	0
OR6C69P	0	0	0	0	0	0
HCG4P8	0	0	0	0	0	0
OR7E29P	0.766048	0.298282	0.677776	0.26537	0.315777	0.877791
OR8G2P	0	0	0	0	0	0
TREHP1	0	0	0	0	0	0
MTND3P18	0	0	0	0	0	0
HLA-K	0.079971	0.918304	0.755469	0.411754	0.076281	0.482635
MICD	0	0	0	0	0	0
PRR23E2P	0	0	0	0	0	0.19277
OR7A19P	0	0	0	0	0	0
SPRR2C	0	0	0	0	0	0
S100A7P1	0	0	0	0	0	0
OR7E35P	0	0	0	0	0	0
KRT88P	0	0	0	0	0	0
NF1P8	0	0	0	0.206006	0	0
FAM86LP	0	0	0	0	0	0
OR5H3P	0	0	0	0	0	0
NBPF21P	0	0	0	0	0	0
OR7E66P	0	0.092802	0	0	0.19601	0
PLA2G10GP	0	0	0	0	0	0
TRIM51EP	0	0	0	0	0	0
MTCO2P9	0	0	0	0	0	0
OR6C73P	0	0	0	0	0	0
GOLGA6L23P	0	0	0	0	0	0
USP17L6P	0	0	0	0	0	0.25032
OR7E83P	0	0	0	0	0	0
PROS2P	0	0	0	0	0	0
SPDYE20P	0	0	0	0.233794	0	0
TUBB8P4	0	0	0	0	0	0
ZNF970P	0	0	0	0	0	0
DUX4L24	0	0	0	0	2e-06	0
DUX4L25	0	0	0	0	2e-06	0
DUX4L28	0	0	0	0	0	0
CLUHP5	0	0	0	0	0	0
OR7E154P	0	0	0	0	0	0
OR7E13P	0.095324	0	0	0.261964	0	0
OR7E2P	0	0	0	0	0	0
FAM131C2P	0	0.285129	1.4284	1.56477	1.19549	3.0735
VN1R84P	2.98213	0	0.761143	5.65959	0.874073	1.07132
GPR143YP	0	0	0	0	0	0
OR10V2P	0	0	0.115098	0	0.926321	0
OR7E100P	0.246284	0	0	0	0	0
CA5AP1	0	0	0.17659	0	0	0
OR5BM1P	0	0	0	0	0	0
DUX4L4	0	0	0	0	2e-06	0
DPY19L1P2	0	0.105942	0.431641	0.880112	0.477416	0.673956
IFNL3P1	0	0	0	0	1.79272	0
TEDDM3P	0	0	0	0	0	0
DAP3P1	0.654346	0	0	2.67821	0	0.860144
DUX4L9	0.123406	0.110219	0.029367	0.044608	0.067486	0
TUBB7P	0	0	0	0	0	0
UGT2B27P	0	0	0	0	0	0
OR5J7P	0	0	0	0	0	0
ALG1L5P	0	0	0	0	0	0
OR8I1P	0	0	0	0	0	0
HLA-DRB8	0	0	0	0	0	0
CCDC74BP1	0	0	0	0	0	0
FMO8P	0	0.097539	0.043872	0.306504	0	0
SIGLEC20P	0	0	0	0	0	0
OFD1P16Y	0	0	0	0	0	0
IKBKGP1	0	0	0	0	0	0
SLC7A5P1	2.57893	0.651276	2.37148	1.54433	4.62633	0.888424
OR5H5P	0	0	0	0	0	0
NUP210P2	0	0	0	0	0	0
PRSS3P1	0	0	0	0	0	0
CDCA4P3	0	0	0	0	0	0
OR7E145P	0	0	0	0	0	0
GSTA6P	0	0	0	0	0	0
OR5BJ1P	0	0	0	0	0	0
OR5BK1P	0	0	0	0	0	0
RBMY2HP	0	0	0	0	0	0
TSPY23P	0	0	0	0	0	0
PCDHGB9P	0.455752	0.128938	0.98313	0.677574	1.33205	0.372199
LRRC37A12P	0.040174	0	0	0	0	0
SSX11P	0	0	0	0	0	0
EVA1CP5	0.406014	2.0329	0	0	0	0
SSX14P	0	0	0	0	0	0
OR7E41P	0	0	0	0	0	0
DGAT2L7P	0.383005	0	0	0	0	0
OR11P1P	0	0	0	0	0	0
UGT1A13P	0	0	0	0	0	0
HLA-DRB2	0	0	0	0	0	0
ZSCAN5DP	0.201714	0	0	0	0.719961	0
MTND6P24	0	0	0	0	0	0
MTCO1P29	0	0	0	0	0	0
MTCO2P29	0	0	0	0	0	0
REREP1Y	0	0	0	0	0	0
FAM90A12	0.10344	0.381183	0.17698	0.149068	0.101585	0.036555
OR8C1P	0	0	0	0	0	0
GSTA7P	0	0	0	0	0	0
MTCO2P18	0	0	0	0	0	0
SPDYE21	0.60818	0.718369	0.102695	0.338439	1.18023	0.571313
SUGT1P4	30.1096	18.6712	31.0316	32.5767	21.8534	17.293
ANKRD18CP	1.05253	0.92752	0.969478	1.07849	0.749086	0.870394
DEFB108A	0	0	0	0	0	0
OR7E97P	0	0	0	0	0	0
USP9YP25	0	0	0	0	0	0
OR2N1P	0	0	0	0	0	0
RGL4P1	1.06779	2.18182	1.9469	8.32397	2.19183	5.12302
OR13Z2P	0	0	0	0	0	0
UNC93B7	0	0	0	0	0	0
CDY14P	0	0	0	0	0	0
USP9YP18	0	0	0	0	0	0
OR8A2P	0	0	0	0	0	0
UBTFL8	0	0	0	0	0	0
OR7E16P	0	0	0	0	0	0
HLA-DPA2	0	0	0	0	0	0
MCCD1P1	0	0	0	0	0	0
ENPP7P2	0.362899	1.70446	0.42783	0.745573	0.983374	0
HSD3BP3	0	0.176006	0.079697	0.230236	0	0.10819
OR7E84P	0.165286	0	0	0	0	0
FAM86MP	1.09039	0	0.467376	0.410485	0.322737	0.257196
TRIM26BP	4.20014	0	3.997	4.12289	4.66378	5.64272
IFNL4P1	0.424558	0	0	0.609532	0	0
HCG4B	0	0	0	0	0	0
DDX39BP1	0	0	0	0	0	0
HLA-T	0	0	0	0	0	0
MTND1P24	0	0	0	0	0	0
OR4C49P	0	0	0	0	0	0
HERC2P6	0	0.534077	0	0	0	0
OR51AB1P	0	0	0	0	0	0
GUSBP13	26.6775	23.8282	28.0577	19.8969	22.0511	22.7752
SLC4A1APP2	0	0	0	0	0	0
PSPC1P1	0.167145	0.175466	0.329201	0.239242	0	0
RBMY1HP	0	0	0	0	0	0
AMYP1	0	0	0	0	0	0
DUX4L15	0	0	0	0	1.7e-05	0
OR4H12P	0	0	0	0	0	0
OR4N1P	0	0	0	0	0	0
MTCO1P35	0	0	0	0	0	0
ADAM24P	0	0	0	0	0	0
MUC4	0	0	0	0	0	0.015075
OR7E4P	0	0	0	0	0	0
OR8B7P	0	0	0	0.258162	0	0.12147
PDE4DIPP3	0	0	0	0	0	0.085466
OR5BL1P	0	0	0	0	0	0
MTCO3P18	0	0	0	0	0	0
SEC22B2P	0	2.12724	1.73961	2.58516	0	0.667176
MICD	0	0	0	0	0	0
NBPF8	3.12924	1.62003	2.96952	2.0178	3.48793	3.04675
ALG1L3P	0	0	0	0	0	0
NF1P12	0	0	0	0	0	0
NF1P4	0	0	0	0	0	0
NF1P11	0	0	0	0	0	0
DUX4L12	0	0	0	0	1.7e-05	0
MTCO3P35	0	0	0	0	0	0
TSPY21P	0	0	0	0	0	0
HLA-S	0	0	0	0	0	0
HNRNPDLP2	0	0	0	0	0	0
OR5H4P	0	0	0	0	0	0
FAM90A11	0	0	0.042096	0	0.034638	0.038762
HLA-T	0	0.290542	0	0	0.152884	0
DDX39BP2	0	0	0	0	0	0
ALG1L8P	0	0.254873	0	0.518681	0.133938	0
ALG1L6P	0.508912	0.511693	0.503785	1.05591	0.404182	0.532557
SPDYE22P	0	0	0	0	0	0
GSTA11P	0	0	0	0	0	0
NAIPP4	0	0.384696	0	0	0.040273	0
OR3B1P	0	0	0	0	0	0
CDY13P	0	0	0	0	0	0
OR8B5P	0	0	0	0	0	0
OR2N1P	0	0	0	0	0	0
MTND4P21	0	0	0	0	0	0
EVA1CP4	0	0	0	0	0	0
ENPP7P7	0.220784	0.076984	0	0.09958	0	0.280391
OR2H5P	0	0	0	0	0	0
HLA-W	0.496565	0.895462	0	0	0.267747	0
UBDP1	0	0	0	0	0	0
PGM5P4	0	0	0	0.845929	0	0
OR7E85BP	0	0	0	0	0	0
ENPP7P10	0.184146	0	0.173637	0	0.199551	0.237501
EVA1CP1	0	0	0	0	0	0
SLC29A4P1	0	0	0	0	0	0
MTCO2P21	0	0	0	0	0	0.198087
HLA-Z	0	0	0	0	0	3.91167
CDH12P1	0	0	0	0	0	0
GUSBP16	0	0	0	0	0	0
GUSBP15	0	0	0	0	0	0
OR2AS1P	0	0	0	0	0	0
SEPTIN14P17	0	0	0	0	0	0
PLA2G10EP	0	0	0	0	0	0
TRAPPC2P9	0	0	0	0	0	0
OR8B10P	0	0	0	0	0	0
FCGR1CP	0	0	0	0	0	0
SRGAP2D	0.799594	0.785225	0.315496	0.469742	0	0.723703
OR9I2P	0	0	0	0	0	0
OR2H4P	0	0	0	0	0	0
PGBD4P2	0	0	0.637869	0	0	0
MCCD1P1	0	0	0	0	0	0
CST2P1	0	0	0	0	0	0
HCG4B	0	0	0	0	0	0
HLA-U	0	0	0	0	0	0
DDX39BP2	0	0	0	0	0	0
LCEP2	0	0	0	0	0	0
NBPF7P	0	0	0	0	0	0
DEFA7P	0	0	0	0	0	0
OR4D7P	0	0	0	0	0	0
EEF1A1P32	0	0	0	0	0	0
TUBB8P9	0	0	0.115518	0	0	0.115001
ZNF840P	0.071314	0.075527	0.508612	0	0	0.263856
OR9R1P	0	0.937383	0.094553	0	0	0
MCCD1P2	0.159702	0	0	0	0.124538	0
OR7E111FP	0	0	0	0	0	0
PIP5K1P2	0	0	0	0	0	0
C4BPAP2	0	0	0	0	0	0
C4BPAP1	0	0	0	0	0	0
RPL17P3	0	0	0	0	0	0
GSTA8P	0	0.331675	0	0	0	0
SNX5P2	0	0	0	0	0	0
OR7E128P	0.324501	0.084655	0	0	0.440394	0.103691
MTND5P23	0	0	0	0	0	0
GOLGA6L3P	0	0	0	0	0.095316	0
GPR53P	0	0	0	0	0	0
RPL21P77	0	0	0	0	0	0
OR5B19P	0	0	0	0	0	0
OR5BC1P	0	0	0	0	0	0
OR10Q2P	0	0	0	0	0	0
OR8A3P	0	0	0	0	0	0
UNC93B4	0	0	0	0	0	0
OR1M4P	0	0	0	0	0	0
PDSS1P2	0	1.51985	0	0	0	0
LCEP1	0	0	0	0	0	0
NBPF13P	0	0	0	0	0	0
CST9LP1	0	0	0	0	0	0
SULT1C2P2	0	0	0	0	0	0
CDH12P4	0	0	0	0	0	0
HLA-T	0	0.290542	0.261713	0.830214	0.152884	0.542056
ELK2BP	0	0	0	0	0	0
IFT122P2	0.233436	0	0	0	0.249164	0
OR6C64P	0	0	0	0	0	0
OR2U2P	0	0	0	0	0	0
UBE2Q2P12	0	0	0	0	0	0
MTND4P11	0	0	0	0	0	0
USP9YP6	0	0	0	0	0	0
CDY9P	0	0	0	0	0	0
MTND6P19	0	0	0	0	0	0
OR2AI1P	0	0	0	0	0	0
BMS1P9	2.49761	1.42694	1.60439	0.92688	2.8378	5.2413
AQP7P4	0	0	0.005615	0.00068	0	0
USP9YP21	0	0	0	0	0	0
TRIM26BP	4.20014	1.72202	3.99739	4.12352	4.66378	5.64301
HLA-S	0	0	0	0	0	0
DNM1P32	0	0	0	0	0	0
OR10AE3P	0	0	0	0	0	0
OR2J1	0	0	0	0	0	0
MTCO3P1	0	0	0	0	0	0
TNRC18P3	0	0	0	0	0	0
MTCO3P21	0.319831	0	0.148923	0	0	0.21631
MTCO1P21	0	0	0	0	0	0.503654
BCRP5	0	0	0	0	0	0
OR8F1P	0	0	0	0	0	0
OR7E96P	0	0	0	0	0	0
ALOXE3P1	0	0	0.112335	0	0	0
OR2P1P	0	0	0	0	0	0
OR2I1P	0	0	0	0	0	0
OR2G1P	0	0	0	0	0	0
KMT2CP1	0	0	0	0	0	0
MTARC2P1	0	0	0	0	0	0
OR10G1P	0	0	0	0	0	0
MCCD1P2	0.159702	0	0	0	0.124538	0
DDX39BP1	0	0	0	0	0	0
GLYATL1P4	1.03594	0	0.361544	0.198012	0	0
USP9YP30	0	0	0	0	0	0
OR7E121P	0	0	0	0	0	0
ANKRD33BP7	0	0	0	0	0	0
ELOCP20	0	0	0	0	0	0
CSTP2	0	0	0	0	0	0.495646
OR7E148P	0	0	0	0.119072	0	0
ANKRD33BP9	0	0	0	0	0	0
HERC2P11	0	0	0	0.78342	0	0
ANKRD33BP10	0	0	0.293992	0.068788	0	0.128787
USP17L9P	0	0	0	0	0	0
DEFB130D	0	0	0	0	0	0
UBE2Q2P8	0	0	0	0	0	0
EEF1A1P48	0	0	0	0	0	0
KIR3DP1	0	0	0	0	0	0
ANKRD33BP8	0	0	0	0	0	0
FAM86KP	0	0	0	0	0	0.109307
HLA-DPA2	0	0	0	0	0	0
KRT18P40	0	0	0	0	0	0
MTATP6P17	0	0	0	0	0	0
TBL1YP1	0	0	0	0	0	0
MTND4P16	0	0	0	0	0	0
MTND4P3	0	0	0	0	0	0
USP17L16P	0	0	0	0	0	0
MTATP6P13	0	0	0	0	0	0
RPL12P13	0.29339	0	0	0	0	0
IGLL4P	0	0	0	0	0	0
OR7E87P	0	0	0	0	0	0
GPR53P	0	0	0	0	0	0
PSPHP1	0	0	0	0	0	1.02723
MTND4P23	0	0	0	0	0	0
MTND4LP13	0	0	0	0	0	0
POU5F1P6	0	0	0.080129	0.231574	0	0
HCG4	0	0	0	0	0	0.215144
MICE	0.345366	0	0.357206	0	0	0
CROCCP5	0	0	0	0	0	0
XGY1	0	0	0	0	0	0
NBPF2P	0	0	0.142901	0.216905	0.164689	0
PRAMEF35P	0	0	0	0	0	0
RPL21P137	0	0	0	0	0	0
HTR3C2P	0	0	0	0	0	0
CYP4A44P	0	0	0	0	0	0
CYP4A27P	0	0	0	0	0	0
CYP4A43P	0	0	0	0	0	0
CYP4A26P	0	0	0	0	0	0
PRAMEF34P	0	0	0	0	0	0
MICC	0	0	0	0	0	0
PRAMEF29P	0	0	0	0	0	0
HYDINP1	0	0	0	0	0	0
OR10U1P	0	0	0	0	0	0
TUBB1P2	0	0	0	0	0	0
HLA-H	0	0	0.283565	0.304077	0	0.031716
MTND3P21	0	0	0	0	0	0
CLUHP4	0	0	0	0	0	0
HMGB3P22	0	0.294658	0	0.276562	0	0
RPL21P122	1.11525	0.769784	2.23917	1.58857	0	0
RPL23AP1	0	0	0	0	0	0
ZEB2P1	0.096508	0	0.272819	0.533037	0.104509	0
RPS2P45	0.103336	0.121244	0	0	0	0
FDPSP3	0	0	0	0	0	0.105316
RPLP0P2	2.55842	0.833658	1.88782	2.62946	1.65763	3.36103
SELENOKP3	0	0	0	0	0	0
ZRSR2P1	0	0	0	0.961327	0	0
CYP2F2P	0.389284	0	0	0.528374	0.084582	0
SPTLC1P1	0.798877	0	0	0	0	0
THAP12P5	0	0	0	0	0	0
HSP90AB2P	0.121908	0.128041	0.23128	0	0.19929	0.049501
MAP1LC3BP1	0	0	0.21003	0	0	0.317629
HMGB1P35	0.538771	0	1.99857	0.256542	1.73233	0.245431
RPS4XP16	8.21243	5.31401	4.91149	10.4992	6.00276	9.29495
DNM1P17	0	0	0	0	0	0
ZNRF2P2	0.759249	0.37014	2.09531	4.00049	3.30731	2.34908
NKAPP1	4.25472	5.24766	12.151	2.72614	3.85517	8.20184
SEPTIN14P6	0	0	0	0	0	0
GAPDHP72	0.080983	0.242155	0.307731	0.048843	0.117207	0.114581
RPS16P5	0	0	0	0	0	0
NTF6A	0	0	0	0	0	0
RPL13P5	5.74453	8.81982	6.43939	8.06809	12.1221	8.90517
DBIL5P2	0.761387	0	0.164272	0	0	0.053646
KRT16P4	0	0	0	0	0	0
FCF1P2	0.412394	0.041569	0	6.5668	0.98697	0
HMGN2P46	0.37408	1.65121	0.176803	0.793947	2.01772	4.63509
DPPA5P2	0	0	0	0	0	0
SALL4P7	0.04327	0	0.06185	0.225653	0	0.131571
MRFAP1P1	23.4103	23.3454	19.3989	19.112	18.0674	21.0756
RPS20P22	1.29839	0.184889	0.221955	1.40387	0.461757	0
CRIPTO3	0.025272	0.13421	0.048883	0	0.055432	0.061624
ESRRAP2	0	0.181516	0	0	0	0
GTF2IP4	303.641	191.607	267.864	297.083	315.409	303.435
GPAA1P1	0	0	0	0	0	0
TP53TG3HP	0	0	0	0	0	0
C10orf88B	0	0	0	0	0.195176	0.110414
CENPBD2P	30.7021	32.0313	33.5177	27.146	30.7375	33.3225
HNRNPA1P30	0	0	0	0	0	0
KIAA0895LP1	0	0	0	0	0.246689	0
TULP3P1	0.70524	2.28359	0	2.1442	0.439293	2.08718
IPO5P1	21.7382	27.9895	28.2789	38.4076	18.6476	21.5032
HMGB2P1	0	0	0	0	0	0
NANOGP7	0	0	0	0	0	0
EEF1DP7	0	0.70151	0.423957	0.997227	0.246364	0.320889
POLR3GP1	0	0	0	0	0	0
NPY6R	0	0.048251	0	0	0	0
OR2J4P	0	0	0	0	0	0
FAM197Y8	0	4e-05	0	0	0	0
RPL23AP53	9.05307	5.25342	12.3809	7.07795	10.2388	7.00751
CXADRP2	0.050541	0	0.038716	0.067151	0	0
PPIAP48	0	1.10455	1.93738	1.12479	1.66045	0
ZNF321P	0.38257	0.751374	2.27686	1.26716	1.06171	0.243169
ZNF702P	28.3345	17.0192	19.4057	26.2433	21.9409	17.7661
CYCSP38	0.512453	0.51223	0	0.328838	0	0
RPS4XP5	0.461369	0.970247	0.56443	0	0.565992	0.361317
PCDH8P1	0	0	0.09382	0	0	0.060047
KATNBL1P6	0	0	0.050699	0	0	0.065711
ERVFRD-3	0	0	0	0	0	0
NOC2LP1	0	0	0	0	0	0
GXYLT1P4	4.41503	3.12071	6.43426	4.79469	2.24264	3.69696
ZNF37BP	4.64581	4.05314	3.9373	3.97132	3.71692	2.81376
KRT18P59	0.203096	0.334893	0.230925	0.314312	1.05991	0.048872
GPM6BP2	0	0	0	0	0	0
RPL36AP21	0	0	0.926836	0	0	0
ADH5P5	3.52049	0.881242	0	4.35208	0.918599	1.82657
DUXAP8	0	0	0	0	0	0
PTENP1	1.01474	2.34631	2.48269	1.09759	1.08171	2.85436
TPM3P9	4.59364	5.12601	3.85372	5.70116	6.5443	5.73216
ATF4P4	0	0	0	0	0	0
RPLP1P6	2.94089	2.59823	2.28214	4.87215	2.65065	4.38666
DEFB131E	0.727467	0.298324	0.271767	0.411035	0.46938	0.390312
MTND6P20	0	0	0	0	0	0
MRPL9P1	0.862857	0	0.160274	0.246089	0	0.93976
TBC1D3P7	0	0	0	0	0	0
MAGOH2P	0	0	0	0	0	1.27542
RPL6P27	0.384696	1.16848	0.618102	0.237859	1.001	0.336389
PTMAP5	0.208895	0	0.45895	0.09429	0.380199	0
ZNF971P	0	0	0	0	0	0
RPL30P11	0.427551	0	0	0	0.446711	0
SLC7A5P2	0	0	0	0	0	0
UPF3AP3	0	0.251591	0	0.169689	0	0
ANKRD36BP1	0	0	0	0	0	0
REXO1L6P	0	0	0	0	0	0
RPL31P11	0	0	0.091406	0	0	0
HDAC1P2	0	0.403384	0	0.157297	0	0.068008
MKRN7P	1.37087	0.293273	0.586288	0.435004	0.78208	0.7626
FAM74A3	0	0	0	0	0	0
FAM27E3	3.06576	1.86765	4.01317	2.5149	2.33492	2.24882
OR4A48P	0	0	0	0	0	0
CAP2P1	0	0	0.207883	0	0	0.342705
CSNK1A1P1	0.490861	1.77014	0.711644	0.086213	0.539019	0.322088
THAP3P1	0.222483	0.068615	0	0.087994	0	0
ACTG1P22	0	0	0	0	0	0
HSPD1P6	0	0.394959	0.041524	0.786158	0	0
GOT2P3	0	0	0	0	0	0
BOD1P1	0	0	0	0	0	0
COX5BP2	0	0	0	0	0	0
SPA17P1	0	0	0	0.422468	0	0
HSPE1P5	0	0	0	0	0	0
LILRP2	0	0	0	0	0	0
ABI1P1	0	0	0	0	0	0
RPS10P7	0.749435	1.00813	1.15103	0.364444	0.355804	0.112274
SKP1P1	0.754825	0.761637	0.922178	1.8145	0.805593	0.702219
ACTG1P16	0.075389	0	0	0	0	0
SETP9	0	0	0	0	0	0
ARL2BPP3	0	0	0	0	0	0
HTR7P1	0.403861	0.381954	0.400097	1.00087	0.480935	0.216367
SH3GL1P1	0.414724	1.05908	0.786878	0.242047	1.17196	0.313973
PTP4A1P6	0	0	0	0	0.553276	0
RPSAP3	0	0.102994	0	0	0	0
FUNDC2P2	0	0	0.060944	0	0	0
RPL23AP49	12.2737	9.68685	6.56553	7.06582	7.63374	5.85639
TRMT112P3	0.427551	0	2.2843	1.20999	0	2.94157
NUP210P1	0	0	0	0	0	0
EEF1A1P23	1.89258	2.04553	2.66289	0.436068	0.951877	3.04544
DENND10P1	0.113087	0.227014	0	0.290914	0.119033	0.13514
LRRC37A6P	0.083975	0.191053	0.137508	0.120023	0.136207	0.2266
SEC22B3P	0	0.00035	5e-06	8.2e-05	1.88172	1.2e-05
DUXAP10	16.4638	16.2138	14.0161	17.9344	18.7033	15.2698
PPIAP46	2.54478	1.50216	1.12828	1.47464	1.74623	1.15079
CCNYL6	0.076335	0.403804	0.024234	0.034059	0	0.031045
DUXAP9	18.1556	7.06392	14.2059	20.3192	14.9396	11.2355
UNC93B6	0	0	0	0	0	0
FAM91A3P	0	0	0.072375	0	0.086943	0
FABP5P9	0	0	2.4882	0	0.72919	0
EGLN1P1	0	0	0.170346	0.499343	0	0
APOOP5	0	0	0	0	0	0
ANP32AP1	0.13073	0	0.121696	0	0	0
RDM1P4	1.74076	0	0.550635	6.41589	0	7.56874
BNIP3P1	0.267911	0.056653	0.211756	0	0.403304	0.064188
RPL39P5	0	0.616443	2.94186	0	0	0
IFITM3P6	0	0	0	1.9877	0	0
GAPDHP74	0	0	0	0.568693	0.179448	0.908635
PUDPP2	0	0	0	0	0	0
KRT8P12	11.4753	9.75931	8.83669	14.8859	11.1283	12.7147
ZPR1P1	0	0.014188	0.318831	0	0.061416	0.016065
ABCA11P	13.6027	13.7079	9.86122	15.0566	14.3946	15.3197
OR4C9P	0	0	0	0	0	0
RPL7AP37	0	0	0	0	0	0
PLEKHA8P1	36.8863	27.431	33.0889	24.0919	35.9442	38.4105
BEND3P1	1.56627	0.901778	1.55481	1.48652	1.14706	1.96027
GLDCP1	0	0	0	0	0	0
LINC01399	0	0.32307	0.735847	0.448417	0.508886	0.427785
GUSBP5	2.68059	3.11687	3.59714	8.24884	2.45592	0.881049
WTAPP1	1.0992	1.48275	0.480023	1.35193	0	1.14145
LILRP2	0	0	0	0	0	0
BRAFP1	0	0.379114	0	0.033228	0.167375	0
LILRP2	0	0	0	0	0	0
RPL3P5	0	0	0	0	0	0.080268
HSP90AA4P	0.062263	0	0	0.041322	0.067887	0.078377
RPS27AP16	0.566788	0.284321	1.72177	0.82415	0.911803	0.789517
H2AC2P	0	0	0	0	0	0
PGAM1P8	0.42559	1.17712	0	0.410938	0.359362	0.145914
DUTP3	0	0.114493	0	0	0.349713	0
BNIP3P41	0	0	0	0	0	0
ENO1P2	0	0	0.163803	0.118542	0.188264	0
PDE4DIPP10	0	0	0	0	0	0
RPSAP36	0.123817	0.260076	0.058666	0	0	0
DNAJB6P8	0	0	0.291588	0	0	0
RPL23AP7	20.8532	16.914	23.2619	16.8638	18.048	14.3296
RPL6P28	0	0	0.301855	1.15059	0	0
ACAA2P1	0.339754	0	1.10465	0	1.49956	0.928763
RPL38P2	0	0	0	0	0	0
RPSAP52	1.93008	2.33563	1.68872	1.09404	2.12751	2.07191
RPL22P19	0	0	0	0	0	0
TUBBP1	0.319318	0.144889	0.340837	0	0.452828	0.296673
EIF4BP1	0	0	0	0	0	0
RPL13AP3	0.517752	0	0	0	0	0
PIPSL	0.327841	0.079995	0.101076	0.230909	0.138301	0.312907
RPS21P1	0	0	0	1.17065	0	0
RPSAP21	0	0	0	0	0	0
FAM90A3	0	0	0	0	0	0
RPL32P9	0	0.344188	0	1.47251	0	0
MND1P1	0.118452	0.264996	0.164676	0.051345	0.173243	0.727813
FCF1P9	0	0	0	0	0	0
PPP1R2P1	0	0	0	0.022036	0	0.231638
RPL29P2	0	0.280658	0	0	0	0
DENRP3	0	0	0	0	0	0
RPSAP69	0.298518	0	0.642091	0.827718	0.43081	0.129143
FAM91A2P	0	0	0	0	0	0
KIR2DP1	0	0	0	0	0	0
RFKP1	0	0	0	0	0	0
OR7E26P	0	0	0	0.228807	0	0
UPF3AP2	0.152796	0	0	0	0	0.193913
FTLP10	0.356296	0	0.189771	0.133799	0	0.062382
MTHFD2P1	3.72998	3.48814	2.66985	6.56679	3.99752	4.37082
MKRN9P	0	0.125889	0.056761	0	0	0.075524
OSTCP1	0	0	0.063503	0	0.073015	0
RPL23AP1	0.534367	0.560309	4.31729	0	1.06893	1.48953
MTND1P34	0	0	0	0	0	0
ACTG1P17	2.61409	0.69169	0.341118	0.926638	1.03797	1.66707
MPHOSPH10P6	0	0	0	0	0	0
VN1R6P	0	0	0	0	0	0
CSPG4BP	0	0	0	0	0	0
CYCTP	0	0	0	0	0	0
OR13E1P	0	0	0	0	0	0
CA15P1	0.09606	0	0	0	0	0.372929
VN2R19P	0	0.245195	0.073941	0	0.085003	0.099772
TSSK1A	1.58257	0	0	1.53034	0	0.32145
VN1R20P	9.04015	6.0322	4.80342	5.0387	6.85314	6.20398
SLC7A15P	0	0	0	0	0	0
VN1R34P	0	0	0	0	0	0
ACNATP	0	0.134718	0.182364	0	0	0.040442
VN1R3	0	0	0	0	0	0
VN1R67P	0	0	0	0	0	0
VN1R33P	0	0	0	0	0	0
THEMIS3P	0	0	0	0.309853	0	0
VN1R11P	0	0	0	0	0	0
VN1R12P	0.301709	0.834537	0	0.277363	0	0
VN1R28P	0	0	0	0	0	0
OR51R1P	0	0	0	0	0	0
MTND4P9	0	0	0	0	0	0
TAS2R62P	0	0	0	0	0	0
MFSD13B	0	0.631845	0.284898	0.24175	0.196647	0.302048
HYAL6P	0	0	0	0.081493	0	0
VN1R40P	0	0	0	0	0	0
PDGFRL2P	0	0	0	0.271736	0.854371	0
OR52P2P	0.267474	0	0	0	0	0
GUSBP17	0	0	0	0	0	0
WDR95P	0	0	0	0	0	0
GPR141BP	0	0	0	0	0	0
OR2R1P	0	0	0	0	0	0
OR51A9P	0	0	0	0	0	0
OR52H2P	0	0	0	0	0	0
H2BC27P	0	0.225893	0	0	1.90379	0.682379
CD200LP	0	0	0	0	0	0
P2RY10BP	0	0	0	0	0	0
VN2R9P	0	0	0	0	0	0
OR10J7P	0	0	0	0	0	0
TEDDM2P	0	0	0	0	0	0
ACTL11P	0	0	0.191579	0	0	0
TSSK5P	0	0	0	0.131628	0.103716	0
BPIFB5P	0	0	0	0	0	0
TLR12P	0.101197	0	0	0	0	0
MTCO3P10	0	0	0	0	0	0
NR1H5P	0	0	0	0	0	0
OR13Z1P	0	0	0	0	0	0
NCOA5LP	0	0	0	0	0	0
VN2R1P	0	0	0	0	0	0.103242
ST13P21	0.073947	0	0	0	0	0
SYNGR2P1	0	0	0	0	0	0
RPS3AP35	0	0	0	0	0	0
RPS3AP34	0	0.306673	0.055766	0	0	0
DEFB109C	0	0	0	0	0	0
USP17L7	0	0	0	0	0	0
USP17L2	0	0	0	0	0	0
ENPP7P12	0	0	0.153283	0	0	0
HSPD1P3	0	0.002132	0	0	0	0
RPS3AP30	0	0	0	0	0	0
VPS51P14	0	0	0	0	0	0.294157
NDUFB11P1	0	0	0	0	0	0
CNOT7P1	0	0.219318	0.198152	0.146114	0	0
ANKRD20A10P	0.148026	0	0.187301	0.328027	0.700558	0.491186
UBTFL9	0	0	0	0	0	0.088326
MRPS33P4	0	0	0	0	0	0
RPS12P27	0.474251	0	0	0	0	0
TOMM40P3	0	0	0	0	0	0
DEFB108E	0	0	0	0	0	0
MTND6P11	0	0	0	0	0	0
ATG12P1	0	0	0.298578	0	0	0.458668
ADAMTS7P5	0	0	0	0	0.101292	0
JCHAINP1	0	0	0	0	0	0
SHC1P1	0	0	0	0	0	0
MRPS36P3	0	0	0	0	0	0
ACTG1P15	0	0	0	0	0	0
RPL21P47	0	0	0	0	0	0
HMGN1P11	0	0	0	0	0	0
RPL7AP74	0	0	0	0	0	0
LARP1BP1	0	0	0	0	0	0
CENPNP1	0.221989	0.700753	0.48503	0.074116	0.40578	0.069413
PTMAP12	1.99287	0	2.81887	2.76796	1.02821	0
RPL36AP32	1.05802	0	0	0	0	0
SLC44A3P1	0	0.192304	0	0	0	0
HMGB1P19	0	0	0	0	0	0
CNN2P11	0	0	0	0	0	0
PPIAP27	0	0	0	0	0	0
RPL23AP28	0	0	0	0	0	0
PABPC1P7	0.296525	0	0	0	0.107949	0
BLOC1S2P1	0	0	0	0	0	0
CICP3	0	0	0.044324	0.073858	0.030915	0.073836
RPL21P80	0	0	0.247138	0	0	0
RANBP1P1	0.18046	0	0	0	0.196894	0
RPS12P23	0	0	0	0	0	0
RPS29P8	0	0	0	0	0	0
RPL21P46	0.520001	0	1.19155	0.745148	0	0.362391
MTCO1P48	0	0	0	0	0	0
RPS24P6	0	0	0	0	0.371758	0
MTCYBP16	0	0	0	0	0	0
COX6B1P1	0	0	0	1.28837	0	0
SEPTIN10P1	0	0	0	0	0	0
EEF1A1P28	0	0	0	0	0	0
SLC66A2P1	0	0	0	0	0	0
EIF4A1P13	0	0	0	0	0	0
RPS28P1	0	0	0	0	0	0
EIF2S2P1	0	0	0	0	0	0
SLC25A5P4	0	0	0	0	0	0
HMGB3P27	0	0	0	0	0	0
MTCO2P3	0	0	0	0	0	0
UBE2V1P12	0	0	0	0	0	0
MCCD1P2	0	0	0	0	0.124538	0
IFIT6P	0.066332	0	0.125579	0	0	0
CDKN2AIPNLP3	0	0	0	0	0	0
RPL17P51	0	0	0	2.22516	0	0
RLIMP1	0	0	0	0.057736	0	0
PGAM1P2	0	0	0	0	0	0
RPL9P5	0.267184	1.3458	0.486348	0	0	0.744765
RPL7AP13	0	0	0	0	0	0
EIF5AP4	0	0.999001	0.177434	0	0.189809	0
RPS15AP13	0	0	0	2.10377	0	0
RPL21P107	0	0	0	0	0	0
CBX3P4	2.04136	0.96721	0	0	0.338783	2.99507
RAB28P5	4.7046	2.2456	4.38408	2.66975	1.68891	1.69426
ARF4P2	0	0	0	0	0	0
IFT57P1	0	0	0	0	0	0
WEE2P1	0	0	0	0	0	0
RPL12P31	0	0	0	0	0	0
YWHAZP8	0	0	0	0	0.141244	0
METTL1P1	0	0	0	0	0	0
PPIAP5	0	0	0	0	0	0
MTND4LP30	0	0.589332	0	0.809506	0.608032	0
CYCSP55	0	0	0	0	0	0
RPS27AP2	0	0	0	1.18371	0	1.52825
OR52M2P	0	0	0	0	0	0
RPL24P9	0	0	0	0	0	0
RPL28P5	0	0	0	0	0	0
H3P43	0.346621	0	0	0	0	0
BNIP3P10	0	0	0.528328	0	0.203665	0.522082
TNPO1P2	0.010925	0.054763	0.02453	0.0079	0	0
UBE2L2	0	0	0.28283	0	0	0
VPS26BP1	0	0	0	0	0	0
RPL31P19	0	0	0	0.596986	0	0
PDCL3P3	0	0	0	0	0	0
OR5AO1P	0	0	0	0	0	0
MTCO3P39	0	0	0	0	0	0
OR12D1	0	0	0	0	0	0
RPS20P13	0	0	0	0	0	0
NT5CP2	0.597952	0	0	0	1.06542	0
AARSD1P1	14.5145	19.0887	15.9	15.2947	9.28947	8.9121
RAB11FIP1P1	25.6378	20.3056	18.2111	22.3398	22.1819	23.18
GAPDHP61	0	0	0	0	0	0.106652
NFU1P1	0	0	0	0	0	0
H3P33	0	0	0	0	0	0
SMARCE1P1	0	0	0	0	0	0
FAR1P1	0	0	0	0	0	0
RPL23AP74	0	0	0	0	0	0
RPL36AP46	0	0	0	0	0	0
C2orf69P3	0	0	0	0	0	0
TUBBP8	0	0	0	0	0	0
DDX10P1	0.037001	0	0	0.048766	0.607561	0.045574
BNIP3P43	0	0	0	0	0	0
HMGB3P16	0	0	0	0	0	0
RPS3AP25	0.470355	0.363753	0.110865	0	0	0.619803
FMO10P	0	0	0	0.133639	0	0
SUPT20HL1	0	0	0	0	0	0
NUP50P4	0	0	0	0	0	0
SUPT20HL2	0	0	0	0	0	0
RPL22P17	0	0	0	0	0	0
CFTRP3	0	0	0	0	0	0
RPS27P22	0	0	0	0	0	0
CDC27P3	0	0	0	0.049866	0.082289	0
RARS1P1	0	0	0	0	0	0
RAD1P1	0	0.350465	0	0	0	0
TUBB4BP7	0	0	0	0	0	0
RARRES2P11	0	0	0	0	0	0
PFN1P11	0	0	2.65564	0	0	1.02913
HMGN2P38	0	0	0	0	0	0
HNRNPA1P2	0	0	0	0.020184	0	0.018973
RPL7AP33	0	0	0	0	0	0
HNRNPA1P11	0.26709	0	0	0	0	0
RPA2P1	0	0	0	0	0	0
RPL13AP2	0	0	0	0.314538	0	0
FAM136FP	0	0	0	0	0	0
TXNP7	0	0	0	0	0	0
RPL7AP8	0	0	0	0	0	0.149407
HMGB1P48	0	0	0	0	0	0
DENRP1	0	0	0.176023	0	0	0
RPL15P18	0	0	0	0	0	0.23613
XPOTP1	0.029142	0	0.111216	0	0	0
H3P29	0	0	0	0	0	0
RPS2P6	0	0	0	0	0	0
LARP7P3	0	0	0	0	0	0
CALM2P1	0	0.30403	0	0	0	0
HSPD1P16	0.363388	0	0	0	0	0
RPS2P1	0	0.263978	0	0	0	0
WASHC3P1	0	0	0	0	0	0
RYKP1	0	0.132819	0.119389	0	0	0.621625
SMSP1	0	0	0	0	0	0
AIFM1P1	0	0	0	0	0	0
WBP2P1	0	0	0	0	0	0
CLK2P1	0	0	0	0	0	0
RPL36AP39	0	0	0	0	0	0
SCML2P2	0	0	0	0.304766	0	0
RPL39P18	1.49066	0	1.41907	0	0	0
RPL12P44	0	0	0.219446	0	0	0
ARL4AP1	0	0	0	0	0	0
RPL36AP53	0	0	0	0	0	0
RRN3P4	0	0	0	0	0	0
H2AZP2	0	0.766753	0	0.544915	0	0
LRRC34P1	0	0	0	0	0	0
RPL35AP18	0	0	0	0	0	0
MTATP6P18	0	0	0	0	0	0
GAPDHP63	0	0	0.078403	0	0	0
ASNSP3	0	0	0	0.555073	0	0
NDUFV2P1	11.1319	13.5567	16.0893	12.3578	10.4197	9.93372
RPL6P23	0	0	0	0	0	0
EEF1A1P36	0	0	0	0	0	0
DUSP8P5	1.03511	1.8527	0.718868	0.893785	1.96012	0.982993
IRF5P1	0	0	0	0	0	0
RPS15P4	4.59656	1.55692	1.13673	0.890572	0	3.02826
DAP3P2	0.700607	0	0.213959	0.335749	0	0.972562
OSTCP6	0	0	0	0	0	0
FTH1P15	1.95088	1.30228	3.46014	2.67967	1.34126	1.7198
COX4I1P1	0	0	0	0	0	0
PRDX3P3	0	0	0	0.645405	0	0.311235
RPS3AP35	0	0	0	0	0	0
RPL6P6	0	0	0	0	0	0.27929
XBP1P1	0.938638	0	0.583177	0.443816	1.17615	0.422454
PPP1R1AP2	0	0	0	0	0	0
HMGN2P41	0	0	0.302414	0	0	0
THAP12P7	0.031839	0.068132	0.062376	0	0.104095	0.155241
RPL5P24	0	0.308761	0	0	0.107366	0
SUMO2P20	0	0	1.15712	0	0.673648	0
RAC1P1	0	0	0	0	0	0
SDCBPP2	0.099266	0.205956	0	0	0	0
RSL24D1P3	0	0	0	0	0.261211	1.71847
EIF4A3P1	0	0	0	0	0	0
SNRPGP13	0	0	0	0	0	0
PHB1P6	0	0	0	0	0	0
GCNT1P5	0	0	0	0	0	0
OR12D1	0	0	0	0	0	0
PPIAP9	0	0	0	0	0.064797	0
BSNDP3	0	0	0	0	0	0
VDAC1P1	0.63961	0	0.20064	0	0	0.555841
SPRING1P2	0.177193	0	0.164403	0.252972	0.949387	0
ARF1P1	0	0	0	0	0	0
RPL29P35	0	0	0	0	0	0
RPL39P38	0	0	0	0	0	0
SSU72P1	0	0	0	0	0	0
AURKAP2	0	0	0	0	0	0
GRPEL2P3	0	0	0	0	0	0
ABHD17AP9	0	0	0	0	0	0
ATP5PBP2	0	0	0	0	0	0
ASS1P9	0.126979	0	0	0	0	0
PDLIM1P2	0	0	0.650923	0	0	0
TYMSP2	0	0.963365	0	0	0	0
RPL23AP75	0	0	0	0	0	0
COPS5P1	0	0	0	0	0	0
ATF1P1	0	0	0	0	0	0
RPL23AP76	0	0	0	0	0	0
POU5F1P5	0	0	0	0	0	0
TCAF2P1	0	0	0	0.018761	0.037933	0
RPL6P5	0	0.338403	0	0	0	0
HMGN1P20	0	0	0	0	0	0
PAICSP4	0	0	0	0	0	0
MTND1P37	0	0	0	0	0	0
DDX18P3	0	0	0	0	0	0
SDHDP1	0	0	0	0	0	0
RAB43P1	0.674813	0	0.045937	0	0.102652	0
HSPA8P16	0	0	0.403344	0	0	0
IFNNP1	0	0	0	0	0	0
DPPA2P1	0	0	0	0	0	0
CYP2AC1P	0	0	0	0	0	0
SFPQP1	0	0	0	0	0	0
SPTLC1P2	0	0	0	0	0	0
PMM2P2	0	0	0	0	0	0
RPL37P11	0	0	0.533892	0	2.49053	4.00913
RPL21P113	0	0	0	0	0	0
ARHGAP27P2	0	0.302984	1.51813	0	0	0
RPL6P18	0	0	0	0	0	0
PRYP1	0	0	0	0	0	0
H2BP7	0	0	0	0	0	0
IDI1P2	0	0	0	0	0	0
RPL29P13	0	0	0	0	0	0
SNRPEP2	0	0	1.21526	0	0	0
PRELID3BP11	0.778801	0	0	0	0.551379	0
CYCSP17	0	0	0	0	0	0
MTCYBP36	0	0	0	0	0	0
SBF1P1	0.092136	0	0.010992	0	0.012668	0.027787
HLA-W	0	0	0	0	0	0
RPS17P2	0	0	0	0.489724	0	0
IMPDH1P8	0.244757	1.34208	3.06619	0.910949	1.44359	1.21785
RPL37P3	0	0	0	0	0	0
RPSAP48	0.852941	1.26452	0.39631	1.36278	1.20593	0.793347
RPS4XP10	0.655576	0	0	0	0	0
BRD7P5	0.039653	0	0	0	0	0
RPL12P21	0	0	0	0	0	0
RNF126P1	0	0	0	0	0	0.240581
RPL21P131	0	0	0	0	0	0
SH3GL1P3	2.86702	3.84656	1.83122	3.42442	3.70795	1.78985
ZNF444P1	0.583474	0	0.51638	0	0	0
FBXO36P1	0	0	0	0	0	0
RPL36P18	0	0	0	0	0	0
NENFP3	0	0	0	0	0	0
IGLL3P	0	0	0	0	0	0
RPL7AP44	0	0	0	0	0	0
RPL7L1P18	0	0	0	0	0	0
MTL3P	0	0	0	0	0	0
RPL23AP32	0	0	0	0	0	0
HNRNPA1P44	0	0	0	0	0	0
RPS7P6	0	0	0	0	0	0.25946
UBE2V1P11	0	0	0	0	0	0
CTBP2P5	0	0	0	0	0	0
WASF4P	0.466215	0	0.050141	0	0	0.323389
ELOBP3	0	1.19328	0	0	0	0
SNX33P1	0	0	0	0	0	0
FDX1P1	0	0	0	0	0	0
RPL7AP6	0	0	0	0	0.264571	0
RHOQP1	3.93615	1.86389	2.14596	4.25585	1.99956	2.78406
IMPDH1P2	0	0	0	0	0	0
RPL23AP8	0	0	0	0	0.279509	0
ECM1P2	0	0	0	0	0	0.175173
RPL32P29	3.45649	3.45539	4.25861	4.99664	1.01731	8.26441
SFXN4P1	0	0	0	0	0	0
CCNG1P1	0	0	0	0	0	0
GCM1P1	0	0	0	0	0	0
CTBP2P7	0	0	0	0	0.068583	0
SERBP1P1	0.069671	0.29303	0.266262	0.187882	0.076219	0.087992
TRMT112P7	0	0	0	0	0	0
RPL21P78	0	0	0	0	0	0
GRAMD4P5	0	0	0	0	0	0
RPL3P9	0	0	0	0	0	0
MRPL30P1	0	0.272057	0	0.388543	0	0
SNRPGP11	0	0	0	0	0	0
ACTR3P2	0	0	0	0	0	0
RPS20P25	0	0	0	0	0	0
AK4P1	1.72136	0	1.09917	0.50909	1.12078	1.07106
RPL9P2	0	0	0	0.585631	0	0.281227
RPL23P2	3.24553	3.57839	5.54789	5.57933	5.48086	5.88544
NF1P5	0	0	0	0	0	0
AZGP1P2	2.27704	0	0	1.92642	0.474709	1.24727
SFTPA3P	0	0	0	0	0	0
RPL36AP38	0	0	0	0	0	0
EXOGP1	0	0	0	0	0	0
RPL21P128	0	0	0	0	0	0
KRTAP2-5P	0	0	0	0	0	0
RNPS1P1	0.096528	0.402991	0.277679	0	0.316093	0.125247
FRG2LP	0	0	0	0	0	0
CYP3A52P	0	0	0	6.61069	0	0
HPRT1P3	0	0	0	0	0	0
API5P2	0	0	0	0	0	0
SDHDP5	0	0	0	0	0	0
RPS2P29	0.48705	0	0.12674	0	0	0
ZNF317P1	0	0	0.076666	0	0	0.103256
RPS23P8	0.585773	1.72277	0	0	0	0.790967
IMPDH1P11	0	0.157431	0.283421	0.198621	0	0
HMGB1P51	0	0.330874	0.150714	0	0.173778	0
BTF3P12	0	0	0.979399	0	0	0
FAM32DP	0	0	0	0	0	0
TMSB4XP3	0	0	0	0	0	0
MLLT10P1	4.32221	0	0	0.972375	3.69734	0.932568
MTCYBP28	0.426345	0	0.134431	1.15163	0	0
SLC6A21P	0	1.62632	0	1.72875	1.27459	1.12109
NPAP1P4	0	0	0	0	0	0
FCF1P1	0.968128	0.5903	0	0.277393	0	0
BCAR1P1	0	0	0.076545	0	0	0
CCNYL7	0	0	0	0	0	0
NGRNP4	0	0	0	0	0	0
RPS8P4	0	0	0	0	0	0
RPL31P60	0	0	0	0	0	0
RPL17P12	0	0	0	0	0	0
KRT18P31	0	0	0.118814	0	0.13096	0
RPL21P66	0	0	0	0	0	0
MTCO1P47	0	0	0	0	0	0
SOCS5P4	0	0	0	0	0	0
RPL26P34	0	0	0	0	0	0
STK24P1	0.18041	0.189373	0.114052	0.080598	0	0
RPL17P46	0	0	0	0	0	0
MARCKSL1P1	0	0	0	0	0	0
RPS15AP29	0.707041	0	0	0	0.743516	0
ERP29P1	0.276991	0	0	0	0	0
SUB1P4	0	0	0	0	0	0
TPT1P4	0.453853	0.688636	0.208653	0	0.484208	0.315194
HNRNPA3P16	0	0	0	0	0	0
VN1R32P	0	0	0	0	0	0
RPL7P61	0	0	0	0	0	0
RPS27AP19	0	0	0	0	0	0
SNRPGP8	0	0	0	0	0	0
SLC39A1P1	0	0	0	0	0	0
AK4P5	0	0	0	0	0	0
S100A11P2	0	0	0	0	0	0
CYCSP43	0	0	0	0	0	0
SLC35E1P1	1.02558	0	0.868916	0.566445	0.443804	0.5337
AMD1P1	0.0936	0	0	0	0	0
RPL9P7	0.30231	0	0	0	0.331046	0.848288
SUMO2P17	1.87723	2.44886	1.60772	1.29463	1.28149	1.39471
DPH3P1	0	0	0.89655	0	0.375719	0.389971
TPM3P6	0.153055	0.284784	0	0	0.46025	0.198673
BTF3P8	0	0	0	0	0	0
RPL21P88	0	0	0	0	0.322169	0
RPL21P38	0	0	0	0	0	0
COX5BP6	16.9588	10.1476	13.546	23.4743	13.2991	4.85676
HSPA8P13	0	0	0	0	0	0
EEF1A1P37	0	0	0	0	0	0
EEF1A1P30	0	0.555446	0	0	0.064018	0
EEF1GP5	0	0.062049	0.223857	0	0.193192	0
SFR1P1	0	0	0	0	0	0.77108
RPS26P18	0	0	0	0	0	0
NLRP7P1	0	0	0	0	2.43632	0
NACAP2	0	0	0	0	0	0
YWHAQP5	0.240185	0.118715	0.104851	0.297176	0.133893	0.071186
RPL36AP6	0	0	0	0	0	0
MTND4P7	0	0	0	0	1.88581	0
PTBP1P	0	0	0	0	0	0
AGAP13P	0	0	0	0	0	0
RPL21P7	0	0	0	0	0	1.4265
TAF9BP2	0	0	0	0	0	0
KRBOX5P1	0.036869	0	0	0	0	0
CIR1P3	0	0	0	0	0	0
DOCK11P1	0	0	0	0.014112	0	0
WBP1LP12	0	0	0	0	0	0
USP9YP36	0	0	0	0	0	0
WBP1LP6	0	0	0	0	0	0
MTDHP2	0	0	0	0	0	0
PHB1P16	0	0	0	0	0	0
SCYL2P1	0.074267	0.420753	0.259025	0.129354	0.624702	0.48242
RPL21P31	0	0	0	0	0	0
PLEKHB2P1	0	0	0	0	0	0
RPS2P7	0.40216	0.104708	0.571852	0	0.43722	0
DDX6P1	0	0	0	0	0	0
UBE2V1P15	0	0	0	0	0	0
COPRSP1	0	0.444847	0.40378	0.316428	0	0.304072
PGBD4P3	2.82304	1.9144	2.43903	3.50163	3.62556	4.3844
RPL12P38	0.18102	0.096107	0.028715	0.118589	0.272439	0.036914
YBX1P7	0	0	0	0	0	0
AFG3L2P1	0	0	0	0	0	0
RNASEH1P1	13.094	13.7181	11.674	14.3682	17.6735	8.18045
FAM201B	9.98702	2.69693	9.33189	9.67027	10.0774	7.4717
RPL39P16	21.1827	15.8053	15.8915	7.57852	23.3501	5.05576
RPL9P33	0	0	0	0	0	0
CHCHD2P11	0	0.283096	0	0	0	0
RPS28P8	0	0	0	0	0	0
MRPS16P1	0	0	0	0	0	0
ESRRAP1	0	0	0	0	0	0
PPIAP60	0.248194	0	0	0	0	0
MTND6P2	0	0	0	0	0	0
CENPNP2	0	0	0	0	0	0.523597
RPL32P30	0	0	0	0.874096	3.2923	0
MSX2P1	0.046436	0.091847	0	0	0	0
CRIP1P1	0	0	0	0	0	0
CXADRP2	0	0	0.000217	0	0	0
H3P42	0	0	0	0	0	0
LONRF2P4	0	0	0	0	0	0
RPL32P32	0	0	0.377221	0.599652	0	0.583126
PTMAP6	0	0	0	0	0	0
CLUHP6	0	0	0	0	0	0
CTDSPL2P2	0	0	0	0	0	0
HMGN2P8	0	0	0	0	0	0
CCND2P1	0	0	0	0	0	0
OR11G1P	0	0	0	0	0	0
RPL35AP33	0	0	0	0	0	0
RPL37P15	0	0	0	0	0	0
SPINT5P	0	0	0	0	0	0
PARP1P2	0	0	0	0	0	0
KRR1P1	0.113988	0	0	0	0	0
RPL10P6	0	0	0	0	0	0
BRD7P3	0	0	0	0	0	0
RPL27P6	0	0	0	0	0	0
KRT18P61	0.059675	0.689768	0.226175	0.239804	0.065048	0
FUNDC2P1	0	0	0	0	0	0
HNRNPA1P29	0	0	0	0	0	0.129942
RPL21P119	0.685972	0.702097	0	0.999424	0.716397	0
NPAP1P6	0	0	0	0	0	0
RPL21P61	0	0	0	0	0	0
NPAP1P2	0	0	0	0.256315	0	0
MICG	0	0	0	0	0	0
ELK1P1	0	0	0	0	0	0
RPL9P21	0	0	0	0	0	0
EIF2AP4	0	0	0	0	0	0
SSU72P6	0.503072	0.762445	0	1.08582	0	0
POM121L14P	0.286231	0	0	0	0	0
ZNF736P12Y	0	0	0	0	0	0
SUDS3P1	0	0	0	0	0	0
KRT18P13	0	0	0	0	0	0
NFE2L3P1	0.073715	0.247952	0.069285	0.160807	0.040181	0
LILRP1	0	0	0	0	0	0
KIAA1143P1	0	0	0	0	0	0
RPS10P2	0	0	0.225683	0	0	0
EIF4A1P9	0	0	0	0	0	0
RPSAP60	0	0	0	0.137729	0	0
SCDP1	0.075658	0	0	0.20534	0.164387	0
BNIP3P39	0	0	0	0	0	0
BTF3P14	0	0	0	0	0	0
RPL7P51	0	0	0	0	0	0
RPSAP9	1.96891	1.55092	0.700067	1.8935	1.84654	0.478839
CTDNEP1P2	0.533299	0	0	0	0	0
RPL6P24	0	0	0	0	0	0
CTAGE10P	0	0	0	0	0	0
NDUFB4P11	0.757081	1.10197	0.032367	0	0.416904	0
GRPEL2P1	0	0	0	0	0	0
XIAPP3	0.261462	0	0.251614	0	0.448459	0.222758
MED28P7	0	0	0.603849	0	0	0
RPL7L1P1	0.117847	0.121645	0.11066	0	0.254404	0
CFL1P8	0	0	0	0	0	0
AGGF1P5	0	0	0	0	0	0
MDH1P1	0	0	0	0	0	0
MAN1A2P1	0	0	0.257589	0	0.059278	0.203649
KRT18P49	0	0	0	0	0	0
RPL23AP57	0.272086	0.274166	0	0	0	0
C1QL1P1	0	0	0	0	0	0
NPM1P3	0	0.203547	0	0	0	0
HMGB1P7	0	0	0	0	0	0
ARPP19P2	0	0	0	0	0	0
RPL29P17	0	0	0	0	0	0
RPL7AP14	0.114195	0	0	0	0.246652	0
RPL26P27	0	0	0	0	0.321283	0.423502
SLC25A51P2	0	0	0	0	0	0
DEFB117	0	0	0	0	0	0
RPL23AP77	0	0	0	0	0	0
MTND1P18	0	0	0	0	0	0
DNAJC19P9	0	0	0	0.847478	0	0
TRIM60P11Y	0	0	0	0	0	0
SYPL1P2	5.81733	11.9637	8.91314	9.09583	16.3763	9.67054
MOB4P1	0	0	0	0	0	0
HMGB1P39	0.099971	0	0.119656	0.83926	0.542055	0
GAPDHP16	0	0	0.083283	0.120695	0	0.226981
RPL7AP61	0	0	0	0	0	0
RPL15P19	0	0	0	0	0	0
KLF2P1	0	0	0	0.215362	0	0.101169
SSBP3P6	0	0	0	0	0.075741	0
DEFB131C	0	0	0	0	0	0
OR2I1P	0	0	0	0	0	0
CYCSP44	0	0	0	0	0	0
VN1R42P	1.37303	2.29081	5.69635	0.645069	0.953961	0.62643
IQSEC3P3	0.202878	0.287878	0.47843	0.582066	0	0
UBE2V1P4	0	0	0	0	0	0
CMPK1P1	0	0	0	0	0	0
FBXW4P1	0.093824	0.599581	0.238079	0	0.205634	0
RPL17P23	0.813931	1.4453	1.87704	0.583845	2.17446	1.40173
GXYLT1P3	0.013884	0	0	0.089381	0.219578	0
DNAJC19P5	0	0	0	0	0	0.713422
RPL30P15	0	0.514917	0	0	0	0
PIGPP4	0	0	0	0	0	0
PDCL2P1	0	0	0	0	0	0
PTMAP2	1.04512	0	2.33444	0.739528	0	1.4212
RPL37P23	0	0	0	0	0	0
IFNWP4	0	0	0	0	0	0
RPL5P20	0	0.202284	0	0	0	0.252409
ZNRF2P3	0	0	0	0	0	0
ZKSCAN7P1	0	0	0	0	0	0
MED28P5	0	0	0	0	0	0
RPL35AP26	0	0	0	0	0.534075	0
C9orf78P2	0	0	0	0	0	0
H3Y2	0	0	0	0	0	0
RDXP1	0	0	0.318904	0.110913	0.183308	0.051884
DNAJB6P3	0	0	0	0	0.131826	0
MTATP6P26	0	0	0.569858	0	0	0
MTCO3P43	0	0	0.22717	0	0	0
RPA3P2	0	0	0	0	0	0
NCAPGP1	0	0	0	0	0	0
RPS20P10	1.53048	0	0	0	0	0
NONOP2	0.446598	0.133902	0.724982	0.257145	0.208475	0
LSM2P1	0.090324	0	0.083663	0.4915	0.198109	0
RPL37P4	0	0	0	0	0	0
NIPA2P3	0	0	0	0	0	0
NF1P1	0	0	0	0	0	0
LYPLA1P1	0	0	0	0	0	0
TERF1P4	0	0	0	0	0	0
CICP9	0	0	0	0	0	0
CKS1BP3	0	0	0	0	0	0
RPLP0P1	0	0	1.12646	0	0	1.16115
RPL7P56	0.135006	0	0	0	0	0
PARP1P1	0	0	0	0	0	0
RPS14P5	0.435808	0.872687	0.38798	0	0	0
RPL7AP34	0	0	0	0	0	0
EIF5AP2	0	0	0	0	0	0
SNRPD2P1	0	0	0	0	0	0
NPM1P46	0.138676	0	0	0	0.110905	0.133434
BTG1P1	1.17544	0	0	0	0	0.979218
RPS27P30	0	0	2.46672	0	0	0
KLF3P1	0.65071	0	0	0	0.088307	0.207965
RSL24D1P9	0	0	0	0	0	0
MED14P1	0	0	0	0	0	0
HNRNPA1P52	0	0	0.170298	0	0	0
COL11A2P1	0	0	0	0	0	0
RPL21P100	0.931364	0.235603	0.21342	0.335222	0	0.323555
ARHGAP42P3	0	0	0	0	0	0
RPL7L1P19	0.391478	0	0	0	0	0
RPL26P26	0	0	0	0	0	0
DUX4L17	0	0	0	0	0	0
FAM27B	4.92069	2.00154	5.33948	6.44184	7.06764	2.40235
ZFYVE9P2	0	0	0	0	0	0
HIGD1AP4	0.646762	0	0	0	0	0
AP3S1P1	0	0	0	0	0	0
MAPK8IP1P1	0	0	0	0	0	0.066
ST13P10	0.150921	0	0	0	0.082082	0
PAICSP2	0	0	0	0.093926	0	0
RPL29P32	0	0	0	0	0	0
E2F6P3	0	0	0	0	0	0
POM121L8P	0	0	0	0	0	0
NDUFB1P1	0	1.33831	0	3.26031	1.32449	1.47396
HMGB1P17	0	0.339041	0	0.236285	0	0.225292
RNASEH2CP1	0	0	0	0	0	0
TOMM22P2	0	0	0	0	0	0
FNTAP2	0	0	0	0	0	0
ST13P12	0	0	0	0	0	0.377835
RPL23AP97	1.88555	3.36945	2.46771	0.39092	1.16072	3.36198
TUBB4BP1	0	0	0	0	0	0
MTCO1P30	0	0	0	0	0	0
RPS3AP49	0.234058	0	0	0	0	0.153643
BCAS2P3	0	0	0	0	0	0
MARK2P15	0	0	0	0	0	0
RALGAPA1P1	0.629779	0.270247	0.206151	0.124442	0.444484	0.296224
RPL29P22	0	0	0	0	0	0
FTLP8	0.698724	0	0	0	0	0
BMS1P19	0	0	0	0	0	0
TCEA1P4	0.530257	1.42773	1.2971	0.733824	0	0.415073
FUCA1P1	0	0	0	0	0.185751	0
SMARCE1P3	0.063831	0	0.060436	0	0.069492	0
OR1F2P	0	0.765983	0	0	0	0
EIF3LP3	0	0	0.207413	0	0.596657	0.144331
SPCS2P3	0.464821	0	0	0	0	0
RPS26P5	0	0	0	0	0	0
METTL15P3	0	0	0	0	0	0
DPPA2P4	0	0	0	0	0	0
GTF3C6P2	0	0	0	0.503183	0.188049	0
HMGN1P28	0	0	0.740784	0	0	0.572907
SETP15	0	0	0	0	0	0
FABP5P4	0	0	0	0	1.35596	0
BSNDP1	0	0	0	0	0	0
RTRAFP1	0	0.133975	0	0	0.140918	0
PPIAP58	0	0	0	0	0.282665	0.371024
RPS10P27	0	0	0	0	0	0
NFYCP1	0	0	0	0	0	0
EI24P3	0	0	0	0	0	0
ATP6V1E1P2	0	0	0	0	0	0
TCEA1P3	0	0	0	0	0	0
STK25P1	0	0.776462	0.100788	0	0	0
EIF4A2P1	0	0.48466	0.146124	0.314377	0	0
HNRNPDLP4	0	0	0	0.792563	0	0
RPS15AP40	0	0	0	0	0	1.02046
HAUS6P2	0	0	0	0	0	0
HSPE1P9	0	0	0	0	0	0
TUBB8P2	0.491143	0	0	0	0	0
POM121L3P	0	0	0	0	0	0
SNAP23P1	0	0	0	0	0	0
RBBP4P1	0.993579	1.04374	2.13765	1.49538	1.62185	0.853439
RSL24D1P1	0	0	0	0	0	0
GAPDHP42	0	0	0	0	0	0
RPS14P4	0	0	0	0	0.34555	0
H4C10P	0	0	1.2529	0.956848	3.63118	0
BRD7P1	0	0	0	0	0	0
CHP1P1	0	0	0	0	0	0
NDUFAF4P2	0	0	0	0	0	0
RPS27P17	0.000991	0	0	0	0	0
RPL17P49	0	0	0	0	0	0
HNRNPA1P37	0	0	0	0	0	0
NICN2P	0	0	0	0	0	0
GTF3C6P3	0	0	0	0	0	0
ATP5MFP3	0	0	0	0	0	0
RPS3AP3	0	0	0	0	0	0
GPX1P1	0.355946	0	0	0.514112	0.194411	0.745124
PRYP5	0	0	0	0	0	0
H3P7	0	0	0	1.55356	0	2.01563
RPS3P2	0	0	0	0	0	0
POLR2DP1	0	0	0	0	0	0
BTF3P7	0	0	0	0	0	0
FTLP14	0	0	0	0	0	0
KRT8P3	0.052697	0.110827	0.049995	0	0	0
RPS3AP50	0	0	0	0	0	0
RPL23AP73	0	0	0	0	0	0
RPL7AP48	0.117187	0	0	0	0	0
PPIAP38	0	0	0	0	0	0
MIX23P3	0.648941	0	0	0	0	0
PPIAP56	0	0	0	0	0	0
UQCRFS1P3	0.755141	0	0	0	0	0
KCTD9P4	0	0	0	0	0	0
RACK1P1	0	0	0	0	0	0
RPS2P52	0	0.343042	0	0	0	0
HSPE1P12	0	0	0	0	0	0
RPL7P13	0	0	0	0	0	0
VPS51P13	0	0	0	0	0	0
RPL21P120	0	0	0.444418	0.698557	0	0
RPL31P3	0	0	0	0	0	0
YBX3P1	0	0	0	0	0	0
ZNF736P8Y	0	0	0	0	0	0
RPL36AP2	0	0	0	0	0	0
ZNF736P7Y	0	0	0	0	0	0
ZNF736P9Y	0	0	0	0	0	0
OR7H2P	0	0	0	0	0	0
RPLP1P13	4.06174	0	0	3.20163	0.599463	0
PRR13P7	0	0	0	0	0	0
PPIAP9	0	0	0	0	0.064797	0
ARMC8P1	0	0	0	0	0	0
MRM3P2	0	0	0	0	0	0
KRT18P22	0	0	0	0	0	0
RRAGAP1	0	0	0	0	0	0
PPIAP91	0	0.248874	0	0	0	0
ALG3P1	0	0	0	0	0	0
HLA-T	0.831379	0	0	0	0	1.02584
KMT5AP1	0.148653	0	0.067825	0.094603	0.150996	0
WDR45BP1	0	0	0	0	0	0
PRDX2P4	0	0	0	0	0.575023	0
ZNF402P	0	0	0	0	0	0
TMEM14DP	0	0	0	0	0	0
NIPA2P5	0	0	0	0	0	0
GJA6P	0	0	0	0	0	0
RPL31P16	0	0	0	0	0	0
RPLP1P10	0	0	0	0	0	0
MRPS5P4	0	0	0	0	0	0
VN1R46P	0.314937	0.108748	0.59271	0.290365	0	0.136842
MTCO3P22	0	0	0	0	0	0
MTCO2P22	0	0	0	0	0	0
BOLA2P3	2.24211	0	2.65105	1.00509	1.5341	0
TAGLN2P1	0	0	0	0	0	0
RPL30P3	0	0	0	0	0	0
HNRNPA1P32	0.264429	0	0	0	0	0
AGGF1P7	0	0	0	0	0	0
C2orf69P1	0	0	0	0	0	0
SPMIP3P1	0	0	0	0	0	0
RPL5P19	0	0	0	0	0	0
SYNGR2P1	0	0	0	0	0	0
RPL7P2	0	0	0	0	0	0
RPSAP73	0	0	0	0	0	0
MTND5P24	0	0	0	0	0	0
NPM1P30	0	0	0	0	0	0
RPS3AP48	0	0	0	0	0.512738	0
RPL32P12	0	0	0	0	0	0
KATNBL1P3	0	0	0	0	0	0
FAM90A6P	0	0	0	0	0	0
RPL21P67	0	0	0.237782	0	0	0
SINHCAFP1	0	0	0.289285	1.10367	0	0
ARF4P3	0	0	0.429253	0	0	0
OFD1P13Y	0	0	0	0	0	0
CYCSP46	0	0	0	0	0	0
TUBB4BP3	0	1.36473	0.604503	0	0	0
BTBD6P1	0	0	0	0	0	0
FNBP1P1	1.30409	1.9229	1.35988	0.988907	0.899007	2.06887
MORF4L1P6	0	0	0	0	0	0
ATP7BP1	0	0	0	0	0	0
HNRNPA1P47	0	0	0.087106	0	0	0
HSPD1P19	0	0	0	0	0	0
ELOCP33	0	0	0	0	0.179966	0
CHMP4BP1	1.10741	1.31491	0.170986	0.52793	0.790487	0.757714
HSPD1P1	0	0	0	0.056648	0.04704	0.052786
RPL23AP69	0	0	0	0	0	0
MANEALP1	0	0	0	0	0	0
NT5DC1P2	0	0	0	0	0	0
PPIAP93	0	0	0	0	0	0
PSMC1P10	0	0	0	0	0	0
COX6CP10	0	0	0	0	0	0
RPL32P11	0	0	0	0.486866	0	0
XIAPP1	0	0	0.33537	0	0	0.247731
RPS8P11	0	0	0.880596	0.347005	0	0
BNIP3P15	0	0	0.336752	0	0	0
PRR13P3	0	0	0	0	0	0
RPL7AP12	0	0	0	0	0	0
FTLP12	0.579755	0	0	0	0	0.404333
TAS2R63P	0	0	0	0	0	0
SAPCD2P1	0	0	0	0	0	0
RNF11P2	0	0	0	0	0	0
BNIP3P46	0	0	0	0	0	0
ZNF519P2	0	0	0	0	0	0
HMGN1P31	0	0	0	0	0	0
PSAT1P2	0	0	0	0	0	0
RPS4XP3	0	0	0	0	0	0
HMGN1P6	0	0	0	0	0	0
TRIM60P10Y	0	0	0	0	0	0
MCFD2P1	1.15411	0	0.51758	0	1.2087	3.11173
ASH2LP2	0	0	0	0	0	0
HNRNPKP5	0	0	0	0	0	0
SNX18P7	0.489361	1.49979	0.179331	0.927792	0	0.663052
NPM1P37	0	0	0	0	0	0
ALDOAP1	0	0	0	0.102669	0	0
LRRC57P1	0	0	0	0	0	0.389352
NRBF2P5	0	0	0	0	0	0
SLIRPP2	0	0	0	0	0	0
ELOCP24	0	0	0	0	0	0
HNRNPA1P31	0	0	0	0	0	0
ARF4P4	0	0	0	0	0	0
[truncated: 29,590 more rows]
