# Supplementary material for: Cerebrospinal fluid extracellular vesicle-derived miR-9-3p in spinal cord injury with neuroprotective implications and biomarker development
Source: Commun Biol. 2025 Oct 27;8:1498. doi: 10.1038/s42003-025-08947-3 (PMC12559747; doi:10.1038/s42003-025-08947-3)
Supplement: Supplementary file 12 — Supplementary Data 10 [file 42003_2025_8947_MOESM12_ESM.xlsx]

## Sheet: high expression
Category	Term	Count	X.	PValue	Genes	List.Total	Pop.Hits	Pop.Total	Fold.Enrichment	Bonferroni	Benjamini	FDR	logFC
GOTERM_BP_DIRECT	GO:0000122~negative regulation of transcription by RNA polymerase II	490	4.607	4.35e-08	RB1, ATF2, ZNF175, ZNF174, MYT1L, EHMT2, HNRNPU, NOC2L, BACH1, SOX21, ELK3, ELK4, SOX15, CREB3L1, MYB, HOXA2, HOXA7, SAMD11, HES7, MEF2C, RPL23, ESX1, DICER1, HCFC2, DKK1, AR, EID2, BIN1, SARNP, COMMD3-BMI1, TXNIP, HOXB8, ATF3, ATF4, URI1, ZNF274, CTBP1, SHOX2, MEPCE, MYNN, GATA4, PRDM12, GATA1, PRDM16, HESX1, SFN, ALX1, ZNF148, RREB1, KAT14, ZSCAN18, HEXIM2, CREBBP, ZNF263, JUND, ZNF140, IRF2BP1…	8362	963	19734	1.20081	0.000439	0.00044	0.000438	0.21099
GOTERM_BP_DIRECT	GO:0007399~nervous system development	226	2.12486	4.78e-07	CNTFR, GMFB, SMARCB1, TMEM41B, MYT1L, NEXMIF, AVIL, STMN3, CDC20, DPYSL4, OPHN1, DPYSL5, DPYSL2, DPF1, INSC, DPF2, DIP2B, EPHB2, CER1, SRGAP2B, CDON, MBNL1, MEF2C, SMARCC1, MAP1S, ISLR2, RUFY3, FEZ1, KCNQ2, NINJ1, HOXB2, WDPCP, NAIP, NGEF, NUMBL, PCDH10, FUT10, SHOX2, MST1R, ST8SIA4, PCDHA4, PCDHA3, SCN3B, JAG1, SIAH1, FZD9, L1CAM, PCDHGA10, PCDHGA11, PCDHGA12, PCDHB1, PPT1, UNC119, PCDHB3, SCN2A…	8362	414	19734	1.28829	0.00481807	0.00174738	0.00174288	0.230049
GOTERM_BP_DIRECT	GO:0006915~apoptotic process	311	2.92403	5.19e-07	CYFIP2, APP, PRF1, GHITM, NOC2L, PDCD2L, CCAR1, UXT, TIAL1, TP53AIP1, EVA1A, RASSF3, KAT5, RASSF5, DPF1, CHEK1, RASSF6, TNFSF10, DPF2, LGALS7, IER3, CHIA, DAXX, MEF2C, CSNK2A1, DAPK1, MAP1S, PRKCB, PRKCE, DAPK3, UNC5D, CD2AP, NISCH, RRAGA, SLC5A8, IFI27, DDIT4, SPIN2B, SPIN2A, VDAC1, TP53, NAIP, BEX2, BCL10, FXR1, NUAK2, RNF216, INPP5D, EPB41L3, CD14, XBP1, SIAH1, RASSF7, GADD45G, AIMP1, TPX2, PA…	8362	593	19734	1.23769	0.00522841	0.00174738	0.00174288	0.19779
GOTERM_BP_DIRECT	GO:0035556~intracellular signal transduction	232	2.18127	1.73e-06	TFRC, CRKL, NUDT4, TCL1A, PPP2R1A, RPS6KA2, AKT2, CHEK1, STMN1, AKT1, PLCE1, PRKCI, WSB1, PRKCH, DAPK1, PRKCB, PRKCE, DAPK3, PASK, BCR, RRAGA, ADCY9, PRKD3, DDIT4, SIK3, MTCP1, SIK1, PRKD2, PRKCQ, ANP32A, NLK, PRKCZ, DEDD2, ABR, NUAK2, PRKAR2B, INPP5D, PLCG2, HMOX1, PAG1, PRPF38B, DCLK3, NFATC1, NET1, PPP1R1A, PPP1R1C, WNK2, PPP1R1B, RGL2, PRKAG2, FMN2, AKAP11, JAK2, JAK1, VAV3, MAP4K1, MAP4K2, S…	8362	432	19734	1.26739	0.0173049	0.00423586	0.00422497	0.240074
GOTERM_BP_DIRECT	GO:0045944~positive regulation of transcription by RNA polymerase II	612	5.75404	2.1e-06	ATF1, RB1, ATF2, ZNF175, EHF, PID1, MAML2, CLPB, MAML1, RAX, HNRNPU, GABPB1, BACH1, SOX21, ELK3, SPIB, ELK4, IL4I1, HOXA9, TBK1, SOX17, CREB3L4, SOX15, CREB3L1, CREB3L2, MYB, NAMPT, HOXA2, AKT1, HOXA1, HOXA7, PKNOX1, IER5, HOXA5, CDK5RAP3, HOXA4, NKX2-8, MEF2C, SERPINF2, RFX2, BHLHA15, AR, RFX7, TFR2, ZSCAN21, HOXB2, PRKD2, MAML3, CLOCK, ATF3, HOXB5, ATF4, ZNF395, AGAP2, MYNN, NEDD4L, GATA4, HIF1…	8362	1256	19734	1.14992	0.0209566	0.00423586	0.00422497	0.206497
GOTERM_BP_DIRECT	GO:0007165~signal transduction	604	5.67883	2.59e-06	CNTFR, CNTF, GMFB, SCT, FNBP1L, ELK3, GPR173, CRHBP, ENDOU, PPP4R1, DPYSL5, AKT2, DPYSL2, STMN1, NAMPT, AKT1, PGLYRP1, PRKACB, PROK1, CHGB, PRKAB2, PRKCH, CSNK2A1, PRKCB, PRKCE, STARD8, OR1J1, GTPBP1, PRKAB1, GABRG3, FRS3, GABRG2, CD2AP, GABRG1, BCR, AR, ADCY9, ZFYVE16, SPARCL1, CLOCK, CDC42SE1, LRPAP1, CRABP2, CRABP1, FPR1, AKAP17A, IQGAP2, HIF1A, PRKCZ, ABR, RHOT2, KLRK1, RHOT1, PIP5K1A, SFN, R…	8362	1240	19734	1.14953	0.0258664	0.00436779	0.00435655	0.233688
GOTERM_BP_DIRECT	GO:0006357~regulation of transcription by RNA polymerase II	767	7.21136	4.05e-06	ATF1, RB1, ATF2, ZNF175, EHF, ZNF174, MYT1L, RAX, BACH1, SOX21, ELK3, SPIB, ELK4, HOXA9, SOX17, ZSCAN30, CREB3L4, SOX15, CREB3L1, ZXDB, CREB3L2, ZXDC, NKX1-2, HOXA1, FOXO3B, SUPT20H, HOXA7, PKNOX1, HOXA6, HOXA5, HES7, ZNF18, ZNF165, NKX2-8, ZNF284, ZNF283, PRKCB, ZNF160, ESX1, RFX2, ZNF10, ZNF705A, HCFC2, MED4, ZNF14, WDR77, RFX8, ZSCAN20, RFX7, ZSCAN22, ZSCAN21, NOBOX, HOXB8, CLOCK, ATF3, ZNF157…	8362	1606	19734	1.12708	0.0401155	0.00515449	0.00514123	0.196677
GOTERM_BP_DIRECT	GO:0006470~protein dephosphorylation	75	0.705152	4.08e-06	PTPRR, PTPRS, PTPRO, PTEN, PTPRM, PTPN21, PTPRJ, PTPN22, PTPRK, PTPRH, PTPRG, CDC14B, PPP1CB, DUSP11, PPP3CA, PPP6C, PPP1CC, STK11, PPP4R1, PPP3CC, PP2D1, PPP2R1A, SBF1, BTRC, ILKAP, EPM2A, DUSP2, FBXW11, PPP2R5B, PPP4R3A, PPP4R3B, PPP2R5C, DUSP9, CTTNBP2NL, CTDNEP1, PPM1A, PPM1B, SDHAF2, PPEF1, PHLPP2, LRRC59, CTDP1, MTMR3, PHLPP1, LRRC18, PPM1M, PPM1H, DAPP1, PDXP, PPM1J, MTMR4, PPM1D, PPM1E, M…	8362	117	19734	1.5128	0.0403974	0.00515449	0.00514123	0.187842
GOTERM_CC_DIRECT	GO:0005829~cytosol	2780	26.1376	1.62e-36	SCOC, NOC2L, FAM110A, ALKBH3, TBK1, SYNGAP1, SCP2, DPYSL4, CAPNS2, DPYSL5, AKT2, DPYSL2, FAM110B, FGFR1OP2, AKT1, FOXO3B, MLYCD, PKNOX1, PRKACB, GTSE1, PRKAB2, FRS2, PHKA2, PRKAB1, BCR, DDIT4, PLBD1, TXNIP, CLOCK, ATF4, RABL6, URI1, NLRX1, SET, CRABP2, CDCA4, SAR1B, CDCA5, CRABP1, PLA2G6, KRTAP5-10, SULT1A1, EPB41L5, RNF216, EPB41L2, AFMID, EPB41L3, RNF217, PDGFC, PIP5K1A, RDH14, SFN, C19ORF33, P…	8807	5649	20887	1.16714	2.6e-33	2.6e-33	2.51e-33	0.192777
GOTERM_CC_DIRECT	GO:0005737~cytoplasm	2803	26.3539	1.18e-32	TSKS, ATF2, JRK, SPINT2, ALKBH6, ZC3H12D, SPIB, ENDOU, TBK1, ALKBH4, SCP2, RAVER1, DPYSL5, AKT2, DPYSL2, FAM110B, RAVER2, AKT1, MLYCD, PKNOX1, PRKACB, PRKAB2, ESX1, FRS2, PRKAB1, FRS3, CD2AP, FEZ1, DDIT4, TXNIP, JTB, ATF4, RABL6, EXD2, URI1, SET, CRABP2, CDCA5, FAXDC2, PDGFB, TEX26, CIAO1, C12ORF57, SULT1A1, EPB41L5, RDH10, AFMID, RNF217, SFN, SULT1A4, SULT1A3, SULT1A2, GSTM4, TOE1, HEXIM2, CREBB…	8807	5754	20887	1.15532	1.89e-29	9.46e-30	9.14e-30	0.199191
GOTERM_CC_DIRECT	GO:0016020~membrane	2448	23.0162	4.39e-26	SCOC, TFRC, SPINT2, NDST1, COMTD1, HTR7, SCP2, DPYSL2, NDST4, SMCO3, AKT1, SMCO2, VSTM1, SMCO4, VSTM4, PRKACB, GTSE1, FRS2, UNC5D, FRS3, BCR, ASPHD1, ORAI2, JTB, ASPHD2, MPPE1, EXD2, FAXDC2, PDGFB, PDGFA, PLA2G6, RHOT2, RHOT1, RDH10, ADAMTS18, AGMO, RNF217, PDGFC, RDH14, C19ORF38, SDR42E1, JAG1, NCAPH2, EIF2AK3, LNPEP, TEX38, CYP4F8, C12ORF76, LAS1L, AGO4, FASN, AGO2, SFXN3, FXYD7, SFXN4, FXYD6, …	8807	5048	20887	1.15011	7.04e-23	2.35e-23	2.27e-23	0.200583
GOTERM_CC_DIRECT	GO:0005654~nucleoplasm	1950	18.334	1.51e-19	ATF1, ATF2, SCOC, PWWP2B, NOC2L, ALKBH6, ZC3H12D, ALKBH3, ALKBH2, TBK1, SCP2, AKT2, AKT1, PRKACB, GTSE1, FNBP4, SAP30BP, PRKAB2, LDOC1, PRKAB1, MPPE1, CLOCK, ATF3, ATF4, SF1, URI1, SET, CRABP2, CDCA4, CDCA5, GATA4, GATA1, DEDD2, EPB41L5, RNF216, EPB41L2, PIP5K1A, RDH14, C19ORF33, PIP5K1C, LTA4H, ATRIP, TOE1, HEXIM2, CREBBP, PRPF38A, NCAPH2, ZNF34, MAGOHB, NR2F6, FAM111A, TBL3, LAS1L, AGO2, C19ORF…	8807	4030	20887	1.14757	2.41e-16	6.04e-17	5.83e-17	0.176989
GOTERM_CC_DIRECT	GO:0005634~nucleus	2868	26.965	3.05e-16	ATF1, ATF2, JRK, PWWP2B, NOC2L, ALKBH6, ZC3H12D, FAM110A, SPIB, ALKBH3, CRHBP, ALKBH2, ZC3H12C, RAVER1, AKT2, ZC3H12B, RAVER2, AKT1, FOXO3B, SUPT20H, PKNOX1, PRKACB, ZNF18, SAP30BP, PRKAB2, ENDOG, ESX1, ZNF10, LDOC1, BHLHA15, PRKAB1, ZNF14, NOBOX, CCDC169-SOHLH2, CLOCK, ATF3, ATF4, RABL6, SF1, EXD2, URI1, SET, CRABP2, CDCA4, CDCA5, CRABP1, MEPCE, ZNF20, GATA4, ZNF23, GATA1, RNF216, AFMID, PDGFC, …	8807	6175	20887	1.10151	5.34e-13	9.78e-14	9.46e-14	0.18342
GOTERM_CC_DIRECT	GO:0048471~perinuclear region of cytoplasm	421	3.95825	1.22e-13	CYFIP2, CYFIP1, TFRC, ZFYVE1, VPS35, PRKACB, GBP5, MAP1S, SERPINF1, PRKCE, DICER1, RNF128, MAP1B, RD3, SET, SRCAP, MTMR9, BCL10, PRKCZ, MTMR6, PRDX5, PRKAR2B, FLRT1, PLCG2, HMOX1, HCRT, VTI1B, ABCA1, CDK19, NDFIP1, FZD5, RAB3IP, FZD9, EIF2AK3, NFATC1, LNPEP, SNF8, MEX3D, ZNF35, EHD1, XKR8, CYLD, EHD3, GJB2, TOLLIP, NOX4, CPEB3, CPEB2, LGMN, ACHE, CDKN1A, MTMR14, ARHGAP1, FMN2, WDR44, AIFM1, CTLA4…	8807	761	20887	1.31204	1.95e-10	3.25e-11	3.14e-11	0.231609
GOTERM_CC_DIRECT	GO:0005794~Golgi apparatus	577	5.42497	1.68e-12	SCOC, EHF, CHIC2, STMN3, STMN4, ZFYVE1, NDST1, CREB3L4, NDST4, LIPG, AP1S2, AP1S1, GBP5, GABARAPL1, GLCE, PRKCE, FNDC3A, WDR77, SCAMP2, RNF128, FEZ1, PRKD2, MPPE1, LRPAP1, PDXDC1, SRCAP, NEDD4L, SLC30A10, GLG1, DYNC2LI1, CHST10, ST3GAL4, CHST13, ALX1, ZNF148, KIAA0319L, VTI1B, ST3GAL3, ABCA1, LRRC37A2, NDFIP1, FZD9, ABCA7, RMDN2, FHDC1, GNPTG, B4GAT1, FASN, NAPEPLD, PPT1, PSMG1, CDK13, ACHE, SERP…	8807	1100	20887	1.24403	2.69e-09	3.84e-10	3.71e-10	0.185282
GOTERM_CC_DIRECT	GO:0098978~glutamatergic synapse	253	2.37871	6.2e-12	ZDHHC5, ARPC5L, ACTB, SYNGAP1, OPHN1, ADGRA1, PPP2R1A, AKT1, HOMER3, VPS35, EPHB2, PRKACB, EPHB1, SRGAP2B, EPHA4, PRKCI, SLC6A17, DAPK1, ACTN2, ACTN1, FBXO2, RPL22, NGDN, CPT1C, BCR, TIAM1, PRKAR1B, BIN1, SPARCL1, GPM6A, CTBP1, STXBP1, AGAP2, PRKCZ, FXR1, ABR, GRIN2A, PPP3R1, PRKAR2B, PLCG1, SPTBN2, SNX6, NTNG1, NTNG2, PRRT2, FZD4, HOMER2, FZD9, GRIN2D, GRIN3A, CALY, GIPC1, AGO2, HNRNPD, FXYD6, S…	8807	432	20887	1.38894	9.93e-09	1.24e-09	1.2e-09	0.24375
GOTERM_CC_DIRECT	GO:0005783~endoplasmic reticulum	613	5.76344	8.26e-12	RPL5, ANKLE2, PGAP1, ZFYVE1, NSDHL, ZFYVE27, SCP2, CYP2D6, CREB3L4, CREB3L1, CREB3L2, PIP4K2C, TMEM8B, GABARAPL1, STARD4, RPL21, PRKCE, PRAP1, SULT2B1, RNF128, RPL24, RPL27, ALG10B, LRPAP1, SET, CRABP2, RPN1, MTMR9, TAPBPL, THY1, HACD2, MTMR6, UGT8, GRIN2A, PRDX4, CYB5R3, AGMO, RRS1, HMOX1, SSR1, RDH14, PROM1, FDFT1, B3GALNT2, EDEM3, HACE1, NDFIP1, EDEM1, ABCA4, EDEM2, EIF2AK3, ABCA7, ABCA8, NPLO…	8807	1185	20887	1.22685	1.32e-08	1.47e-09	1.42e-09	0.183741
GOTERM_CC_DIRECT	GO:0005789~endoplasmic reticulum membrane	600	5.64122	1.61e-10	ANKLE2, PGAP1, TMEM94, EMC10, ZFYVE1, NSDHL, ZFYVE27, EVA1A, CYP2D6, CREB3L4, CREB3L1, CREB3L2, PIP4K2B, CDK5RAP3, STARD3, TRIQK, NUP210, ATG13, CYP2E1, HPD, ALG10B, RNF121, FICD, SAR1B, FAXDC2, RPN1, B3GLCT, ABCB9, HACD2, CYB5R2, UGT8, CYB5R1, GRIN2A, CYP2B6, CYB5R3, FLRT2, AGMO, RDH10, FLRT1, HMOX1, SSR1, RDH14, FDFT1, VTI1B, ABCA1, B3GALNT2, DMPK, EDEM1, FZD6, FZD9, EIF2AK3, SLC16A11, CYP4F8, …	8807	1173	20887	1.21311	2.59e-07	2.59e-08	2.5e-08	0.196353
GOTERM_CC_DIRECT	GO:0030425~dendrite	260	2.44453	4.79e-10	EPHB6, APP, CPNE6, ZDHHC5, TPGS1, C4B, C4A, CRHBP, SAMD14, ZFYVE27, HTR7, DPYSL5, PPP2R1A, HOMER3, DIP2B, EPHB2, EPHB1, EPHB3, EPHA5, EPHA4, MAP1S, EPHA8, NPFF, NGDN, CPT1C, MAPK8IP3, CD2AP, MAPK8IP1, SLC5A7, ADCY9, BIN1, MAP1B, RUFY3, FEZ1, MAP1A, ADGRB1, NSMF, RPL28, EPHA3, NECAB2, URI1, EPHA10, AGAP2, THY1, IGSF9, CRHR2, INPP5A, INPP5F, MAP2, DHX36, APOD, TRPM5, FZD3, NDFIP1, FZD5, DTNB, MAGEE…	8807	460	20887	1.34049	7.67e-07	6.98e-08	6.74e-08	0.236856
GOTERM_CC_DIRECT	GO:0043025~neuronal cell body	219	2.05904	6.7e-10	CYFIP1, HSP90AA4P, C4B, C4A, SCN11A, DPYSL5, PPP2R1A, VPS35, EPHB2, SCN1A, EPHA5, MUSK, MAP1S, CSNK1E, MAPK8IP2, MAPK8IP1, TIAM1, MAP1B, KCNQ1, RUFY3, FEZ1, MAP1A, GPM6A, SPTBN4, SLC22A3, PDE1B, HSP90AA6P, TTBK1, FXR1, FXR2, INPP5F, MAP2, PRKAR2B, KCNN1, KCNN2, APOD, TRPM5, SPTBN2, VTI1B, FZD3, PMM1, TMEM50A, PMM2, UPF3B, L1CAM, MAGOHB, HSP90AA5P, PUM2, SLC6A6, GRIN3B, GRIN3A, FUBP3, PTK7, PPP1R1…	8807	378	20887	1.37404	1.07e-06	8.95e-08	8.65e-08	0.239644
GOTERM_CC_DIRECT	GO:0043005~neuron projection	188	1.76758	3.5e-08	CYFIP2, CYFIP1, AHCYL2, CPNE5, FMR1, AVIL, CLSTN1, STMN3, CIB1, STMN4, PARK7, RPH3A, SYNPR, GRIP1, ATCAY, PPP2R1A, STMN1, BAALC, NRCAM, VPS35, ANKS1A, RGS9, CHRNB4, CHRNB3, UNC13A, FBXW11, EPHA8, NPY1R, GABRG3, ANK1, GABRG2, RNF40, GABRG1, ADCYAP1, FRMD7, GPRIN1, KCNQ1, MAP1A, NSMF, PRR12, STX1A, ATF4, RTN4R, GPM6A, RTN3, TPH2, RTN1, CHRNA2, KLHL14, CHRNA4, CHRNA7, CHAT, SLC1A1, SLC1A3, MCHR2, CR…	8807	328	20887	1.35935	5.6e-05	4.31e-06	4.16e-06	0.220992
GOTERM_CC_DIRECT	GO:0014069~postsynaptic density	145	1.36329	7.34e-08	RPL30, FMR1, CTNND2, CLSTN1, RPL10A, RPL8, SLC8A1, SLC8A2, RPL7, ARHGAP44, RPS14, GRIP1, SAMD14, SYNGAP1, RPS19, ADGRA1, RPS18, BAALC, VPS35, HOMER3, SYNPO, RPS13, SRGAP2B, LZTS3, KPNA1, NSF, DAPK1, TSC2, ADAM10, TSC1, MAPK8IP2, SRCIN1, SHISA8, SHISA6, INPP4A, BCR, TANC1, MAP1B, GPRIN1, ADGRB1, PKP4, NSMF, PRR12, RTN3, GRIA2, RTN1, FBXO45, CABP1, CACNA1C, PRKCZ, FXR1, GRIN2A, FXR2, PCBP1, SYNDIG1…	8807	244	20887	1.40937	0.000118	8.39e-06	8.11e-06	0.214256
GOTERM_CC_DIRECT	GO:0005768~endosome	187	1.75818	2.76e-07	WASHC4, APP, RAB3C, SCOC, STEAP4, RAB3A, TFRC, PDCD6, CPNE6, CLEC18C, SLA, GPR61, CLEC18A, LAPTM4B, EFEMP2, CDH1, TOM1, VPS35, TRIM27, ATP6V1E1, ARRDC4, IL15RA, ARRDC5, STARD3, PRKCI, TICAM2, STX8, SLC34A1, VPS33B, ATG9A, ARRDC3, STX7, ZFYVE21, AP1AR, CYBA, WDR72, GAPVD1, SYTL4, UNC13D, RUFY1, TOM1L2, RAB30, BIN1, HGS, DGKQ, EHBP1L1, CHMP4B, VOPP1, ENTHD1, STAMBP, EZR, ASTN2, STEAP2, ABCG1, VPS28…	8807	333	20887	1.33182	0.000442	2.77e-05	2.68e-05	0.220816
GOTERM_CC_DIRECT	GO:0000139~Golgi membrane	366	3.44114	2.77e-07	SCOC, LST1, XYLT2, ZDHHC5, XYLT1, ZDHHC8, LDLRAD4, ABCA12, HS6ST1, GBA2, ZDHHC3, SCAMP5, NDST1, GOLGA5, CREB3L4, NIPAL1, NDST4, GOLGA1, AP1S2, AP1S1, PLCE1, ARFIP1, SLC35A5, TRIM23, IL15RA, GBP5, HLA-H, ST6GAL1, PRKCI, ST6GAL2, COG7, COG6, COG5, ENTPD4, GLCE, SLC35C1, COG3, ENTPD6, HLA-B, AP1B1, HLA-C, HLA-A, FNDC3A, HLA-F, MAPK8IP3, GBGT1, HLA-E, KDELR2, KDELR3, HPD, RNF121, TMEM87A, LMAN2L, FUT…	8807	710	20887	1.22256	0.000444	2.77e-05	2.68e-05	0.161294
GOTERM_CC_DIRECT	GO:0043231~intracellular membrane-bounded organelle	460	4.32493	3.71e-07	CHIC2, TFRC, ZFYVE9, ABCA12, TMEM91, LIPA, GPR174, ZFYVE27, CNST, TBK1, EVA1A, CYP2D7, LIPJ, CYP2D6, AKT2, AP1S2, HOXA2, AP1S1, CDK5RAP3, STARD3, MEF2C, PRKCE, FNDC3A, HDHD3, UNC13D, SCAMP3, SCAMP2, RUFY1, SULT2B1, NISCH, ZFYVE16, CLDN9, PADI3, CYP2E1, CLOCK, GPLD1, FTCDNL1, PDXDC1, XPC, SLCO5A1, ABCB9, PRDX5, CYP2B6, SYNDIG1, HAO1, PUSL1, VTI1B, ABCA1, ABCA2, WDR59, ABCA3, FZD7, FUCA1, ABCA4, AB…	8807	915	20887	1.1923	0.000594	3.5e-05	3.38e-05	0.2043
GOTERM_CC_DIRECT	GO:0010008~endosome membrane	163	1.53253	4.9e-07	ATP8A2, TFRC, SPPL2A, UBE2D3, GOLIM4, WDR83, GPR61, ZDHHC1, ANTXR1, LAMP5, GRB14, WDR91, TOM1, VPS35, HLA-DOA, SBF2, VPS39, ATP6V0E1, TICAM2, SLC30A2, VPS33A, SLC11A1, SLC11A2, SPNS2, SLC30A4, VPS33B, HLA-B, HLA-A, ACAP3, ACAP1, WDR81, ATP6V0D1, STEAP2, VPS28, ATP6V1A, NOTCH1, PARM1, LY96, VPS26A, RHOBTB1, SNX3, APH1A, SNX1, APH1B, IRAK1, UBC, ATP6V0A2, ATP6V1H, RIPK1, PIP5K1C, CD14, SLC15A3, ATP…	8807	286	20887	1.35167	0.000784	4.36e-05	4.21e-05	0.172747
GOTERM_CC_DIRECT	GO:0030424~axon	208	1.95562	7.27e-07	APP, CNTF, AVIL, CPNE6, TPGS1, ACTB, AQP1, C4B, C4A, ZFYVE27, SCN11A, DIP2B, EPHB2, SLC12A6, EPHB1, SCN1B, SCN1A, EPHA5, EPHA4, MUSK, NGDN, CPT1C, MAPK8IP3, GABRG2, CD2AP, BCR, SLC5A7, STX1B, SHTN1, ADCY9, BIN1, MAP1B, RUFY3, FEZ1, MAP1A, STX1A, NECAB2, HEPACAM, STXBP1, LPAR3, IGSF9, TRPM1, FXR1, ABR, SPAST, INPP5F, DHX36, MAP7, MAP4, SCN3A, NTNG2, FZD3, FZD5, CADM2, L1CAM, PUM1, TH, PTK7, PPT1, …	8807	380	20887	1.29816	0.00116434	6.13e-05	5.92e-05	0.219223
GOTERM_CC_DIRECT	GO:0043204~perikaryon	98	0.921399	1.21e-06	APP, CPNE5, UBXN2A, FMR1, CTNND2, ROGDI, SYAP1, CPNE6, CIB1, KNDC1, ENO2, SLC8A2, CRHBP, GRIP1, KIF5A, DIP2B, SYNPO, SCN1B, EPM2A, MAP2K4, EPHA4, NPFF, TIAM2, SLC5A7, SHTN1, ADCYAP1, MAP1B, RUFY3, DMWD, NSMF, ASTN2, PDE9A, ASTN1, RTN4R, KCNE3, SLC1A1, HPCA, CACNA1C, CPLX2, CPLX1, TRPM2, DHX36, G3BP1, SMN2, SMN1, NGFR, HSPA8, OPN4, FZD5, KLHL24, EFNA2, DLG2, TH, CDK5, LRIT3, SERPINI1, PCSK2, PCSK1…	8807	159	20887	1.46176	0.0019423	9.72e-05	9.39e-05	0.231418
GOTERM_CC_DIRECT	GO:0098794~postsynapse	89	0.836781	2.22e-06	SNAP25, GSK3A, RAB3A, FMR1, RPLP0, AP2A1, CYP46A1, RPL8, AP2A2, SLC8A1, SLC8A2, PPP3CA, PSD2, CDH1, RNF19A, AKT1, EPHB2, JAK2, AP2M1, GIT1, APC2, MEF2C, SLC6A17, NPFF, WNT5A, NGDN, RHOG, CPT1C, GABRG3, SPTB, DYNLL2, GABRG2, GABRG1, ZDHHC15, NPAS4, PRKAR1B, ADGRB3, TFR2, DGKQ, SMCR8, RGS7BP, ARHGEF7, MET, ANAPC2, GRIA2, NLGN1, CUL3, STXBP1, CHRNA7, PARN, AGAP2, CPLX2, AGER, CPLX1, PPP3R1, GRK2, FX…	8807	143	20887	1.47605	0.00355563	0.00017	0.000164	0.271976
GOTERM_CC_DIRECT	GO:0005739~mitochondrion	711	6.68484	2.9e-06	CLPB, OSGEPL1, GLDC, ABAT, GHITM, ALKBH7, ZFYVE1, ELK3, ATP5IF1, ALKBH3, LACTB, SCP2, CYP2D7, CYP2D6, CREB3L4, FAM110B, FDXR, CDK5RAP1, AKT1, VPS35, DIP2A, MLYCD, PRKACB, TMEM8B, IER3, STARD3, GABARAPL1, TSTD3, ACOT7, ENDOG, PRKCE, NGDN, HOGA1, HDHD5, ATG13, GTPBP3, ARMC1, WDR81, SCO1, CLPP, DDIT4, FDX2, ACOT2, YME1L1, JTB, TARS2, LETMD1, PIF1, EXD2, URI1, NLRX1, ABCB7, MRPL18, NAIF1, MRPL16, XPC…	8807	1485	20887	1.13551	0.00464011	0.000211	0.000204	0.18456
GOTERM_CC_DIRECT	GO:0009986~cell surface	334	3.14028	4.73e-06	EPHB6, APP, SPARC, TFRC, ZDHHC5, HNRNPU, ANTXR1, SLC4A4, ICAM1, ATP5IF1, LIPG, DIP2A, PTGFRN, EPHB2, EYS, TMEM8B, TNS1, IL15RA, EPHA4, HLA-H, SLC34A1, SERPINF2, SLC11A2, COL23A1, ENTPD6, HLA-B, HLA-C, ISLR2, HLA-A, PSG2, MIF, UNC5D, HLA-F, HLA-E, PSG8, SFRP4, SFRP1, PSG4, ANOS1, LRPAP1, IGSF5, SDC2, SMIM1, SDC3, PDGFB, PDGFA, CD99L2, MST1R, THY1, IQGAP2, GHRHR, ADAMTS15, OTOA, GRIN2A, KLRK1, PDGF…	8807	657	20887	1.20567	0.00754348	0.000329	0.000318	0.189899
GOTERM_CC_DIRECT	GO:0022626~cytosolic ribosome	62	0.582926	7.1e-06	RPL4, RNF10, RPL5, RPL30, RPL3, RPL32, RNF14, RPLP1, RPLP0, RPL10A, RPL8, RPL7, RPS14, RPL7A, RPS17, RPS16, RPS19, RPL18A, RPS18, RPL35, RPS13, RPS12, RPS9, RPL21, RPS8, RPL23, RPS5, RPL22, RPS6, RPL13A, RPS3A, RPSA, EEF1A1, RPL37A, RPL24, RPL27, ETF1, RPL29, RPL28, ZNF598, RPL10, USP10, RPL11, RPL36A, GSPT1, RPS15A, RPS3, RPL14, RPL13, ASCC2, APOD, RPS2, RPL15, RPS27A, RPL18, RPL17, RPL23A, RPL2…	8807	94	20887	1.56427	0.0113095	0.000474	0.000458	0.211566
GOTERM_CC_DIRECT	GO:0055038~recycling endosome membrane	73	0.686348	7.56e-06	PLEKHB2, TFRC, WASH6P, SCAMP5, RAB43, LAMP5, SCAMP4, ZFYVE27, WASHC1, SLC39A4, RAB8B, HLA-H, SLC36A2, ATG9B, SLC11A2, ATG9A, HLA-B, HLA-C, ATP11C, ATP11B, HLA-A, SCAMP1, HLA-F, SORCS2, SCAMP3, HLA-E, SLC9B2, SCAMP2, INPP4A, VAMP8, SLC9A3, DYNC1LI1, ACAP1, RAP2B, SLC9A5, SLC9A6, HLA-DQB1, VAMP3, STX12, SLC1A1, ABHD17C, SLC30A10, NDRG1, NEU3, GGA3, MICALL1, PACSIN2, RAB11FIP2, RFFL, RAB11FIP3, ATP9…	8807	115	20887	1.50547	0.0120385	0.000484	0.000468	0.0888917
GOTERM_CC_DIRECT	GO:0098839~postsynaptic density membrane	66	0.620534	8.88e-06	PRR7, PTPRS, CHRM1, DAGLA, CLSTN3, GRIK5, PTPRO, GRIK3, GRIK1, GRM1, LRRTM3, LRRTM2, NRCAM, RGS9, EPHA4, GRID2, GRID1, ACTN2, SIGMAR1, SORCS3, SORCS2, ADRA2A, SHISA6, ADGRB3, SCN8A, ITGA8, RGS7BP, OPRD1, GRIA2, PLPPR4, ADAM22, LIN7A, CACNA1C, ABHD17C, LIN7C, LIN7B, CACNG7, CACNG8, GRIN2A, EFNB3, ERBB4, SLITRK1, SLITRK3, SYNDIG1, CACNG2, LRRC4C, CACNG4, GRIA4, LRRC4B, PRRT1, MPP2, PRRT2, SEMA4C, S…	8807	102	20887	1.53459	0.0141304	0.000547	0.000529	0.264312
GOTERM_CC_DIRECT	GO:0005886~plasma membrane	2492	23.4299	1.3e-05	TFRC, SPINT2, ENDOU, SYNGAP1, HTR7, CAPNS2, AKT2, DPYSL2, C3AR1, AKT1, VSTM1, VSTM4, PRKACB, FRS2, UNC5D, PHKA2, FRS3, CD2AP, BCR, TFR2, FEZ1, ORAI2, JTB, NLRX1, COL13A1, CDCA4, LYPD1, LYPD4, PLA2G6, LYPD5, LYPD8, EPB41L5, EPB41L2, EPB41L3, PDGFC, SYNDIG1, PIP5K1A, C19ORF33, PIP5K1C, JAG1, LNPEP, L1CAM, TPBGL, VANGL2, FXYD4, FXYD2, FASN, TREML2, FXYD7, FXYD6, HLA-DRB1, ACHE, SIGLEC9, KCNC1, KCNC4…	8807	5592	20887	1.05689	0.0206077	0.000771	0.000745	0.212368
GOTERM_CC_DIRECT	GO:0031982~vesicle	104	0.977811	2.27e-05	APP, RAB3C, CD81, CIB1, COMT, ACTB, AKT1, LZTS2, SYBU, SLC30A7, SLC34A2, STX8, SLC34A1, STX7, SLC6A14, CASK, MIF, GBGT1, CD2AP, BIN1, RAB34, CHMP4B, WDFY2, EZR, KCNE3, CLEC16A, CEND1, VPS26A, PRKCZ, CRACR2A, SNX1, DPP7, ALDH3B1, UBC, TSPAN4, MYH14, MYH11, PROM1, TSPAN1, VTI1B, RAB4A, PRRT2, CAV3, RAB39B, BMP6, BMP5, MYO5C, CALM2, PICALM, SNAP25, GDI2, ECE1, CYB561D2, TUBA1C, NCK2, FLOT2, CLIC1, A…	8807	179	20887	1.37793	0.0357698	0.00130088	0.00125703	0.178722
GOTERM_MF_DIRECT	GO:0005515~protein binding	6197	58.2644	6.29e-58	SCOC, TFRC, SCT, CRHBP, COMTD1, HTR7, SCP2, LURAP1L, CAPNS2, PRKACB, ZNF18, PRKAB2, RC3H1, ZNF10, BHLHA15, PRKAB1, BCR, SCO1, TFR2, DDIT4, ORAI2, VOPP1, SF1, SET, COL13A1, NPRL2, FAXDC2, NPRL3, ZNF20, ZNF23, ADAMTS12, ADAMTS10, RDH10, SFN, GTF2IRD2B, GSTM	8593	12754	19304	1.09153	2.3e-54	2.3e-54	2.29e-54	0.269594
GOTERM_MF_DIRECT	GO:0046872~metal ion binding	1405	13.2099	2.53e-10	ATF2, OSGEPL1, ZFYVE9, ALKBH7, ZFYVE1, ALKBH6, ZC3H12D, ZFYVE28, ZC3H12C, ZFYVE26, ZFYVE27, ALKBH4, LIPC, TDO2, AKT2, ZC3H12B, LIPG, ZNF826P, SAMD11, ZNF18, ZNF284, ZNF283, CACNA2D3, ZFYVE21, ZNF10, RC3H1, DICER1, HDHD2, ZNF14, RUFY1, ZFYVE16, SCO1, RUFY4, ZFYVE19, ASPHD2, MPPE1, IDO2, HPD, ZNF277, ZNF275, ZNF274, ZNF273, MTMR3, SAR1B, AGAP2, MYNN, ZNF20, CLCNKA, AGAP3, ZNF23, MTMR4, ADAMTS12, AD…	8593	2812	19304	1.12244	9.26e-07	4.63e-07	4.62e-07	0.202931
GOTERM_MF_DIRECT	GO:0005524~ATP binding	784	7.37119	1.33e-07	TBK1, AKT2, AKT1, PRKACB, CSNK2A1, CSNK2A3, DICER1, BCR, DDX39A, DDX39B, IDNK, PIF1, NLRX1, ABCB7, ABCB4, ABCB5, AGAP2, ABCB8, ABCB9, HSPH1, PIP5K1A, PIP5K1C, ABCA1, ABCA2, MYH7B, SRMS, ABCA3, EIF2AK1, ABCA4, ABCA9, EIF2AK3, ABCA7, ABCA8, UCK2, UCK1, DDX12P, PRKAG2, AACS, IKBKB, FASTK, JAK2, IKBKE, JAK1, UPF1, RIPK2, SPHK2, SPHK1, RIPK4, TUT1, ACSBG2, PKN3, EGFR, HSPE1-MOB4, RECQL4, WRN, BTAF1, R…	8593	1541	19304	1.14292	0.000486	0.000162	0.000162	0.197986
GOTERM_MF_DIRECT	GO:0042802~identical protein binding	866	8.14216	2.01e-06	ATF1, ATF2, TFRC, ACCS, CLDN2, CLDN1, ATP5IF1, LACTB, ZFYVE27, TBK1, TDO2, UBASH3B, PSMD4, DPYSL2, FGFR1OP2, AKT1, MLYCD, GBP5, CSNK2A1, BHLHA15, FRS3, CD2AP, RUFY1, CLDN6, CLDN5, CLDN4, DDX39A, DDX39B, CLDN9, TMEM79, CLDN7, PADI3, ATF3, ATF4, SF1, ABCB7, PDGFB, PDGFA, CLCNKA, PLA2G6, KLRK1, GRPEL1, SFN, GSTM4, PRRT1, HEXIM2, GSTM1, INCA1, EIF2AK3, LYZ, COL1A1, UCK2, PPFIBP2, GRIN3A, NAPEPLD, DPY…	8593	1737	19304	1.12001	0.00732991	0.00183922	0.0018352	0.19087

## Sheet: low expression
Category	Term	Count	X.	PValue	Genes	List.Total	Pop.Hits	Pop.Total	Fold.Enrichment	Bonferroni	Benjamini	FDR	logFC
GOTERM_BP_DIRECT	GO:0006357~regulation of transcription by RNA polymerase II	754	7.54755	2.81576e-12	ZNF177, ZNF296, TRRAP, ZNF292, SCX, RBPJ, ELK1, BACH2, ZXDA, ZSCAN31, ZMIZ1, MYC, ZMIZ2, ZSCAN32, HOXA3, ADNP2, NKX1-1, BBX, JUNB, ZNF169, PKNOX2, DDX17, ZNF17, ZNF287, HES6, MED1, ZNF19, MED8, SOX13, RFX3, ZNF12, RFX1, SOX10, MED6, MED7, ZNF16, HOXB9, RFX6, PRKAR1A, DDIT3, RFX4, RFX5, HOXB3, ZSCAN23, ZSCAN26, ATF7, HOXB1, ZSCAN25, ATF5, HOXB7, ATF6, HOXB6, CGGBP1, ZSCAN29, ZNF28, ZNF154, ZNF396,…	7648	1606	19734	1.21142	2.72311e-08	2.72312e-08	2.71637e-08	-0.157579
GOTERM_BP_DIRECT	GO:0045944~positive regulation of transcription by RNA polymerase II	585	5.85586	4.76955e-09	GABPB2, ZNF292, SCX, RBPJ, ELK1, DCAF6, SOX18, ZMIZ1, MYC, ZMIZ2, ZC3H12A, GPBP1, JUNB, IER2, MEF2A, DDX17, MED1, MEF2B, TSTD1, MED9, RFX3, SOX11, SOX12, SOX10, ISL1, MED6, HCFC1, ISL2, HOXB9, RFX6, DDIT3, RFX4, RFX5, HOXB4, HOXB3, ATF7, HOXB1, PRKD1, ATF5, HOXB7, ATF6, SKAP1, CTBP2, AIRE, PRKDC, PRDM15, GATA6, GATA5, GATA3, ZNF24, GATA2, GALR1, HOXC4, NKX2-5, ZBTB7B, ZNF268, ZNF267, NKX2-3, S100…	7648	1256	19734	1.2018	4.61252e-05	2.30631e-05	2.30059e-05	-0.160762
GOTERM_BP_DIRECT	GO:0042776~proton motive force-driven mitochondrial ATP synthesis	50	0.500501	1.12248e-08	MT-ND6, MT-ND4L, NDUFA13, MT-ND4, MT-ND5, NDUFA12, NDUFA10, MT-ND2, NDUFC2-KCTD14, MT-ND3, MT-ND1, MT-ATP6, NDUFC2, NDUFC1, SDHC, SDHD, SDHB, NDUFS6, NDUFS5, NDUFS4, NDUFS2, NDUFB9, NDUFB8, STOML2, NDUFB6, NDUFB10, NDUFB11, NDUFB5, NDUFB4, NDUFB3, NDUFB2, NDUFB1, NDUFV2, ATP5MG, ATP5MF, ATP5ME, NDUFA9, ATP5PF, NDUFA7, NDUFA6, ATP5PD, ATP5PB, NDUFA3, NDUFA2, NDUFA1, ATP5F1C, ATP5F1E, MT-ATP8, NDUF…	7648	67	19734	1.92558	0.000108549	3.61851e-05	3.60953e-05	-0.18429
GOTERM_BP_DIRECT	GO:0009060~aerobic respiration	49	0.49049	9.96743e-08	MT-ND6, UCN, MT-ND4L, NDUFA13, MT-ND4, MT-ND5, NDUFA12, NDUFA10, MTFR1L, MT-ND2, NDUFC2-KCTD14, MT-ND3, MT-ND1, ADSL, NDUFC2, NDUFC1, SDHC, SDHB, SIRT3, OXA1L, NDUFS6, NDUFS5, CAT, NDUFS4, UQCRC1, NDUFS2, UQCRC2, MTFR2, SLC25A14, NDUFB9, NDUFB8, NDUFB6, NDUFB10, NDUFB11, NDUFB5, NDUFB4, NDUFB3, NDUFB2, NDUFB1, BLOC1S1, NDUFV2, COX10, NDUFA9, NDUFA7, NDUFA6, NDUFA3, NDUFA2, NDUFA1, NDUFAB1	7648	68	19734	1.85932	0.000963485	0.000240987	0.000240389	-0.151771
GOTERM_BP_DIRECT	GO:0006120~mitochondrial electron transport, NADH to ubiquinone	36	0.36036	2.81974e-07	MT-ND6, NDUFB9, MT-ND4L, NDUFB8, MT-ND4, MT-ND5, NDUFB6, NDUFB10, NDUFB5, NDUFB4, NDUFA10, NDUFB3, NDUFB2, NDUFB1, MT-ND2, NDUFC2-KCTD14, MT-ND3, MT-ND1, NDUFV2, NDUFA9, NDUFA7, NDUFA6, NDUFA4, NDUFA3, NDUFA2, NDUFA1, NDUFC2, NDUFC1, DNAJC15, NDUFS6, NDUFS5, NDUFAB1, NDUFS4, NDUFS2, NDUFAF1, DLD	7648	46	19734	2.01935	0.00272325	0.000545393	0.00054404	-0.176979
GOTERM_BP_DIRECT	GO:0051301~cell division	196	1.96196	1.13816e-06	MAP10, CCNK, SMC3, SMC4, SMC2, CDC23, CHEK2, CDC27, CDK20, RCC1, FBXO5, HMCN1, PELO, NSMCE2, KNL1, PIMREG, KNSTRN, CLPX, ZNF16, KIF20B, ZNF830, CDCA2, ANAPC15, CDCA3, INTU, ANAPC16, EPB41, NCAPG, CDCA8, BRCC3, ANAPC10, NCAPH, SKA1, SKA2, DSN1, RAD21, MCMBP, RAB11FIP3, PLK5, RCC2, PLK1, MICAL3, CDC7, WAPL, ZWINT, STAG1, CDC16, CDK14, FBXL7, AHCTF1, CETN2, CETN3, CLTC, KIF14, WASL, TRIOBP, BABAM2, …	7648	385	19734	1.3136	0.0109468	0.00179823	0.00179377	-0.144019
GOTERM_BP_DIRECT	GO:0006338~chromatin remodeling	177	1.77177	1.30158e-06	FOXA1, SMARCAL1, PRDM7, ERCC6L, SMARCB1, KDM1A, KDM1B, PRDM6, JMJD1C, PRDM2, YEATS4, TTF2, NUDT5, DCAF1, RPS6KA4, YY1, RPS6KA5, MYC, RUVBL2, RUVBL1, PWWP2A, DPF3, KMT5B, SOX9, ARID2, NFRKB, MAP3K7, SKP1, DAXX, SMARCC2, KDM2B, DYRK1A, SETMAR, VRK1, PRKCA, TBR1, HASPIN, FOXP3, RSBN1, JMJD6, HCFC1, SLFN11, DPEP2, INO80B-WBP1, HDGFL3, INO80C, INO80E, INO80D, PRKDC, KMT2C, BAZ2A, PRDM13, BAZ2B, GATA3,…	7648	343	19734	1.33152	0.0125087	0.00179823	0.00179377	-0.139161
GOTERM_BP_DIRECT	GO:0045893~positive regulation of DNA-templated transcription	338	3.38338	1.51647e-06	TRRAP, SCX, GPATCH3, ELK1, UBE2L3, SOX2, ZXDA, SOX18, MYC, CHEK2, GPBP1, RPS6KA1, EPC1, EPC2, SOX8, SOX9, TRIM27, TRIM21, NFRKB, SOX4, CDK5RAP2, ABT1, MEF2A, ZNF287, MED1, DAXX, SMARCC2, ZNF281, RFX3, EBF3, SOX10, RUNX3, JMJD6, HCFC1, NIF3L1, RFX6, DDIT3, TRIM13, TRIM14, TFAM, NUP98, ATF5, SKAP1, CASZ1, AIRE, GATA6, GATA3, MRPL12, PRDM11, MTDH, MBTD1, SEC14L2, NUP85, BLOC1S2, WBP2NL, HIVEP3, APOE…	7648	713	19734	1.22319	0.0145587	0.00183322	0.00182867	-0.167865
GOTERM_CC_DIRECT	GO:0005654~nucleoplasm	1927	19.2893	2.32e-42	POP5, POP7, SLC4A1AP, POP1, POP4, TESK2, SLA2, PTPDC1, ALKBH8, ALKBH5, ALKBH1, ZC3H12A, PRKACA, MNX1, PKNOX2, CXADR, SECISBP2, ZNF12, ZNF16, EWSR1, ZC3H11A, ATF7, ATF5, ATF6, SKAP1, OPTN, SKAP2, SLBP, CDCA2, SHMT1, CDCA7, GATA6, GATA5, CDCA8, ZNF22, GATA3, GATA2, ZNF24, ZNF25, HEXIM1, JUN, NR2F1, EIF2AK2, LARP7, NR2F2, BTBD10, PBX1, AGO3, AGO1, NANOG, DZIP1, ZNF493, KDM8, PRKAG1, MED19, ZNF45, OS…	8020	4030	20887	1.24531	3.6e-39	3.6e-39	3.49e-39	-0.146852
GOTERM_CC_DIRECT	GO:0005829~cytosol	2513	25.1552	1.34e-28	ITSN2, NUP107, ITSN1, TESK1, SLA2, ALKBH8, ALKBH5, SYNGAP1, CAPNS1, DPYSL3, GPBP1, ANKFY1, PRKACA, MNX1, WLS, GSTK1, ATG3, SDS, TSTD1, FNBP1, PHKA1, CH25H, MTHFD1, DDIT3, ATF5, ATF6, SKAP1, OPTN, SKAP2, UNC119B, SLBP, CDCA2, CDCA3, SAR1A, SHMT1, CDCA7, CDCA8, BAZ2A, ZC3HAV1, RNF213, LARP1, EPB41L1, HLCS, KRTAP5-11, MOV10L1, PIP5K1B, ATG7, ATG5, GSTM3, GSTM2, MTERF3, JUP, MTERF4, NR2F1, EIF2AK2, L…	8020	5649	20887	1.15857	2.09e-25	1.04e-25	1.01e-25	-0.152865
GOTERM_CC_DIRECT	GO:0005634~nucleus	2700	27.027	3.42e-25	POP7, TESK1, TESK2, SCX, ALKBH8, ALKBH5, ALKBH1, FAM110C, AKT3, ZC3H12A, GPBP1, PWWP2A, ANKFY1, BBX, PRKACA, MNX1, PKNOX2, ZNF17, ZNF19, ZNF12, ISL1, ZNF16, ISL2, EWSR1, DDIT3, TCEANC2, ATF7, ATF5, ATF6, SKAP1, OPTN, ZNF28, SLBP, CDCA2, SHMT2, SHMT1, CDCA7, GATA6, GATA5, CDCA8, BAZ2A, ZNF22, BAZ2B, GATA3, ZC3HAV1, GATA2, ZNF24, ZNF25, ZNF26, HEXIM1, GSTM3, JUN, JUP, NR2F1, PBX2, EIF2AK2, LARP7, E…	8020	6175	20887	1.13875	5.31e-22	1.77e-22	1.71e-22	-0.150729
GOTERM_CC_DIRECT	GO:0005737~cytoplasm	2447	24.4945	3.29e-14	ITSN2, LRRC14B, POP7, SLC4A1AP, ITSN1, TESK1, TESK2, SLA2, PTPDC1, ALKBH8, ENDOV, ALKBH1, AKT3, DPYSL3, ZC3H12A, PRKACA, PKNOX2, ATG3, CXADR, TSTD1, UNC5C, ISL1, ACE2, SPINT1, EWSR1, DDIT3, FEZ2, ATF7, SKAP1, OPTN, GTSF1, SKAP2, SLBP, SHMT2, SHMT1, TPRG1L, CDCA7, ZC3HAV1, GATA2, LYPD6, PRPSAP1, RNF213, PRPSAP2, LARP1, HLCS, RNF215, MOV10L1, ATG7, ATG5, HEXIM1, GSTM3, GSTM2, BTBD17, JUP, CYP4F3, E…	8020	5754	20887	1.10756	5.1e-11	1.28e-11	1.24e-11	-0.165741
GOTERM_CC_DIRECT	GO:0005743~mitochondrial inner membrane	265	2.65265	3.56e-11	MT-ND6, SYNJ2BP-COX16, MT-ND4L, DHFR2, MT-ND4, MT-ND5, MT-CO1, AQP8, MT-ND2, PHB2, MT-ND3, MT-ND1, LGALS3, ZNF607, CKMT1B, MPV17, MRPS18B, MRPS18A, BCS1L, CLPX, GCAT, MRPS18C, SCO2, MTHFD2L, UQCRC1, TMEM126A, MT-CO2, TMEM126B, UQCRC2, MT-CO3, SHMT2, MRPL19, MRPL17, MRPL14, MRPL15, MRPL12, MRPL13, MRPL10, CYP27B1, MRPL20, APOO, STMP1, PTPMT1, LDHD, APOOL, PDE2A, MRPL27, MRPL28, MRPL23, MRPL24, MRP…	8020	501	20887	1.37756	5.53e-08	1.11e-08	1.07e-08	-0.161622
GOTERM_CC_DIRECT	GO:0005739~mitochondrion	674	6.74675	1e-08	MT-ND6, TDRKH, MT-ND4L, MT-ND4, MT-ND5, ARAF, DCAF8, MT-ND2, PHB2, MT-ND3, MT-ND1, GLS, LIPF, GCSH, GJA1, CYP2D7, CYP2D6, ALKBH1, ZMIZ2, CKMT1B, CYP1B1, MTERF1, MPV17, PRKACA, EARS2, ACOT9, HEMK1, GSTK1, SDS, MECR, SECISBP2, PRKCD, GTPBP8, PRKCA, CLPX, LARS2, WDR81, MTHFD1, MTHFD2, SCO2, ETHE1, FDX1, LGALS12, UQCRC1, TMEM126A, MT-CO2, UQCRC2, MT-CO3, TMEM126B, PI4K2A, LIPT2, LIPT1, ABCB6, SHMT2, …	8020	1485	20887	1.18205	1.55e-05	2.59e-06	2.51e-06	-0.15174
GOTERM_CC_DIRECT	GO:0005925~focal adhesion	224	2.24224	2.49e-08	NCKAP1, CYFIP1, MDC1, RPL31, DIXDC1, SLC4A2, RPL9, RPL6, DCAF6, RPS15, GJA1, ALCAM, BSG, CHORDC1, DAG1, RPL38, CPNE3, RPS11, B2M, RPS10, TNS2, ACTN3, HSPG2, TLN2, PFN1, TLN1, EPHA2, GRB7, SDC4, TWF1, IQGAP1, HACD3, BLOC1S6, NCSTN, TSPAN9, FLRT3, PRKAR2A, PCBP2, RSU1, FZD1, VASP, ARL14EP, YES1, JUP, RDX, PARVA, PARVB, ALOX15B, PTK2, AIF1L, FERMT1, PPFIBP1, HNRNPK, PARVG, RPS29, FAT1, HYOU1, CALR, …	8020	435	20887	1.3411	3.87e-05	5.52e-06	5.35e-06	-0.15826
GOTERM_CC_DIRECT	GO:0005813~centrosome	327	3.27327	3.1e-08	MAP10, ITSN2, IL1RN, TTLL10, TESK1, CCP110, GLE1, PPP4R2, FAM110C, CSPP1, CDC27, CEP95, RTTN, PRKACA, ANKS1B, SKP1, CDK5RAP2, MTUS1, IFT80, DNAAF4, ZNF12, HASPIN, DYNC1LI2, CEP57L1, IFT81, PRKAR1A, RRAGD, AKAP9, HOXB4, PPP1R42, ATF5, NEIL1, KIF20B, OBSL1, DHX9, PPP1R35, AAAS, PKHD1, RRP7A, RIC8B, PPP4C, BLOC1S2, PRKAR2A, CEP70, CEP72, CEP192, CEP76, RAB11FIP3, RAB11FIP4, CEP78, PROSER3, PLK4, BBS…	8020	671	20887	1.26919	4.81e-05	6.01e-06	5.82e-06	-0.150259
GOTERM_CC_DIRECT	GO:0016607~nuclear speck	220	2.2022	1.04e-07	TCERG1, SLC4A1AP, EHMT2, EIF4A3, GPATCH2, SMC6, SMC4, SOX2, ALKBH5, MAGOH, CCNL2, PRKACA, DDX17, SRRM2, METTL3, CRNKL1, CDC40, GCAT, SRRM1, UHMK1, RUFY1, CDC34, DDX39B, PSME4, FAM76A, ZNF830, CBLL1, CTR9, BAZ2A, NUGGC, SEC14L3, TERT, RBM10, RBM11, BARD1, SRPK2, GTF2H2C_2, CARMIL1, GADD45A, SURF2, SETD1B, PYHIN1, EAF1, EAF2, ELL3, SRPK1, SMU1, SNW1, HBP1, CDK12, DZIP1, FBXL4, MOCS2, GTF2H2C, ELL, …	8020	432	20887	1.3263	0.000161	1.79e-05	1.74e-05	-0.110268
GOTERM_CC_DIRECT	GO:0000502~proteasome complex	42	0.42042	6.04e-07	PSMD10, USP14, PSMD12, PSMD11, UBE3C, PSMD14, PSMD13, PSMA7, PSMB6, PSMB7, PSMD6, PSMD7, PSMB5, PSMB2, PSMD5, PSMB3, PSMD3, PSMB1, UBQLN1, PSMD1, PSMF1, PAAF1, TXNL1, ADRM1, RAD23B, PSMB8, PSMB9, SEM1, PSMA5, PSMA6, PSMA3, PSMC6, PSMA4, PSMC3, PSMA1, PSMC4, PSMA2, PSMC1, PSME3, PSMC2, PSME1, PSME2	8020	58	20887	1.88592	0.000937	9.38e-05	9.08e-05	-0.105119
GOTERM_CC_DIRECT	GO:0005814~centriole	100	1.001	2.18e-06	KIF28P, CEP120, BCCIP, CCP110, DEUP1, CCDC102B, CEP128, GLE1, HERC2, DZIP1L, RTTN, CEP135, MAGI2, STARD9, SMO, IFT81, TEDC2, AKNA, INTU, PPP1R35, CCDC146, PLA2G3, TTBK2, ODF2L, KIF3A, CEP192, NPHP4, CEP76, ENKD1, CEP78, PLK4, STIL, CEP350, PLK1, HSPA6, RABL2A, RABL2B, WASH3P, IFT20, AHI1, TSGA10, CCDC88A, MKS1, SASS6, CEP83, TUBGCP3, CEP85, CNTROB, DZIP1, CEP89, TOP2A, CCDC120, C2CD3, CETN2, CETN…	8020	178	20887	1.46313	0.00338097	0.000308	0.000298	-0.14147
GOTERM_CC_DIRECT	GO:0043231~intracellular membrane-bounded organelle	417	4.17417	4.87e-06	VPS29, POP7, SLC4A1AP, SLA2, ABCA13, LIPF, GJA1, TFG, CYP2D7, CYP2D6, GPBP1, ANKFY1, CYP1B1, AP1S3, FNBP1, DAPK2, ARMC8, RFX1, RC3H2, ATG12, RUFY1, ABCA10, RNF125, RFX5, VPS25, MTMR2, PRDM14, C9ORF72, HSD11B1, PRDX3, HSD11B2, RDH16, VTI1A, HEXIM1, LYN, ARL14EP, NDFIP2, CCZ1B, ABCA6, CYP4F3, UPF3A, BRAF, AZU1, NR0B2, WDR54, SOX30, FA2H, CYP2C9, SQLE, PPP5C, CYP2C8, GJB3, TDP1, CYP1A2, NANOG, L1TD1…	8020	915	20887	1.18691	0.00753478	0.000598	0.000579	-0.168001
GOTERM_CC_DIRECT	GO:0016020~membrane	2073	20.7508	5.01e-06	NUP107, ITSN1, NDST2, CAPNS1, AKT3, PWWP2A, VSTM1, ANKFY1, PRKACA, VSTM5, SMCO1, WLS, GSTK1, UNC5A, UNC5C, MCEMP1, RC3H2, SIGIRR, ACE2, MTHFD1, SPINT1, ORAI3, AGTR1, TMEM126A, ORAI1, MT-CO2, FAR1, MT-CO3, TMEM126B, ATF6, AASDH, TEX29, RNF213, LARP1, RNF215, NPBWR1, ATG5, CYP4F3, IL31RA, EIF2AK2, LARP4, RNF223, RNF222, AGO3, FXYD3, NMT1, FAT1, FAT2, HYOU1, STRN, SFXN2, FXYD5, FAT4, HLA-DRB3, MTMR1…	8020	5048	20887	1.0695	0.00774575	0.000598	0.000579	-0.172164
GOTERM_CC_DIRECT	GO:0000776~kinetochore	93	0.930931	8.31e-06	PHF2, ERCC6L, AHCTF1, NUP107, SMARCB1, ZWILCH, PINX1, HJURP, PHF6, NUDCD2, SIN3A, SUMO3, NUF2, KIF13B, TRAPPC12, ZNF207, NEK2, KIF21A, ARID2, NDEL1, PBRM1, SEC13, PPP1R12A, SMARCC2, CHMP4BP1, NUP133, DYNLT3, ACTL6A, TEX14, KNL1, DYNLL1, KNSTRN, SGO1, KAT2B, GPATCH11, SGO2, CLIP1, DYNC1LI2, INCENP, CHMP4C, CHMP4A, KIF2C, NUP98, CHMP5, DCTN6, SMARCD2, DCTN2, ANAPC16, DCTN3, PSEN1, AURKC, PMF1, NSL1…	8020	167	20887	1.45033	0.0128296	0.000922	0.000893	-0.132418
GOTERM_CC_DIRECT	GO:0015629~actin cytoskeleton	144	1.44144	1.23e-05	NPFFR2, SPPL2B, IPP, IFIT5, FAM107A, PKD2L1, ABRA, ACTG2, MYLK, ACTG1, POTEKP, RINL, CFL2, CFL1, KNTC1, MYOZ3, MYOZ1, PKNOX2, TPM3, TPM2, SWAP70, MYO7A, ARC, ADAM17, FSCN3, TAGLN2, TAGLN3, TLN2, CD274, MACF1, DHX9, ACTL7B, KLHL17, TWF1, IQGAP1, KALRN, ACACA, GABARAP, CORO1C, CNN2, ARHGAP21, CALD1, MICAL1, MYO6, ABL2, TSPAN5, STK38L, VASP, AUTS2, DSTN, MYO5A, NEB, PARVA, PARVB, ARPC5, CORO2B, AIF1…	8020	281	20887	1.33462	0.0189601	0.00127614	0.00123587	-0.164218
GOTERM_CC_DIRECT	GO:0016323~basolateral plasma membrane	138	1.38138	1.76e-05	CHRM3, SYNJ2BP-COX16, SLC46A1, AQP8, AQP7, MLC1, AQP4, SLCO6A1, SLC4A2, AQP2, AQP3, SLC4A5, BEST1, CDH2, BSG, PALM, DAG1, ENPP1, SLC16A7, SLC39A5, SLC26A11, SLC16A8, SLC16A3, CA14, SLC16A5, CASR, SLC38A1, CXADR, ANXA13, SLC6A13, SLC6A12, ANK2, SLC30A1, SCRIB, ANK3, SLC51A, SLC51B, SLC5A6, SLC9A4, KCNQ1, SLCO2A1, ADAM9, ORAI1, PLPP3, NAIP, SLC26A1, STXBP3, EPB41, SLC22A2, MTTP, STK39, TGFA, LPO, I…	8020	269	20887	1.33607	0.0270277	0.00171247	0.00165844	-0.155863
GOTERM_MF_DIRECT	GO:0005515~protein binding	5606	56.1161	1.36e-43	ITSN2, NUP107, ITSN1, SCX, TEX48, SLA2, PTPDC1, ALKBH8, CAPNS1, FAM110C, DPYSL3, ZC3H12A, GPBP1, PWWP2A, CKMT1B, ANKFY1, PRKACA, SMCO1, ZNF17, WDR83OS, HEMK1, GSTK1, ZNF19, CXADR, SDS, FNBP1, UNC5B, SECISBP2, UNC5C, ZNF12, ZNF16, SIGIRR, CH25H, MTHFD1, SC	7817	12754	19304	1.08546	4.64e-40	4.64e-40	4.62e-40	-0.184182
GOTERM_MF_DIRECT	GO:0003723~RNA binding	729	7.2973	1.21e-14	TDRKH, POP7, RPL31, POP1, RPL34, GPATCH1, PHAX, C4BPA, HNRNPR, ENO1, RPL9, RRP8, RPL6, ALKBH8, RRP9, ALKBH5, LSM12, HENMT1, ZC3H12A, GPBP1, RPL36, RPL38, MTERF1, RPL37, RPL39, ISY1-RAB43, DDX17, DDX18, RBFOX1, RBFOX2, SECISBP2, FNDC3B, DNTTIP2, WDR75, DDX10, GTPBP4, RC3H2, FAM133B, DDX39B, EWSR1, TEP1, CLNS1A, ZC3H11A, UNC50, SRFBP1, RPL26, NUP98, UBA52, DUS3L, HOXB6, EXD1, SLBP, PRKDC, NOLC1, PR…	7817	1455	19304	1.23729	4.14e-11	2.07e-11	2.06e-11	-0.132686
GOTERM_MF_DIRECT	GO:0046872~metal ion binding	1268	12.6927	5.69e-08	ZNF296, MT-CO1, ZNF292, ITSN1, ARAF, TESK1, TESK2, MYLK, ALKBH5, LIPI, ZC3H12A, ANKFY1, ZNF17, ZNF287, ZNF285, ZNF19, ZNF282, CACNA2D1, ZNF281, FIBCD1, CACNA2D2, ZNF12, CACNA2D4, ISL1, RC3H2, ZNF16, RUFY1, ZC3H11B, ACE2, ISL2, EWSR1, SCO2, ZC3H11A, RUFY2, UQCRC1, MT-CO2, ATF7, RBCK1, UQCRC2, GTSF1, OPTN, IDO1, ZNF28, EXD3, ZBTB8A, AIRE, CLCNKB, AGAP1, PLA2G3, AGAP4, BAZ2A, BAZ2B, ZC3HAV1, ZNF24, …	7817	2812	19304	1.11355	0.000194	6.48e-05	6.46e-05	-0.160532
GOTERM_MF_DIRECT	GO:0008137~NADH dehydrogenase (ubiquinone) activity	34	0.34034	1.42e-06	MT-ND6, NDUFB9, MT-ND4L, NDUFB8, MT-ND4, MT-ND5, NDUFB6, NDUFB10, NDUFA12, MT-CO1, NDUFB5, NDUFB4, NDUFA10, NDUFB3, NDUFB2, NDUFB1, MT-ND2, NDUFC2-KCTD14, MT-ND3, MT-ND1, NDUFV2, NDUFA9, NDUFA7, NDUFA6, NDUFA4, NDUFA3, NDUFA2, NDUFA1, NDUFC2, NDUFC1, NDUFS6, NDUFS5, NDUFS4, NDUFS2	7817	43	19304	1.95262	0.00485559	0.00121685	0.00121294	-0.186456
